# Supplementary material for: Integrated Pleiotropic Gene Set Unveils Comorbidity Insights across Digestive Cancers and Other Diseases
Source: Genes (Basel). 2024 Apr 10;15(4):478. doi: 10.3390/genes15040478 (PMC11049963; doi:10.3390/genes15040478)
Supplement: Supplementary file 1 [file genes-15-00478-s001.zip › Supplementary Table S1.xlsx]

## Sheet: Sheet1
Supplementary Table S1. Abbreviation, whole name and equivalent name for searching five digestive cancers and other diseases
Disease	WholeName	Category	UKB_EHRname	UKBgwas.Phenotype	UKBgwas.PhenotypeCode	UKBgwas.filename	GWAScatalog.name	GWAScatalog.EFO	malacardsName	malacardsURL
Colorectal_Cancer	Colorectal Cancer	Digestive	Colorectal_Cancer	Cancer code, self-reported: large bowel cancer/colorectal cancer	20001_1020	20001_1020.gwas.imputed_v3.both_sexes.tsv.bgz	colorectal cancer	EFO_0005842	Colorectal Cancer	https://www.malacards.org/card/colorectal_cancer?limit[RelatedGenes]=1211&limit[ClinVarVariations]=1506#ClinVarVariations-table
Esophageal_Cancer	Esophageal Cancer	Digestive	Esophageal_Cancer	Cancer code, self-reported: oesophageal cancer	20001_1017	20001_1017.gwas.imputed_v3.both_sexes.tsv.bgz	esophageal carcinoma	EFO_0002916	Esophageal Cancer	https://www.malacards.org/card/esophageal_cancer?limit[RelatedGenes]=311&limit[ClinVarVariations]=313#ClinVarVariations-table
Hepatobiliary_Cancer	Hepatobiliary Cancer	Digestive	Hepatobiliary_Cancer	Cancer code, self-reported: liver/hepatocellular cancer	20001_1024	20001_1024.gwas.imputed_v3.both_sexes.tsv.bgz	liver cancer	MONDO_0002691	Hepatocellular Carcinoma	https://www.malacards.org/card/hepatocellular_carcinoma?limit[ClinVarVariations]=703&limit[RelatedGenes]=1094#RelatedGenes-table
Pancreatic_Cancer	Pancreatic Cancer	Digestive	Pancreatic_Cancer	Diagnoses - main ICD10: C25 Malignant neoplasm of pancreas	C25	C25.gwas.imputed_v3.both_sexes.tsv.bgz	pancreatic carcinoma	EFO_0002618	Pancreatic Cancer	https://www.malacards.org/card/pancreatic_cancer?limit[RelatedGenes]=585&limit[ClinVarVariations]=184#ClinVarVariations-table
Stomach_Cancer	Stomach Cancer	Digestive	Stomach_Cancer	Cancer code, self-reported: stomach cancer	20001_1018	20001_1018.gwas.imputed_v3.both_sexes.tsv.bgz	gastric cancer	MONDO_0001056	Gastric Cancer	https://www.malacards.org/card/gastric_cancer?limit[RelatedGenes]=619&limit[ClinVarVariations]=251#ClinVarVariations-table
Acquired_Hypothyroidism	Acquired Hypothyroidism	Endocrine	Acquired_Hypothyroidism	Hypothyroidism (congenital or acquired)	HYPOTHYROIDISM	HYPOTHYROIDISM.gwas.imputed_v3.both_sexes.tsv.bgz	hypothyroidism	EFO_0004705	NA	NA
Acquired_Limb_Deformities	Acquired Limb Deformities	Musculoskeletal	Acquired_Limb_Deformities	Diagnoses - main ICD10: M21 Other acquired deformities of limbs	M21	M21.gwas.imputed_v3.both_sexes.tsv.bgz	Abnormality of limbs	HP_0040064	NA	NA
Acute_Bronchitis	Acute Bronchitis	Infectious_Disease	Acute_Bronchitis	Diagnoses - main ICD10: J20 Acute bronchitis	J20	J20.gwas.imputed_v3.both_sexes.tsv.bgz	acute bronchitis	HP_0012388	NA	NA
Acute_Renal_Failure	Acute Renal Failure	Urinary	Acute_Renal_Failure	Diagnoses - main ICD10: N17 Acute renal failure	N17	N17.gwas.imputed_v3.both_sexes.tsv.bgz	acute kidney failure	MONDO_0002492	NA	NA
Acute_Sinusitis	Acute Sinusitis	Immune	Acute_Sinusitis	Diagnoses - main ICD10: J01 Acute sinusitis	J01	J01.gwas.imputed_v3.both_sexes.tsv.bgz	sinusitis	EFO_0007486	NA	NA
Acute_Upper_Respiratory_Infection	Acute Upper Respiratory Infection	Infectious_Disease	Acute_Upper_Respiratory_Infection	Diagnoses - main ICD10: J06 Acute upper respiratory infections of multiple and unspecified sites	J06	J06.gwas.imputed_v3.both_sexes.tsv.bgz	respiratory tract infectious disease	MONDO_0024355	NA	NA
Allergic_Rhinitis	Allergic Rhinitis	Immune	Allergic_Rhinitis	Non-cancer illness code, self-reported: hayfever/allergic rhinitis	20002_1387	20002_1387.gwas.imputed_v3.both_sexes.tsv.bgz	allergic rhinitis	EFO_0005854	Allergic Rhinitis	https://www.malacards.org/card/allergic_rhinitis?search=Allergic%20Rhinitis
Alzheimers_Disease	Alzheimers Disease	Neuropsychiatric	Alzheimers_Disease	Alzheimer’s disease	AD	AD.gwas.imputed_v3.both_sexes.tsv.bgz	Alzheimer disease	MONDO_0004975	Alzheimer Disease Familial 1	https://www.malacards.org/card/alzheimer_disease_familial_1?limit[RelatedGenes]=548&limit[ClinVarVariations]=344#ClinVarVariations-table
Aneurysm	Aneurysm	Cardiovascular	Aneurysm	Diagnoses - main ICD10: I71 Aortic aneurysm and dissection	I71	I71.gwas.imputed_v3.both_sexes.tsv.bgz	aortic aneurysm	EFO_0001666	Aortic Aneurysm	https://www.malacards.org/card/aortic_aneurysm?limit[RelatedGenes]=69#RelatedGenes-table
Anxiety_Phobic_Disorder	Anxiety Phobic Disorder	Neuropsychiatric	Anxiety_Phobic_Disorder	Non-cancer illness code, self-reported: anxiety/panic attacks	20002_1287	20002_1287.gwas.imputed_v3.both_sexes.tsv.bgz	phobic disorder	EFO_1001908	Anxiety	https://www.malacards.org/card/anxiety?limit[RelatedGenes]=134#RelatedGenes-table
Aplastic_Anemia	Aplastic Anemia	Hematologic	Aplastic_Anemia	Diagnoses - main ICD10: D61 Other aplastic anaemias	D61	D61.gwas.imputed_v3.both_sexes.tsv.bgz	aplastic anemia	HP_0001915	Aplastic Anemia	https://www.malacards.org/card/aplastic_anemia?limit[RelatedGenes]=183&limit[ClinVarVariations]=236#ClinVarVariations-table
Appendiceal_Disease	Appendiceal Disease	Digestive	Appendiceal_Disease	Diseases of appendix	K11_APPENDIX	K11_APPENDIX.gwas.imputed_v3.both_sexes.tsv.bgz	disorder of appendix	EFO_0009542	NA	NA
Arterial_Embolism_Thrombosis	Arterial Embolism Thrombosis	Cardiovascular	Arterial_Embolism_Thrombosis	Diagnoses - main ICD10: I74 Arterial embolism and thrombosis	I74	I74.gwas.imputed_v3.both_sexes.tsv.bgz	arterial thrombosis/arterial embolism	HP_0004420|EFO_0010671	NA	NA
Asthma	Asthma	Immune	Asthma	Diagnoses - main ICD10: J45 Asthma	J45	J45.gwas.imputed_v3.both_sexes.tsv.bgz	asthma	MONDO_0004979	Asthma	https://www.malacards.org/card/asthma?limit[RelatedGenes]=360#RelatedGenes-table
Autism	Autism	Neuropsychiatric	Autism	Mental health problems ever diagnosed by a professional: Autism, Asperger's or autistic spectrum disorder	20544_14	20544_14.gwas.imputed_v3.both_sexes.tsv.bgz	autism	EFO_0003758	Autism	https://www.malacards.org/card/autism?limit[RelatedGenes]=500&limit[ClinVarVariations]=263#ClinVarVariations-table
Benign_Bone_Connective_Tissue_Neoplasm	Benign Bone Connective Tissue Neoplasm	Musculoskeletal	Benign_Bone_Connective_Tissue_Neoplasm	Diagnoses - main ICD10: D16 Benign neoplasm of bone and articular cartilage	D16	D16.gwas.imputed_v3.both_sexes.tsv.bgz	connective tissue neoplasm	MONDO_0021581	NA	NA
Benign_Breast_Neoplasm	Benign Breast Neoplasm	Reproductive	Benign_Breast_Neoplasm	Diagnoses - main ICD10: D24 Benign neoplasm of breast	D24	D24.gwas.imputed_v3.both_sexes.tsv.bgz	breast benign neoplasm	MONDO_0000620	NA	NA
Benign_Digestive_Neoplasm	Benign Digestive Neoplasm	Digestive	Benign_Digestive_Neoplasm	Diagnoses - main ICD10: D13 Benign neoplasm of other and ill-defined parts of digestive system	D13	D13.gwas.imputed_v3.both_sexes.tsv.bgz			NA	NA
Benign_Endocrine_Neoplasm	Benign Endocrine Neoplasm	Endocrine	Benign_Endocrine_Neoplasm	Diagnoses - main ICD10: D35 Benign neoplasm of other and unspecified endocrine glands	D35	D35.gwas.imputed_v3.both_sexes.tsv.bgz			NA	NA
Benign_Female_Genital_Neoplasm	Benign Female Genital Neoplasm	Reproductive	Benign_Female_Genital_Neoplasm	Diagnoses - main ICD10: D28 Benign neoplasm of other and unspecified female genital organs	D28	D28.gwas.imputed_v3.both_sexes.tsv.bgz			NA	NA
Benign_Oropharyngeal_Neoplasm	Benign Oropharyngeal Neoplasm	Digestive	Benign_Oropharyngeal_Neoplasm	Diagnoses - main ICD10: D10 Benign neoplasm of mouth and pharynx	D10	D10.gwas.imputed_v3.both_sexes.tsv.bgz			NA	NA
Benign_Ovarian_Neoplasm	Benign Ovarian Neoplasm	Reproductive	Benign_Ovarian_Neoplasm	Diagnoses - main ICD10: D27 Benign neoplasm of ovary	D27	D27.gwas.imputed_v3.both_sexes.tsv.bgz	ovarian neoplasm	EFO_0003893	NA	NA
Benign_Prostatic_Hyperplasia	Benign Prostatic Hyperplasia	Reproductive	Benign_Prostastic_Hyperplasia	Diagnoses - main ICD10: N40 Hyperplasia of prostate	N40	N40.gwas.imputed_v3.both_sexes.tsv.bgz	benign prostatic hyperplasia	EFO_0000284	NA	NA
Benign_Skin_Neoplasm	Benign Skin Neoplasm	Integumentary	Benign_Skin_Neoplasm	Diagnoses - main ICD10: D23 Other benign neoplasms of skin	D23	D23.gwas.imputed_v3.both_sexes.tsv.bgz			NA	NA
Benign_Thyroid_Neoplasm	Benign Thyroid Neoplasm	Endocrine	Benign_Thyroid_Neoplasm	Diagnoses - main ICD10: D34 Benign neoplasm of thyroid gland	D34	D34.gwas.imputed_v3.both_sexes.tsv.bgz	benign thyroid gland neoplasm	EFO_1000122	NA	NA
Benign_Urinary_Neoplasm	Benign Urinary Neoplasm	Urinary	Benign_Urinary_Neoplasm	Diagnoses - main ICD10: D30 Benign neoplasm of urinary organs	D30	D30.gwas.imputed_v3.both_sexes.tsv.bgz			NA	NA
Benign_Uterine_Neoplasm	Benign Uterine Neoplasm	Reproductive	Benign_Uterine_Neoplasm	Diagnoses - main ICD10: D26 Other benign neoplasms of uterus	D26	D26.gwas.imputed_v3.both_sexes.tsv.bgz			NA	NA
Bladder_Cancer	Bladder Cancer	Urinary	Bladder_Cancer	Cancer code, self-reported: bladder cancer	20001_1035	20001_1035.gwas.imputed_v3.both_sexes.tsv.bgz	urinary bladder cancer	MONDO_0001187	Bladder Cancer	https://www.malacards.org/card/bladder_cancer?limit[RelatedGenes]=302&limit[ClinVarVariations]=139#ClinVarVariations-table
Bone_Cancer	Bone Cancer	Musculoskeletal	Bone_Cancer	Cancer code, self-reported: primary bone cancer	20001_1063	20001_1063.gwas.imputed_v3.both_sexes.tsv.bgz	bone neoplasm	EFO_0003820	NA	NA
Brain_Cancer	Brain Cancer	CNS	Brain_Cancer	Cancer code, self-reported: brain cancer / primary malignant brain tumour	20001_1032	20001_1032.gwas.imputed_v3.both_sexes.tsv.bgz	brain neoplasm	EFO_0003833	Brain Cancer	https://www.malacards.org/card/brain_cancer?limit[ClinVarVariations]=240#ClinVarVariations-table
Carbuncle_Furuncle	Carbuncle Furuncle	Integumentary	Carbuncle_Furuncle	Diagnoses - main ICD10: L02 Cutaneous abscess, furuncle and carbuncle	L02	L02.gwas.imputed_v3.both_sexes.tsv.bgz	carbuncle|Furuncle	EFO_1000674|HP_0020083	NA	NA
Cardiomyopathy	Cardiomyopathy	Cardiovascular	Cardiomyopathy	Diagnoses - main ICD10: I42 Cardiomyopathy	I42	I42.gwas.imputed_v3.both_sexes.tsv.bgz	cardiomyopathy	EFO_0000318	Dilated Cardiomyopathy	https://www.malacards.org/card/dilated_cardiomyopathy?limit[RelatedGenes]=469&limit[ClinVarVariations]=3114#ClinVarVariations-table
Cellulitis	Cellulitis	Infectious_Disease	Cellulitis	Diagnoses - main ICD10: L03 Cellulitis	L03	L03.gwas.imputed_v3.both_sexes.tsv.bgz	cellulitis	EFO_0003035	NA	NA
Cerebrovascular_Disease	Cerebrovascular Disease	Cardiovascular	Cerebrovascular_Disease	Diagnoses - main ICD10: I67 Other cerebrovascular diseases	I67	I67.gwas.imputed_v3.both_sexes.tsv.bgz	cerebrovascular disorder	EFO_0003763	NA	NA
Chronic_Glomerulonephritis	Chronic Glomerulonephritis	Immune	Chronic_Glomerulonephritis	Glomerulonephritis	GLOMER_NEPHRITIS	GLOMER_NEPHRITIS.gwas.imputed_v3.both_sexes.tsv.bgz	glomerulonephritis	MONDO_0002462	Glomerulonephritis	https://www.malacards.org/card/glomerulonephritis?limit[RelatedGenes]=81#RelatedGenes-table
Chronic_Pruritus	Chronic Pruritus	Integumentary	Chronic_Pruritus	Diagnoses - main ICD10: L29 Pruritus	L29	L29.gwas.imputed_v3.both_sexes.tsv.bgz	Pruritus	HP_0000989	NA	NA
Chronic_Sinusitis	Chronic Sinusitis	Immune	Chronic_Sinusitis	Diagnoses - main ICD10: J32 Chronic sinusitis	J32	J32.gwas.imputed_v3.both_sexes.tsv.bgz	chronic rhinosinusitis	EFO_1000024	NA	NA
Chronic_Tonsillitis_Adenoiditis	Chronic Tonsillitis Adenoiditis	Immune	Chronic_Tonsillitis_Adenoiditis	Non-cancer illness code, self-reported: tonsiltis	20002_1598	20002_1598.gwas.imputed_v3.both_sexes.tsv.bgz	recurrent tonsillitis	HP_0011110	NA	NA
CNS_Infection	Central Nervous System Infection	Infectious_Disease	CNS_Infection	Viral infections of the central nervous system	AB1_VIRAL_CNS	AB1_VIRAL_CNS.gwas.imputed_v3.both_sexes.tsv.bgz	infectious disease of the nervous system|infectious meningitis	MONDO_0020010	NA	NA
Conduct_Disorder	Conduct Disorder	Neuropsychiatric	Conduct_Disorder	Conduction disorders	I9_CONDUCTIO	I9_CONDUCTIO.gwas.imputed_v3.both_sexes.tsv.bgz	Conduct Disorder	EFO_0004216	NA	NA
Conjunctival_Disorders	Conjunctival Disorders	Ophthalmological	Conjunctival_Disorders	Other disorders of conjunctiva	H7_OTHERCONJ	H7_OTHERCONJ.gwas.imputed_v3.both_sexes.tsv.bgz	conjunctival disorder	EFO_1000203	NA	NA
Connective_Tissue_Infection	Connective Tissue Infection	Infectious_Disease	Connective_Tissue_Infection	Non-cancer illness code, self-reported: connective tissue disorder	20002_1373	20002_1373.gwas.imputed_v3.both_sexes.tsv.bgz			Connective Tissue Disease	https://www.malacards.org/card/connective_tissue_disease?limit[RelatedGenes]=463&limit[ClinVarVariations]=1364#ClinVarVariations-table
Corneal_Disorders	Corneal Disorders	Ophthalmological	Corneal_Disorders	Diagnoses - main ICD10: H18 Other disorders of cornea	H18	H18.gwas.imputed_v3.both_sexes.tsv.bgz	corneal disease	EFO_0009464	NA	NA
Cranial_Nerve_Disorder	Cranial Nerve Disorder	PNS	Cranial_Nerve_Disorder	Non-cancer illness code, self-reported: cranial nerve problem/palsy	20002_1249	20002_1249.gwas.imputed_v3.both_sexes.tsv.bgz			NA	NA
Depression	Depression	Neuropsychiatric	Depression	Non-cancer illness code, self-reported: depression	20002_1286	20002_1286.gwas.imputed_v3.both_sexes.tsv.bgz	major depressive disorder	MONDO_0002009	Major Depressive Disorder	https://www.malacards.org/card/major_depressive_disorder?limit[RelatedGenes]=151#RelatedGenes-table
Diverticulosis_Diverticulitis	Diverticulosis Diverticulitis	Digestive	Diverticulosis_Diverticulitis	Non-cancer illness code, self-reported: diverticular disease/diverticulitis	20002_1458	20002_1458.gwas.imputed_v3.both_sexes.tsv.bgz	diverticulitis	EFO_1001460	NA	NA
Eating_Disorder	Eating Disorder	Neuropsychiatric	Eating_Disorder	Non-cancer illness code, self-reported: anorexia/bulimia/other eating disorder	20002_1470	20002_1470.gwas.imputed_v3.both_sexes.tsv.bgz	eating disorder	EFO_0005203	NA	NA
Encephalitis	Encephalitis	Infectious_Disease	Encephalitis	Non-cancer illness code, self-reported: encephalitis	20002_1246	20002_1246.gwas.imputed_v3.both_sexes.tsv.bgz	viral encephalitis	EFO_0007538	Encephalitis	https://www.malacards.org/card/encephalitis?search=Encephalitis
Esophagitis	Esophagitis	Immune	Esophagitis	Diagnoses - main ICD10: K20 Oesophagitis	K20	K20.gwas.imputed_v3.both_sexes.tsv.bgz	Esophagitis	HP_0100633	NA	NA
Eustachian_Tube_Disorder	Eustachian Tube Disorder	Otic	Eustachian_Tube_Disorder	Diagnoses - main ICD10: H69 Other disorders of Eustachian tube	H69	H69.gwas.imputed_v3.both_sexes.tsv.bgz	eustachian tube disease	EFO_0009667	NA	NA
External_Ear_Disorders	External Ear Disorders	Otic	External_Ear_Disorders	Diagnoses - main ICD10: H61 Other disorders of external ear	H61	H61.gwas.imputed_v3.both_sexes.tsv.bgz	external ear disease	EFO_0009668	NA	NA
Eye_Infection	Eye Infection	Infectious_Disease	Eye_Infection	Non-cancer illness code, self-reported: eye infection	20002_1274	20002_1274.gwas.imputed_v3.both_sexes.tsv.bgz	eye infectious disease	MONDO_0043885	Eye Disease	https://www.malacards.org/card/eye_disease?limit[RelatedGenes]=468#RelatedGenes-table
Eyelid_Disorders	Eyelid Disorders	Ophthalmological	Eyelid_Disorders	Non-cancer illness code, self-reported: eye/eyelid problem	20002_1242	20002_1242.gwas.imputed_v3.both_sexes.tsv.bgz	eyelid disease	EFO_0009547	NA	NA
General_Hypertension	General Hypertension	Cardiovascular	General_Hypertension	Non-cancer illness code, self-reported: essential hypertension	20002_1072	20002_1072.gwas.imputed_v3.both_sexes.tsv.bgz	hypertension	EFO_0000537	Hypertension, Essential	https://www.malacards.org/card/hypertension_essential?limit[RelatedGenes]=510#RelatedGenes-table
Glaucoma	Glaucoma	Ophthalmological	Glaucoma	Diagnoses - main ICD10: H40 Glaucoma	H40	H40.gwas.imputed_v3.both_sexes.tsv.bgz	glaucoma	MONDO_0005041	NA	NA
Goiter	Goiter	Endocrine	Goiter	Non-cancer illness code, self-reported: thyroid goitre	20002_1610	20002_1610.gwas.imputed_v3.both_sexes.tsv.bgz	goiter	EFO_0004283	NA	NA
Helicobacter_Pylori_Infection	Helicobacter Pylori Infection	Infectious_Disease	Helicobacter_Pylori_Infection	Non-cancer illness code, self-reported: helicobacter pylori	20002_1442	20002_1442.gwas.imputed_v3.both_sexes.tsv.bgz	helicobacter pylori	NCBITaxon_210	Helicobacter Pylori Infection	https://www.malacards.org/card/helicobacter_pylori_infection?search=Helicobacter%20Pylori%20Infection
Hemangioma_Lymphangioma	Hemangioma Lymphangioma	Hematologic	Hemangioma_Lymphangioma	Diagnoses - main ICD10: D18 Haemangioma and lymphangioma, any site	D18	D18.gwas.imputed_v3.both_sexes.tsv.bgz	hemangioma/lymphangioma	EFO_1000635|MONDO_0002013	Hemangioma	https://www.malacards.org/card/hemangioma?limit[RelatedGenes]=80#RelatedGenes-table
Hemiplegia	Hemiplegia	CNS	Hemiplegia	Diagnoses - main ICD10: G81 Hemiplegia	G81	G81.gwas.imputed_v3.both_sexes.tsv.bgz	Hemiplegia	EFO_0009453	Hemiplegia	https://www.malacards.org/card/hemiplegia?search=Hemiplegia
Hernia	Hernia	Musculoskeletal	Hernia	Hernia	K11_HERNIA	K11_HERNIA.gwas.imputed_v3.both_sexes.tsv.bgz	Hernia	HP_0100790	NA	NA
Herpes_Simplex	Herpes Simplex	Infectious_Disease	Herpes_Simplex	Non-cancer illness code, self-reported: herpes simplex	20002_1575	20002_1575.gwas.imputed_v3.both_sexes.tsv.bgz	Herpes simplex infection	EFO_1002022	NA	NA
HIV	Human Immunodeficiency Virus	Infectious_Disease	HIV	Non-cancer illness code, self-reported: hiv/aids	20002_1439	20002_1439.gwas.imputed_v3.both_sexes.tsv.bgz	HIV infection	EFO_0000764	Human Immunodeficiency Virus Type 1	https://www.malacards.org/card/human_immunodeficiency_virus_type_1?limit[RelatedGenes]=77#RelatedGenes-table
Hodgkins_Disease	Hodgkins Disease	Hematologic	Hodgkins_Disease	Diagnoses - main ICD10: C81 Hodgkin's disease	C81	C81.gwas.imputed_v3.both_sexes.tsv.bgz	hodgkins lymphoma	EFO_0000183	Lymphoma Hodgkin Classic	https://www.malacards.org/card/lymphoma_hodgkin_classic?limit[RelatedGenes]=84#RelatedGenes-table
IBS	Irritable Bowel Syndrome	Digestive	IBS_Crohns_Disease	Diagnoses - main ICD10: K58 Irritable bowel syndrome	K58	K58.gwas.imputed_v3.both_sexes.tsv.bgz	irritable bowel syndrome	EFO_0000555	Irritable Bowel Syndrome	https://www.malacards.org/card/irritable_bowel_syndrome?search=IBS
Inflammatory_Spondylopathies	Inflammatory Spondylopathies	Immune	Inflammatory_Spondylopathies	Diagnoses - main ICD10: M46 Other inflammatory spondylopathies	M46	M46.gwas.imputed_v3.both_sexes.tsv.bgz			NA	NA
Influenza	Influenza	Infectious_Disease	Influenza	All influenza (not pneumonia)	INFLUENZA	INFLUENZA.gwas.imputed_v3.both_sexes.tsv.bgz	influenza	EFO_0007328	NA	NA
Inner_Ear_Disorder	Inner Ear Disorder	Otic	Inner_Ear_Disorder	Diagnoses - main ICD10: H83 Other diseases of inner ear	H83	H83.gwas.imputed_v3.both_sexes.tsv.bgz	inner ear disease	EFO_0009672	Inner Ear Disease	https://www.malacards.org/card/inner_ear_disease?limit[RelatedGenes]=61#RelatedGenes-table
Jaw_Disease	Jaw Disease	Musculoskeletal	Jaw_Disease	Diagnoses - main ICD10: K10 Other diseases of jaws	K10	K10.gwas.imputed_v3.both_sexes.tsv.bgz	jaw disease	EFO_0009468	NA	NA
Lacrimal_System_Disorder	Lacrimal System Disorder	Ophthalmological	Lacrimal_System_Disorder	Diagnoses - main ICD10: H04 Disorders of lachrymal system	H04	H04.gwas.imputed_v3.both_sexes.tsv.bgz	disorder of lacrimal gland	MONDO_0024625	NA	NA
Larynx_Vocal_Chord_Disorders	Larynx Vocal Chord Disorders	Respiratory	Larynx_Vocal_Chord_Disorders	Diagnoses - main ICD10: J38 Diseases of vocal cords and larynx, not elsewhere classified	J38	J38.gwas.imputed_v3.both_sexes.tsv.bgz	laryngeal disease	EFO_0009673	NA	NA
Learning_Disorder	Learning Disorder	Neuropsychiatric	Learning_Disorder	Destinations on discharge from hospital (recoded): Transfer to other NHS provider: Psychiatry, learning disabilities	41248_5003	41248_5003.gwas.imputed_v3.both_sexes.tsv.bgz			Learning Disability	https://www.malacards.org/card/learning_disability?search=Learning%20Disorder
Lipoma	Lipoma	Musculoskeletal	Lipoma	Diagnoses - main ICD10: D17 Benign lipomatous neoplasm	D17	D17.gwas.imputed_v3.both_sexes.tsv.bgz	lipoma	EFO_0000759	NA	NA
Lung_Cancer	Lung Cancer	Respiratory	Lung_Cancer	Cancer code, self-reported: lung cancer	20001_1001	20001_1001.gwas.imputed_v3.both_sexes.tsv.bgz	lung cancer	MONDO_0008903	Lung Cancer	https://www.malacards.org/card/lung_cancer?limit[RelatedGenes]=1295&limit[ClinVarVariations]=906#ClinVarVariations-table
Lupus_Erythematosus	Lupus Erythematosus	Immune	Lupus_Erythematosus	Non-cancer illness code, self-reported: systemic lupus erythematosis/sle	20002_1381	20002_1381.gwas.imputed_v3.both_sexes.tsv.bgz	systemic lupus erythematosus	MONDO_0007915	NA	NA
Lymphoid_Leukemia	Lymphoid Leukemia	Hematologic	Lymphoid_Leukemia	Lymphoid leukaemia	C_LYMPHOID_LEUKAEMIA	C_LYMPHOID_LEUKAEMIA.gwas.imputed_v3.both_sexes.tsv.bgz	lymphoid leukemia	EFO_0004289	Leukemia	https://www.malacards.org/card/leukemia?limit[RelatedGenes]=157#RelatedGenes-table
Macular_Degeneration	Macular Degeneration	Ophthalmological	Macular_Degeneration	Non-cancer illness code, self-reported: macular degeneration	20002_1528	20002_1528.gwas.imputed_v3.both_sexes.tsv.bgz	macular degeneration	EFO_0009606	Macular Degeneration Age Related 1	https://www.malacards.org/card/macular_degeneration_age_related_1?limit[RelatedGenes]=178&limit[ClinVarVariations]=814#ClinVarVariations-table
Male_Genital_Cancer	Male Genital Cancer	Reproductive	Male_Genital_Cancer	malignant neoplasm of male genital organs	C3_MALE_GENITAL	C3_MALE_GENITAL.gwas.imputed_v3.both_sexes.tsv.bgz	male reproductive organ cancer	EFO_0007355	NA	NA
Melanoma	Melanoma	Integumentary	Melanoma	Cancer code, self-reported: malignant melanoma	20001_1059	20001_1059.gwas.imputed_v3.both_sexes.tsv.bgz	melanoma	EFO_0000756	Melanoma	https://www.malacards.org/card/melanoma?limit[RelatedGenes]=481&limit[ClinVarVariations]=177#ClinVarVariations-table
MENI	Multiple Endocrine Neoplasia, Type I	Endocrine	Endocrine_Cancer	Diagnoses - main ICD10: D44 Neoplasm of uncertain or unknown behaviour of endocrine glands	D44	D44.gwas.imputed_v3.both_sexes.tsv.bgz			Multiple Endocrine Neoplasia Type I	https://www.malacards.org/card/multiple_endocrine_neoplasia_type_i?limit[RelatedGenes]=58&limit[ClinVarVariations]=1647&limit[geneticVariations]=90#geneticVariations-table
Meningitis	Meningitis	Infectious_Disease	Meningitis	Non-cancer illness code, self-reported: meningitis	20002_1247	20002_1247.gwas.imputed_v3.both_sexes.tsv.bgz	infectious meningitis	EFO_0000584	NA	NA
Migraine	Migraine	Neuropsychiatric	Migraine	Diagnoses - main ICD10: G43 Migraine	G43	G43.gwas.imputed_v3.both_sexes.tsv.bgz	migraine disorder	MONDO_0005277	Migraine With Or Without Aura 1	https://www.malacards.org/card/migraine_with_or_without_aura_1?limit[RelatedGenes]=205#RelatedGenes-table
Motor_Neuron_Disease	Motor Neuron Disease	CNS	Motor_Neuron_Disease	Motor neuron disease	G6_ALS	G6_ALS.gwas.imputed_v3.both_sexes.tsv.bgz	amyotrophic lateral sclerosis|sporadic amyotrophic lateral sclerosis	MONDO_0004976|EFO_0001357	Motor Neuron Disease	https://www.malacards.org/card/motor_neuron_disease?limit[RelatedGenes]=147#RelatedGenes-table
Multiple_Myeloma	Multiple Myeloma	Hematologic	Multiple_Myeloma	Cancer code, self-reported: multiple myeloma	20001_1050	20001_1050.gwas.imputed_v3.both_sexes.tsv.bgz	multiple myeloma	EFO_0001378	Myeloma Multiple	https://www.malacards.org/card/myeloma_multiple?limit[RelatedGenes]=263&limit[ClinVarVariations]=205#ClinVarVariations-table
Multiple_Sclerosis_Other_Demyelinating_Disease	Multiple Sclerosis Other Demyelinating Disease	Immune	Multiple_Sclerosis_Other_Demyelinating_Disease	Diagnoses - main ICD10: G35 Multiple sclerosis	G35	G35.gwas.imputed_v3.both_sexes.tsv.bgz	multiple sclerosis	MONDO_0005301	Multiple Sclerosis	https://www.malacards.org/card/multiple_sclerosis?limit[RelatedGenes]=229#RelatedGenes-table
Myasthenia_Gravis	Myasthenia Gravis	Immune	Myasthenia_Gravis	Non-cancer illness code, self-reported: myasthenia gravis	20002_1437	20002_1437.gwas.imputed_v3.both_sexes.tsv.bgz	myasthenia gravis	EFO_0004991	NA	NA
Myeloid_Leukemia	Myeloid Leukemia	Hematologic	Myeloid_Leukemia	Diagnoses - main ICD10: C92 Myeloid leukaemia	C92	C92.gwas.imputed_v3.both_sexes.tsv.bgz	acute myeloid leukemia	EFO_0000222	NA	NA
Myocardial_Infarction	Myocardial Infarction	Cardiovascular	Myocardial_Infarction	Myocardial infarction	I9_MI	I9_MI.gwas.imputed_v3.both_sexes.tsv.bgz	myocardial infarction	EFO_0000612	Myocardial Infarction	https://www.malacards.org/card/myocardial_infarction?limit[RelatedGenes]=363#RelatedGenes-table
Myoneural_Disorders	Myoneural Disorders	PNS	Myoneural_Disorders	Diseases of the myoneural junction and muscle	G6_MYONEU	G6_MYONEU.gwas.imputed_v3.both_sexes.tsv.bgz			NA	NA
Nail_Disease	Nail Disease	Integumentary	Nail_Disease	Other and unspecified nail disorders	L12_NAILNAS	L12_NAILNAS.gwas.imputed_v3.both_sexes.tsv.bgz	nail anomaly	MONDO_0019283	Nail Disease	https://www.malacards.org/card/nail_disease?search=Nail%20Disease
Nephrotic_Syndrome	Nephrotic Syndrome	Urinary	Nephrotic_Syndrome	Non-cancer illness code, self-reported: nephritis	20002_1608	20002_1608.gwas.imputed_v3.both_sexes.tsv.bgz	nephrotic syndrome	EFO_0004255	Nephrotic Syndrome	https://www.malacards.org/card/nephrotic_syndrome?limit[RelatedGenes]=154&limit[ClinVarVariations]=184#ClinVarVariations-table
Non-Hodgkins_Lymphoma	Non-Hodgkins Lymphoma	Hematologic	Non-Hodgkins_Lymphoma	Cancer code, self-reported: non-hodgkins lymphoma	20001_1053	20001_1053.gwas.imputed_v3.both_sexes.tsv.bgz	non-Hodgkins lymphoma	EFO_0005952	NA	NA
Non-Melanoma_Skin_Cancer	Non-Melanoma Skin Cancer	Integumentary	Non-Melanoma_Skin_Cancer	Cancer code, self-reported: non-melanoma skin cancer	20001_1060	20001_1060.gwas.imputed_v3.both_sexes.tsv.bgz	non-melanoma skin carcinoma	EFO_0009260	NA	NA
Non-Specific_Skin_Disorder	Non-Specific Skin Disorder	Integumentary	Non-Specific_Skin_Disorder	Diagnoses - main ICD10: R21 Rash and other nonspecific skin eruption	R21	R21.gwas.imputed_v3.both_sexes.tsv.bgz			NA	NA
Obesity	Obesity	Metabolic	Obesity	Diagnoses - main ICD10: E66 Obesity	E66	E66.gwas.imputed_v3.both_sexes.tsv.bgz	obesity	EFO_0001073	NA	NA
OCD	Obsessive-Compulsive Disorder	Neuropsychiatric	OCD	Mental health problems ever diagnosed by a professional: Obsessive compulsive disorder (OCD)	20544_7	20544_7.gwas.imputed_v3.both_sexes.tsv.bgz	obsessive-compulsive disorder	EFO_0004242	Obsessive Compulsive Disorder	https://www.malacards.org/card/obsessive_compulsive_disorder?limit[RelatedGenes]=63#RelatedGenes-table
Osteoarthritis	Osteoarthritis	Immune	Osteoarthritis	Non-cancer illness code, self-reported: osteoarthritis	20002_1465	20002_1465.gwas.imputed_v3.both_sexes.tsv.bgz	osteoarthritis	MONDO_0005178	Osteoarthritis	https://www.malacards.org/card/osteoarthritis?search=Osteoarthritis
Osteomyelitis	Osteomyelitis	Immune	Osteomyelitis	Diagnoses - main ICD10: M86 Osteomyelitis	M86	M86.gwas.imputed_v3.both_sexes.tsv.bgz	osteomyelitis	EFO_0003102	NA	NA
Osteopoikilosis	Osteopoikilosis	Musculoskeletal	Osteopoikilosis	Non-cancer illness code, self-reported: osteopenia	20002_1617	20002_1617.gwas.imputed_v3.both_sexes.tsv.bgz	osteoporosis	EFO_0003882	Osteopoikilosis	https://www.malacards.org/card/osteopoikilosis?search=Osteopoikilosis
Otosclerosis	Otosclerosis	Otic	Otosclerosis	Diagnoses - main ICD10: H80 Otosclerosis	H80	H80.gwas.imputed_v3.both_sexes.tsv.bgz	otosclerosis	EFO_0004213	Otosclerosis	https://www.malacards.org/card/otosclerosis?limit[RelatedGenes]=60#RelatedGenes-table
Parathyroid_Disorder	Parathyroid Disorder	Endocrine	Parathyroid_Disorder	Diagnoses - main ICD10: E21 Hyperparathyroidism and other disorders of parathyroid gland	E21	E21.gwas.imputed_v3.both_sexes.tsv.bgz			Parathyroid Adenoma	https://www.malacards.org/card/parathyroid_adenoma?search=Parathyroid%20Disorder
Parkinsons_Disease	Parkinsons Disease	CNS	Parkinsons_Disease	Diagnoses - main ICD10: G20 Parkinson's disease	G20	G20.gwas.imputed_v3.both_sexes.tsv.bgz	Parkinson disease	MONDO_0005180	Parkinson Disease Late Onset	https://www.malacards.org/card/parkinson_disease_late_onset?limit[RelatedGenes]=448&limit[ClinVarVariations]=157#ClinVarVariations-table
Peripheral_Nerve_Disorder	Peripheral Nerve Disorder	PNS	Peripheral_Nerve_Disorder	Non-cancer illness code, self-reported: peripheral nerve disorder	20002_1254	20002_1254.gwas.imputed_v3.both_sexes.tsv.bgz	peripheral neuropathy	EFO_0003100	Peripheral Nervous System Disease	https://www.malacards.org/card/peripheral_nervous_system_disease?limit[RelatedGenes]=410&limit[ClinVarVariations]=213#ClinVarVariations-table
Peripheral_Vascular_Disease	Peripheral Vascular Disease	Cardiovascular	Peripheral_Vascular_Disease	Non-cancer illness code, self-reported: peripheral vascular disease	20002_1067	20002_1067.gwas.imputed_v3.both_sexes.tsv.bgz	peripheral vascular disease	EFO_0003875	NA	NA
Peritonitis_Retroperitoneal_Infection	Peritonitis Retroperitoneal Infection	Infectious_Disease	Peritonitis_Retroperitoneal_Infection	Diagnoses - main ICD10: K65 Peritonitis	K65	K65.gwas.imputed_v3.both_sexes.tsv.bgz	peritonitis|appendicitis	EFO_0008588|EFO_0007149	NA	NA
Personality_Disorder	Personality Disorder	Neuropsychiatric	Personality_Disorder	Personality disorders	KRA_PSY_PERSON	KRA_PSY_PERSON.gwas.imputed_v3.both_sexes.tsv.bgz	Personality disorder	HP_0012075	NA	NA
Phlebitis_Thrombophlebitis	Phlebitis Thrombophlebitis	Immune	Phlebitis_Thrombophlebitis	Diagnoses - main ICD10: I80 Phlebitis and thrombophlebitis	I80	I80.gwas.imputed_v3.both_sexes.tsv.bgz	phlebitis|thrombophlebitis	EFO_1001395|HP_0004418	NA	NA
Pleuritis	Pleuritis	Immune	Pleuritis	Non-cancer illness code, self-reported: pleurisy	20002_1125	20002_1125.gwas.imputed_v3.both_sexes.tsv.bgz	pleurisy	EFO_1001825	NA	NA
Pneumonia	Pneumonia	Infectious_Disease	Pneumonia	Non-cancer illness code, self-reported: pneumonia	20002_1398	20002_1398.gwas.imputed_v3.both_sexes.tsv.bgz	pneumonia	EFO_0003106	NA	NA
Poliomyelitis	Poliomyelitis	Infectious_Disease	Poliomyelitis	Non-cancer illness code, self-reported: polio / poliomyelitis	20002_1526	20002_1526.gwas.imputed_v3.both_sexes.tsv.bgz			NA	NA
Polycystic_Kidney_Disease	Polycystic Kidney Disease	Urinary	Polycystic_Kidney_Disease	Non-cancer illness code, self-reported: polycystic kidney	20002_1427	20002_1427.gwas.imputed_v3.both_sexes.tsv.bgz	Polycystic Kidney Disease	EFO_0008620	Polycystic Kidney Disease	https://www.malacards.org/card/polycystic_kidney_disease?limit[RelatedGenes]=188&limit[ClinVarVariations]=751#ClinVarVariations-table
PTSD	Post-Traumatic Stress Disorder	Neuropsychiatric	PTSD	Non-cancer illness code, self-reported: post-traumatic stress disorder	20002_1469	20002_1469.gwas.imputed_v3.both_sexes.tsv.bgz	post-traumatic stress disorder	EFO_0001358	Post Traumatic Stress Disorder	https://www.malacards.org/card/post_traumatic_stress_disorder?search=PTSD
Pulmonary_Heart_Disease	Pulmonary Heart Disease	Cardiovascular	Pulmonary_Heart_Disease	Diagnoses - main ICD10: I27 Other pulmonary heart diseases	I27	I27.gwas.imputed_v3.both_sexes.tsv.bgz	cor pulmonale	MONDO_0004596	NA	NA
Purpura_Other_Hemorrhagic_Conditions	Purpura Other Hemorrhagic Conditions	Hematologic	Purpura_Other_Hemorrhagic_Conditions	Diagnoses - main ICD10: D69 Purpura and other haemorrhagic conditions	D69	D69.gwas.imputed_v3.both_sexes.tsv.bgz	Henoch-Schoenlein purpura|hemorrhagic disease	EFO_1000965|MONDO_0002243	NA	NA
Refraction_Accomodation_Disorders	Refraction Accomodation Disorders	Ophthalmological	Refraction_Accomodation_Disorders	Disorders of refraction and accommodation	H7_REFRAACCOMMODIS	H7_REFRAACCOMMODIS.gwas.imputed_v3.both_sexes.tsv.bgz	Abnormality of refraction	HP_0000539	NA	NA
Rheumatoid_Arthritis_Related_Conditions	Rheumatoid Arthritis Related Conditions	Immune	Rheumatoid_Arthritis_Related_Conditions	Non-cancer illness code, self-reported: rheumatoid arthritis	20002_1464	20002_1464.gwas.imputed_v3.both_sexes.tsv.bgz	rheumatoid arthritis	EFO_0000685	Rheumatoid Arthritis	https://www.malacards.org/card/rheumatoid_arthritis?limit[RelatedGenes]=290#RelatedGenes-table
Rosacea	Rosacea	Integumentary	Rosacea	Non-cancer illness code, self-reported: rosacea	20002_1660	20002_1660.gwas.imputed_v3.both_sexes.tsv.bgz	rosacea	EFO_1000760	NA	NA
Salivary_Gland_Disease	Salivary Gland Disease	Digestive	Salivary_Gland_Disease	Diagnoses - main ICD10: K11 Diseases of salivary glands	K11	K11.gwas.imputed_v3.both_sexes.tsv.bgz	salivary gland disease	EFO_0008581	NA	NA
Sarcoidosis	Sarcoidosis	Immune	Sarcoidosis	Diagnoses - main ICD10: D86 Sarcoidosis	D86	D86.gwas.imputed_v3.both_sexes.tsv.bgz	sarcoidosis	Orphanet_797	Sarcoidosis 1	https://www.malacards.org/card/sarcoidosis_1?limit[RelatedGenes]=72#RelatedGenes-table
Schizophrenia_Related_Psychosis	Schizophrenia Related Psychosis	Neuropsychiatric	Schizophrenia_Related_Psychosis	Non-cancer illness code, self-reported: schizophrenia	20002_1289	20002_1289.gwas.imputed_v3.both_sexes.tsv.bgz	schizophrenia	MONDO_0005090	Schizophrenia	https://www.malacards.org/card/schizophrenia?limit[RelatedGenes]=519&limit[ClinVarVariations]=315#ClinVarVariations-table
Secondary_Malignant_Neoplasm	Secondary Malignant Neoplasm	Neoplastic_Process	Secondary_Malignant_Neoplasm	Diagnoses - main ICD10: C79 Secondary malignant neoplasm of other sites	C79	C79.gwas.imputed_v3.both_sexes.tsv.bgz	secondary malignant neoplasm	EFO_0009812	NA	NA
Septic_Arthritis	Septic Arthritis	Immune	Septic_Arthritis	Diagnoses - main ICD10: M00 Pyogenic arthritis	M00	M00.gwas.imputed_v3.both_sexes.tsv.bgz	infectious arthritis	EFO_1001351	NA	NA
Septicemia	Septicemia	Infectious_Disease	Septicemia	Non-cancer illness code, self-reported: septicaemia / sepsis	20002_1657	20002_1657.gwas.imputed_v3.both_sexes.tsv.bgz	sepsis|bacteriemia	HP_0100806|EFO_0003033	NA	NA
Sexual_Dysfunction	Sexual Dysfunction	Reproductive	Sexual_Dysfunction	Diagnoses - main ICD10: F52 Sexual dysfunction, not caused by organic disorder or disease	F52	F52.gwas.imputed_v3.both_sexes.tsv.bgz	sexual dysfunction	EFO_0004714	NA	NA
Sleep_Apnea	Sleep Apnea	Respiratory	Sleep_Apnea	Sleep apnoea	G6_SLEEPAPNO	G6_SLEEPAPNO.gwas.imputed_v3.both_sexes.tsv.bgz	sleep apnea	EFO_0003877	Sleep Apnea	https://www.malacards.org/card/sleep_apnea?limit[RelatedGenes]=52#RelatedGenes-table
Spinal_Muscular_Atrophy	Spinal Muscular Atrophy	CNS	Spinal_Muscular_Atrophy	Diagnoses - main ICD10: G12 Spinal muscular atrophy and related syndromes	G12	G12.gwas.imputed_v3.both_sexes.tsv.bgz	Atrophy	EFO_1000096	Spinal Muscular Atrophy	https://www.malacards.org/card/spinal_muscular_atrophy?limit[RelatedGenes]=107#RelatedGenes-table
Spinal_Stenosis	Spinal Stenosis	Musculoskeletal	Spinal_Stenosis	Spinal stenosis	M13_SPINSTENOSIS	M13_SPINSTENOSIS.gwas.imputed_v3.both_sexes.tsv.bgz	spinal stenosis	EFO_0007490	NA	NA
Substance_Abuse	Substance Abuse	Neuropsychiatric	Substance_Abuse	Substance abuse	KRA_PSY_SUBSTANCE	KRA_PSY_SUBSTANCE.gwas.imputed_v3.both_sexes.tsv.bgz	substance abuse	MONDO_0002491	NA	NA
Thyroid_Cancer	Thyroid Cancer	Endocrine	Thyroid_Cancer	Cancer code, self-reported: thyroid cancer	20001_1065	20001_1065.gwas.imputed_v3.both_sexes.tsv.bgz	thyroid cancer	MONDO_0002108	Thyroid Carcinoma	https://www.malacards.org/card/thyroid_carcinoma?search=Thyroid%20Cancer
Thyroiditis	Thyroiditis	Immune	Thyroiditis	Non-cancer illness code, self-reported: thyroiditis	20002_1428	20002_1428.gwas.imputed_v3.both_sexes.tsv.bgz	thyroid disease	EFO_1000627	Thyroiditis	https://www.malacards.org/card/thyroiditis?search=Thyroiditis
Thyrotoxicosis	Thyrotoxicosis	Endocrine	Thyrotoxicosis	Non-cancer illness code, self-reported: hyperthyroidism/thyrotoxicosis	20002_1225	20002_1225.gwas.imputed_v3.both_sexes.tsv.bgz	thyrotoxicosis	EFO_0009190	NA	NA
Tongue_Disease	Tongue Disease	Integumentary	Tongue_Disease	Diagnoses - main ICD10: K14 Diseases of tongue	K14	K14.gwas.imputed_v3.both_sexes.tsv.bgz	tongue neoplasm|abnormality of taste sensation|ageusia	EFO_0003871|HP_0000223|EFO_1001758	NA	NA
Tympanic_Membrane_Disorders	Tympanic Membrane Disorders	Otic	Tympanic_Membrane_Disorders	Diagnoses - main ICD10: H73 Other disorders of tympanic membrane	H73	H73.gwas.imputed_v3.both_sexes.tsv.bgz	tympanic membrane disease	EFO_0009570	NA	NA
Type_I_Diabetes_Mellitus	Type I Diabetes Mellitus	Immune	Type_I_Diabetes_Mellitus	Non-cancer illness code, self-reported: type 1 diabetes	20002_1222	20002_1222.gwas.imputed_v3.both_sexes.tsv.bgz	type 1 diabetes mellitus	MONDO_0005147	Type 1 Diabetes Mellitus	https://www.malacards.org/card/type_1_diabetes_mellitus?limit[RelatedGenes]=126&limit[ClinVarVariations]=72#ClinVarVariations-table
Type_II_Diabetes_Mellitus	Type II Diabetes Mellitus	Endocrine	Type_II_Diabetes_Mellitus	Non-cancer illness code, self-reported: type 2 diabetes	20002_1223	20002_1223.gwas.imputed_v3.both_sexes.tsv.bgz	type 2 diabetes mellitus	MONDO_0005148	Type 2 Diabetes Mellitus	https://www.malacards.org/card/type_2_diabetes_mellitus?limit[ClinVarVariations]=978&limit[RelatedGenes]=592#RelatedGenes-table
Ulcerative_Colitis	Ulcerative Colitis	Immune	Ulcerative_Colitis	Diagnoses - main ICD10: K51 Ulcerative colitis	K51	K51.gwas.imputed_v3.both_sexes.tsv.bgz	ulcerative colitis	EFO_0000729	Ulcerative Colitis	https://www.malacards.org/card/ulcerative_colitis?search=Ulcerative%20Colitis
Unspecified_Benign_Neoplasm	Unspecified Benign Neoplasm	Neoplastic_Process	Unspecified_Benign_Neoplasm	Diagnoses - main ICD10: D36 Benign neoplasm of other and unspecified sites	D36	D36.gwas.imputed_v3.both_sexes.tsv.bgz			NA	NA
Unspecified_Diabetes_Mellitus	Unspecified Diabetes Mellitus	Endocrine	Unspecified_Diabetes_Mellitus	Diagnoses - main ICD10: E14 Unspecified diabetes mellitus	E14	E14.gwas.imputed_v3.both_sexes.tsv.bgz			NA	NA
Urethral_Disorder	Urethral Disorder	Urinary	Urethral_Disorder	Diagnoses - main ICD10: N36 Other disorders of urethra	N36	N36.gwas.imputed_v3.both_sexes.tsv.bgz	urethral disease	EFO_0009689	NA	NA
Urinary_Calculus	Urinary Calculus	Urinary	Urinary_Calculus	Diagnoses - main ICD10: N20 Calculus of kidney and ureter	N20	N20.gwas.imputed_v3.both_sexes.tsv.bgz	nephrolithiasis	EFO_0004253	NA	NA
Uterine_Cancer	Uterine Cancer	Reproductive	Uterine_Cancer	Malignant neoplasm of corpus uteri	C3_CORPUS_UTERI	C3_CORPUS_UTERI.gwas.imputed_v3.both_sexes.tsv.bgz	uterine carcinoma	EFO_0002919	Uterine Carcinosarcoma	https://www.malacards.org/card/uterine_carcinosarcoma?limit[ClinVarVariations]=174#ClinVarVariations-table
UTI	Urinary Tract Infection	Infectious_Disease	UTI	Non-cancer illness code, self-reported: urinary tract infection/kidney infection	20002_1196	20002_1196.gwas.imputed_v3.both_sexes.tsv.bgz	urinary tract infection	EFO_0003103	Urinary Tract Infection	https://www.malacards.org/card/urinary_tract_infection?search=UTI
Varicose_Veins	Varicose Veins	Cardiovascular	Varicose_Veins	Non-cancer illness code, self-reported: varicose veins	20002_1494	20002_1494.gwas.imputed_v3.both_sexes.tsv.bgz	Varicose veins	HP_0002619	Varicose Veins	https://www.malacards.org/card/varicose_veins?search=Varicose%20Veins
Vasculitis	Vasculitis	Immune	Vasculitis	Non-cancer illness code, self-reported: vasculitis	20002_1372	20002_1372.gwas.imputed_v3.both_sexes.tsv.bgz	vasculitis	EFO_0006803	Vasculitis	https://www.malacards.org/card/vasculitis?search=Vasculitis
Vitamin_Deficiency	Vitamin Deficiency	Metabolic	Vitamin_Deficiency	Vitamin deficiency	VIT_DEF	VIT_DEF.gwas.imputed_v3.both_sexes.tsv.bgz	vitamin D deficiency|vitamin b12 deficiency	EFO_0003762|EFO_0000734	NA	NA
Vitreous_Body_Disorder	Vitreous Body Disorder	Ophthalmological	Vitreous_Body_Disorder	Diagnoses - main ICD10: H43 Disorders of vitreous body	H43	H43.gwas.imputed_v3.both_sexes.tsv.bgz	vitreous body disease	EFO_0008624	NA	NA
Note:
WholeName: the full name of the disease.
Category: the category to which the disease belongs.
UKB_EHRname: the name of the disease in UKB, UKBgwas.
UKBgwas.Phenotype: the name of the phenotype in UKB, UKBgwas.
UKBgwas.PhenotypeCode: the code of the disease in UKB, UKBgwas.
GWAScatalog.name: the name of the disease in GWAS, GWAScatalog.
GWAScatalog.EFO: the code of the disease in GWAS.
malacardsName: the name of the disease in malacards.
malacardsURL: the address of the disease in malacards.
