# Supplementary material for: Integrated Pleiotropic Gene Set Unveils Comorbidity Insights across Digestive Cancers and Other Diseases
Source: Genes (Basel). 2024 Apr 10;15(4):478. doi: 10.3390/genes15040478 (PMC11049963; doi:10.3390/genes15040478)
Supplement: Supplementary file 1 [file genes-15-00478-s001.zip › Supplementary Table S2.xlsx]

## Sheet: Sheet1
Supplementary Table S2. Summary of Fisher's exact test for each disease pair between five digestive cancers and other diseases
Disease1	Disease2	Category	bothMatch	match1	match2	neitherMatch	OR	OR.lower95	OR.upper95	pval	pval_adj	ORlog	comorbidity
Colorectal_Cancer	Esophageal_Cancer	Digestive	39	6175	878	450946	3.24377	2.28849	4.47529	9.0007e-10	1e-07	1.17674	YES
Colorectal_Cancer	Hepatobiliary_Cancer	Digestive	153	6061	608	451216	18.7333	15.5507	22.4506	2.40901e-126	1e-07	2.93031	YES
Colorectal_Cancer	Pancreatic_Cancer	Digestive	34	6180	702	451122	3.5353	2.42652	4.99347	1.33518e-09	1e-07	1.2628	YES
Colorectal_Cancer	Stomach_Cancer	Digestive	57	6157	715	451109	5.8408	4.37361	7.66454	2.39751e-24	1e-07	1.76487	YES
Colorectal_Cancer	Acquired_Hypothyroidism	Endocrine	408	5806	29269	422555	1.01452	0.914735	1.12265	0.775329	0.946623	0.0144125	NO
Colorectal_Cancer	Acquired_Limb_Deformities	Musculoskeletal	3	6211	377	451447	0.578396	0.118685	1.70416	0.501776	0.711875	-0.547496	NO
Colorectal_Cancer	Acute_Bronchitis	Infectious_Disease	23	6191	1005	450819	1.66648	1.05072	2.51704	0.020795	0.05746	0.510713	NO
Colorectal_Cancer	Acute_Renal_Failure	Urinary	366	5848	5394	446430	5.17906	4.63293	5.77854	5.98126e-129	1e-07	1.64462	YES
Colorectal_Cancer	Acute_Sinusitis	Immune	6	6208	248	451576	1.75986	0.639413	3.88724	0.164992	0.315806	0.565232	NO
Colorectal_Cancer	Acute_Upper_Respiratory_Infection	Infectious_Disease	51	6163	2417	449407	1.53862	1.14102	2.03231	0.00383988	0.012713	0.430887	YES
Colorectal_Cancer	Allergic_Rhinitis	Immune	277	5937	30548	421276	0.643398	0.568033	0.726362	3.20796e-14	1e-07	-0.440992	NO
Colorectal_Cancer	Alzheimers_Disease	Neuropsychiatric	10	6204	475	451349	1.53157	0.729342	2.84348	0.167555	0.318225	0.426293	NO
Colorectal_Cancer	Aneurysm	Cardiovascular	75	6139	2890	448934	1.89781	1.48627	2.39045	6.03178e-07	3e-06	0.640698	YES
Colorectal_Cancer	Anxiety_Phobic_Disorder	Neuropsychiatric	228	5986	14769	437055	1.12715	0.982142	1.28812	0.0786745	0.171082	0.119695	NO
Colorectal_Cancer	Aplastic_Anemia	Hematologic	19	6195	549	451275	2.52104	1.5051	3.9785	0.000371634	0.001518	0.92467	YES
Colorectal_Cancer	Appendiceal_Disease	Digestive	167	6047	8727	443097	1.40218	1.19332	1.63796	4.45745e-05	0.000201	0.338027	YES
Colorectal_Cancer	Arterial_Embolism_Thrombosis	Cardiovascular	43	6171	1195	450629	2.62757	1.8896	3.56564	4.65941e-08	1e-07	0.96606	YES
Colorectal_Cancer	Asthma	Immune	1004	5210	69321	382503	1.06334	0.992418	1.13844	0.0794377	0.171646	0.0614134	NO
Colorectal_Cancer	Autism	Neuropsychiatric	1	6213	17	451807	4.27755	0.102339	27.3082	0.217979	0.389799	1.45338	NO
Colorectal_Cancer	Benign_Bone_Connective_Tissue_Neoplasm	Musculoskeletal	21	6193	1068	450756	1.43113	0.881553	2.20098	0.113175	0.231066	0.358463	NO
Colorectal_Cancer	Benign_Breast_Neoplasm	Reproductive	50	6164	5075	446749	0.71406	0.528676	0.944108	0.0176287	0.049455	-0.336788	NO
Colorectal_Cancer	Benign_Digestive_Neoplasm	Digestive	206	6008	6148	445676	2.48554	2.14793	2.86319	6.3811e-29	1e-07	0.910491	YES
Colorectal_Cancer	Benign_Endocrine_Neoplasm	Endocrine	28	6186	1352	450472	1.50809	0.997472	2.19188	0.0355754	0.091426	0.410845	NO
Colorectal_Cancer	Benign_Female_Genital_Neoplasm	Reproductive	50	6164	3284	448540	1.10791	0.819652	1.46613	0.452225	0.666103	0.102477	NO
Colorectal_Cancer	Benign_Oropharyngeal_Neoplasm	Digestive	17	6197	1174	450650	1.05305	0.61092	1.69473	0.80121	0.967829	0.0516954	NO
Colorectal_Cancer	Benign_Ovarian_Neoplasm	Reproductive	43	6171	1743	450081	1.79925	1.29604	2.43701	0.000434111	0.001725	0.587368	YES
Colorectal_Cancer	Benign_Prostatic_Hyperplasia	Reproductive	379	5835	13179	438645	2.16187	1.94057	2.40263	2.61263e-38	1e-07	0.770973	YES
Colorectal_Cancer	Benign_Skin_Neoplasm	Integumentary	162	6052	10669	441155	1.10684	0.939925	1.29552	0.207123	0.373126	0.101505	NO
Colorectal_Cancer	Benign_Thyroid_Neoplasm	Endocrine	5	6209	343	451481	1.05994	0.341869	2.49892	0.814684	0.980021	0.0582112	NO
Colorectal_Cancer	Benign_Urinary_Neoplasm	Urinary	4	6210	212	451612	1.37214	0.370333	3.56699	0.544722	0.748356	0.316368	NO
Colorectal_Cancer	Benign_Uterine_Neoplasm	Reproductive	203	6011	14959	436865	0.986266	0.852495	1.13563	0.886438	1	-0.0138293	NO
Colorectal_Cancer	Bladder_Cancer	Urinary	102	6112	3006	448818	2.4917	2.02183	3.04111	2.28184e-15	1e-07	0.912967	YES
Colorectal_Cancer	Bone_Cancer	Musculoskeletal	8	6206	269	451555	2.16393	0.9243	4.32809	0.0368809	0.092834	0.771927	NO
Colorectal_Cancer	Brain_Cancer	CNS	9	6205	732	451092	0.89383	0.406895	1.7072	0.873954	1	-0.11224	NO
Colorectal_Cancer	Carbuncle_Furuncle	Integumentary	55	6159	2830	448994	1.41676	1.06332	1.85212	0.0150285	0.04298	0.348375	YES
Colorectal_Cancer	Cardiomyopathy	Cardiovascular	41	6173	1686	450138	1.77327	1.26655	2.41895	0.000765883	0.002872	0.572824	YES
Colorectal_Cancer	Cellulitis	Infectious_Disease	227	5987	9284	442540	1.80724	1.57348	2.0672	1.87483e-15	1e-07	0.591798	YES
Colorectal_Cancer	Cerebrovascular_Disease	Cardiovascular	457	5757	22449	429375	1.51829	1.37607	1.67198	7.8648e-16	1e-07	0.417582	YES
Colorectal_Cancer	Chronic_Glomerulonephritis	Immune	31	6183	1077	450747	2.09836	1.4173	2.99952	0.000213323	0.000906	0.741154	YES
Colorectal_Cancer	Chronic_Pruritus	Integumentary	31	6183	956	450868	2.36451	1.59607	3.38266	2.37879e-05	0.00011	0.86057	YES
Colorectal_Cancer	Chronic_Sinusitis	Immune	72	6142	6616	445208	0.788842	0.61558	0.996337	0.0485368	0.116966	-0.237189	NO
Colorectal_Cancer	Chronic_Tonsillitis_Adenoiditis	Immune	58	6156	5476	446348	0.767962	0.581649	0.995685	0.0465865	0.112635	-0.264015	NO
Colorectal_Cancer	CNS_Infection	Infectious_Disease	6	6208	333	451491	1.3104	0.477274	2.88416	0.474328	0.691728	0.270331	NO
Colorectal_Cancer	Conduct_Disorder	Neuropsychiatric	0	6214	14	451810	0	0	21.9308	1	1	-Inf	NO
Colorectal_Cancer	Conjunctival_Disorders	Ophthalmological	24	6190	1057	450767	1.65346	1.05383	2.47625	0.023697	0.06499	0.502871	NO
Colorectal_Cancer	Connective_Tissue_Infection	Infectious_Disease	6	6208	131	451693	3.33247	1.20061	7.45467	0.0113602	0.033399	1.20371	YES
Colorectal_Cancer	Corneal_Disorders	Ophthalmological	7	6207	778	451046	0.653819	0.261913	1.35438	0.351029	0.556049	-0.424924	NO
Colorectal_Cancer	Cranial_Nerve_Disorder	PNS	39	6175	2549	449275	1.11319	0.788898	1.52783	0.494706	0.708789	0.10723	NO
Colorectal_Cancer	Depression	Neuropsychiatric	481	5733	37681	414143	0.922124	0.837967	1.01287	0.0915806	0.191771	-0.0810759	NO
Colorectal_Cancer	Diverticulosis_Diverticulitis	Digestive	1399	4815	33032	418792	3.68358	3.46488	3.9147	4.58614e-305	1e-07	1.30389	YES
Colorectal_Cancer	Eating_Disorder	Neuropsychiatric	4	6210	443	451381	0.656309	0.177992	1.69314	0.538524	0.746578	-0.421124	NO
Colorectal_Cancer	Encephalitis	Infectious_Disease	10	6204	691	451133	1.05237	0.502139	1.94836	0.869158	1	0.0510411	NO
Colorectal_Cancer	Esophagitis	Immune	247	5967	12200	439624	1.49161	1.30636	1.69662	8.67052e-09	1e-07	0.399854	YES
Colorectal_Cancer	Eustachian_Tube_Disorder	Otic	4	6210	231	451593	1.25922	0.340116	3.26965	0.565855	0.765936	0.230495	NO
Colorectal_Cancer	External_Ear_Disorders	Otic	35	6179	1757	450067	1.45092	1.00638	2.02811	0.039581	0.097953	0.372201	NO
Colorectal_Cancer	Eye_Infection	Infectious_Disease	24	6190	1393	450431	1.25371	0.7999	1.87502	0.250324	0.428061	0.226106	NO
Colorectal_Cancer	Eyelid_Disorders	Ophthalmological	152	6062	9949	441875	1.11365	0.940629	1.30996	0.191894	0.350786	0.10764	NO
Colorectal_Cancer	General_Hypertension	Cardiovascular	2814	3400	156902	294922	1.55575	1.47885	1.63644	4.61726e-65	1e-07	0.441957	YES
Colorectal_Cancer	Glaucoma	Ophthalmological	183	6031	8663	443161	1.5522	1.33051	1.80131	4.95932e-08	1e-07	0.439673	YES
Colorectal_Cancer	Goiter	Endocrine	59	6155	2627	449197	1.63907	1.24262	2.12409	0.00041932	0.001675	0.494127	YES
Colorectal_Cancer	Helicobacter_Pylori_Infection	Infectious_Disease	28	6186	1442	450382	1.41369	0.935251	2.05412	0.07076	0.158081	0.346204	NO
Colorectal_Cancer	Hemangioma_Lymphangioma	Hematologic	51	6163	1872	449952	1.98901	1.47382	2.62979	1.06003e-05	5e-05	0.687638	YES
Colorectal_Cancer	Hemiplegia	CNS	40	6174	1846	449978	1.57923	1.12334	2.16143	0.00676439	0.021338	0.456939	YES
Colorectal_Cancer	Hernia	Musculoskeletal	1492	4722	60850	390974	2.03019	1.91284	2.15374	1.06012e-108	1e-07	0.708131	YES
Colorectal_Cancer	Herpes_Simplex	Infectious_Disease	8	6206	513	451311	1.13406	0.48676	2.25292	0.701685	0.881604	0.125804	NO
Colorectal_Cancer	HIV	Infectious_Disease	9	6205	485	451339	1.34977	0.613196	2.58538	0.328775	0.526317	0.299937	NO
Colorectal_Cancer	Hodgkins_Disease	Hematologic	21	6193	600	451224	2.54998	1.56573	3.93758	0.00016336	0.000706	0.936085	YES
Colorectal_Cancer	IBS	Digestive	223	5991	18137	433687	0.890053	0.774535	1.01839	0.0904454	0.189935	-0.116474	NO
Colorectal_Cancer	Inflammatory_Spondylopathies	Immune	120	6094	7440	444384	1.17615	0.972041	1.41134	0.0879725	0.186339	0.162248	NO
Colorectal_Cancer	Influenza	Infectious_Disease	12	6202	451	451373	1.93646	0.992577	3.41857	0.0394116	0.097863	0.660862	NO
Colorectal_Cancer	Inner_Ear_Disorder	Otic	18	6196	1296	450528	1.0099	0.596211	1.6039	0.904854	1	0.00985146	NO
Colorectal_Cancer	Jaw_Disease	Musculoskeletal	15	6199	892	450932	1.22325	0.681326	2.03008	0.389036	0.603253	0.20151	NO
Colorectal_Cancer	Lacrimal_System_Disorder	Ophthalmological	45	6169	2654	449170	1.23454	0.897301	1.65869	0.156046	0.302622	0.210702	NO
Colorectal_Cancer	Larynx_Vocal_Chord_Disorders	Respiratory	61	6153	2495	449329	1.78537	1.35984	2.30461	3.45154e-05	0.000157	0.579627	YES
Colorectal_Cancer	Learning_Disorder	Neuropsychiatric	12	6202	433	451391	2.01698	1.03357	3.56236	0.022391	0.061638	0.701604	NO
Colorectal_Cancer	Lipoma	Musculoskeletal	127	6087	8172	443652	1.1327	0.941298	1.35237	0.164934	0.315806	0.124602	NO
Colorectal_Cancer	Lung_Cancer	Respiratory	158	6056	2577	449247	4.54839	3.84057	5.35379	9.86062e-51	1e-07	1.51477	YES
Colorectal_Cancer	Lupus_Erythematosus	Immune	17	6197	893	450931	1.38522	0.802795	2.23249	0.19329	0.350786	0.325856	NO
Colorectal_Cancer	Lymphoid_Leukemia	Hematologic	10	6204	749	451075	0.970723	0.463348	1.79634	1	1	-0.0297145	NO
Colorectal_Cancer	Macular_Degeneration	Ophthalmological	4	6210	413	451411	0.704029	0.190864	1.81723	0.670172	0.853701	-0.350935	NO
Colorectal_Cancer	Male_Genital_Cancer	Reproductive	18	6196	1106	450718	1.18389	0.698548	1.8814	0.438006	0.653011	0.168802	NO
Colorectal_Cancer	Melanoma	Integumentary	383	5831	16939	434885	1.68632	1.515	1.87258	6.9649e-20	1e-07	0.522548	YES
Colorectal_Cancer	MENI	Endocrine	9	6205	143	451681	4.58165	2.05199	8.94745	0.000255385	0.001073	1.52206	YES
Colorectal_Cancer	Meningitis	Infectious_Disease	40	6174	2366	449458	1.23074	0.87611	1.68301	0.185047	0.340876	0.207616	NO
Colorectal_Cancer	Migraine	Neuropsychiatric	176	6038	17395	434429	0.727967	0.622569	0.846463	1.74724e-05	8.1e-05	-0.3175	NO
Colorectal_Cancer	Motor_Neuron_Disease	CNS	3	6211	292	451532	0.746905	0.153132	2.20544	0.803233	0.967829	-0.291817	NO
Colorectal_Cancer	Multiple_Myeloma	Hematologic	13	6201	684	451140	1.3827	0.732038	2.38223	0.247272	0.425632	0.324039	NO
Colorectal_Cancer	Multiple_Sclerosis_Other_Demyelinating_Disease	Immune	24	6190	2360	449464	0.73842	0.471789	1.10248	0.154872	0.301141	-0.303242	NO
Colorectal_Cancer	Myasthenia_Gravis	Immune	1	6213	192	451632	0.37862	0.00953762	2.13563	0.529092	0.74159	-0.971223	NO
Colorectal_Cancer	Myeloid_Leukemia	Hematologic	13	6201	582	451242	1.62541	0.85976	2.80365	0.105201	0.218426	0.485761	NO
Colorectal_Cancer	Myocardial_Infarction	Cardiovascular	492	5722	19381	432443	1.91856	1.74425	2.10645	2.9545e-36	1e-07	0.651575	YES
Colorectal_Cancer	Myoneural_Disorders	PNS	5	6209	271	451553	1.3418	0.432039	3.1717	0.431485	0.647228	0.29401	NO
Colorectal_Cancer	Nail_Disease	Integumentary	27	6187	1688	450136	1.16374	0.76397	1.70101	0.402691	0.6192	0.151635	NO
Colorectal_Cancer	Nephrotic_Syndrome	Urinary	25	6189	1049	450775	1.73581	1.11722	2.57934	0.0111238	0.032835	0.551474	YES
Colorectal_Cancer	Non-Hodgkins_Lymphoma	Hematologic	68	6146	2421	449403	2.05379	1.58751	2.61713	1.26459e-07	1e-06	0.719686	YES
Colorectal_Cancer	Non-Melanoma_Skin_Cancer	Integumentary	148	6066	8016	443808	1.35081	1.13801	1.59276	0.000593459	0.002284	0.300708	YES
Colorectal_Cancer	Non-Specific_Skin_Disorder	Integumentary	674	5540	28748	423076	1.79044	1.64893	1.94174	1.73424e-39	1e-07	0.582461	YES
Colorectal_Cancer	Obesity	Metabolic	305	5909	13194	438630	1.71595	1.52244	1.92821	3.2063e-17	1e-07	0.53997	YES
Colorectal_Cancer	OCD	Neuropsychiatric	3	6211	271	451553	0.804821	0.164883	2.37825	1	1	-0.217135	NO
Colorectal_Cancer	Osteoarthritis	Immune	1193	5021	78296	373528	1.13357	1.06277	1.20823	0.000137716	0.000599	0.12537	YES
Colorectal_Cancer	Osteomyelitis	Immune	21	6193	1561	450263	0.978096	0.603276	1.50179	1	1	-0.0221472	NO
Colorectal_Cancer	Osteopoikilosis	Musculoskeletal	0	6214	4	451820	0	0	110.079	1	1	-Inf	NO
Colorectal_Cancer	Otosclerosis	Otic	11	6203	585	451239	1.36786	0.678702	2.46721	0.284414	0.471883	0.313245	NO
Colorectal_Cancer	Parathyroid_Disorder	Endocrine	33	6181	1292	450532	1.86178	1.2748	2.63107	0.00115041	0.004186	0.621533	YES
Colorectal_Cancer	Parkinsons_Disease	CNS	31	6183	1556	450268	1.45082	0.981491	2.07004	0.0491269	0.117617	0.372129	NO
Colorectal_Cancer	Peripheral_Nerve_Disorder	PNS	220	5994	16799	435025	0.950466	0.82629	1.08852	0.478388	0.696268	-0.0508027	NO
Colorectal_Cancer	Peripheral_Vascular_Disease	Cardiovascular	143	6071	5853	445971	1.79468	1.50675	2.12314	3.18954e-10	1e-07	0.584829	YES
Colorectal_Cancer	Peritonitis_Retroperitoneal_Infection	Infectious_Disease	204	6010	2513	449311	6.06878	5.22404	7.02029	1.70863e-84	1e-07	1.80316	YES
Colorectal_Cancer	Personality_Disorder	Neuropsychiatric	5	6209	524	451300	0.693558	0.224181	1.62975	0.570158	0.768929	-0.365921	NO
Colorectal_Cancer	Phlebitis_Thrombophlebitis	Immune	193	6021	4576	447248	3.13287	2.69243	3.62736	2.45434e-39	1e-07	1.14195	YES
Colorectal_Cancer	Pleuritis	Immune	461	5753	9195	442629	3.85746	3.49259	4.25179	2.05443e-117	1e-07	1.35001	YES
Colorectal_Cancer	Pneumonia	Infectious_Disease	589	5625	17465	434359	2.60431	2.38506	2.83935	4.93533e-83	1e-07	0.957167	YES
Colorectal_Cancer	Poliomyelitis	Infectious_Disease	10	6204	512	451312	1.42078	0.676897	2.63623	0.25252	0.430631	0.351203	NO
Colorectal_Cancer	Polycystic_Kidney_Disease	Urinary	11	6203	387	451437	2.0686	1.0235	3.74547	0.0259763	0.070452	0.726871	NO
Colorectal_Cancer	PTSD	Neuropsychiatric	1	6213	480	451344	0.151348	0.00382669	0.847578	0.0264073	0.071358	-1.88817	NO
Colorectal_Cancer	Pulmonary_Heart_Disease	Cardiovascular	133	6081	2871	448953	3.42011	2.84708	4.07858	3.22604e-31	1e-07	1.22967	YES
Colorectal_Cancer	Purpura_Other_Hemorrhagic_Conditions	Hematologic	14	6200	560	451264	1.81951	0.987751	3.08121	0.0429875	0.104622	0.598567	NO
Colorectal_Cancer	Refraction_Accomodation_Disorders	Ophthalmological	14	6200	559	451265	1.82297	0.989517	3.08677	0.0428131	0.104544	0.600465	NO
Colorectal_Cancer	Rheumatoid_Arthritis_Related_Conditions	Immune	178	6036	10776	441048	1.20697	1.0327	1.40296	0.0170733	0.04808	0.188117	YES
Colorectal_Cancer	Rosacea	Integumentary	11	6203	1239	450585	0.644906	0.320921	1.15878	0.176124	0.326897	-0.43865	NO
Colorectal_Cancer	Salivary_Gland_Disease	Digestive	34	6180	1683	450141	1.47145	1.01466	2.06675	0.0354487	0.09142	0.386245	NO
Colorectal_Cancer	Sarcoidosis	Immune	25	6189	1335	450489	1.36308	0.878201	2.02309	0.125948	0.251553	0.309747	NO
Colorectal_Cancer	Schizophrenia_Related_Psychosis	Neuropsychiatric	18	6196	1439	450385	0.909252	0.536962	1.44349	0.820061	0.983271	-0.0951329	NO
Colorectal_Cancer	Secondary_Malignant_Neoplasm	Neoplastic_Process	2137	4077	9438	442386	24.5611	23.2103	25.985	0	1e-07	3.20116	YES
Colorectal_Cancer	Septic_Arthritis	Immune	3	6211	477	451347	0.457063	0.0938917	1.34439	0.231335	0.404836	-0.782935	NO
Colorectal_Cancer	Septicemia	Infectious_Disease	386	5828	4813	447011	6.15123	5.51323	6.84744	3.51151e-158	1e-07	1.81665	YES
Colorectal_Cancer	Sexual_Dysfunction	Reproductive	9	6205	361	451463	1.81382	0.822358	3.48445	0.106776	0.221071	0.595434	NO
Colorectal_Cancer	Sleep_Apnea	Respiratory	119	6095	6526	445298	1.33222	1.0999	1.60014	0.00323694	0.010914	0.286847	YES
Colorectal_Cancer	Spinal_Muscular_Atrophy	CNS	0	6214	12	451812	0	0	26.1783	1	1	-Inf	NO
Colorectal_Cancer	Spinal_Stenosis	Musculoskeletal	57	6157	4676	447148	0.885284	0.668608	1.15064	0.411129	0.629542	-0.121847	NO
Colorectal_Cancer	Substance_Abuse	Neuropsychiatric	715	5499	25982	425842	2.13107	1.96662	2.30655	6.24436e-66	1e-07	0.756622	YES
Colorectal_Cancer	Thyroid_Cancer	Endocrine	16	6198	713	451111	1.63327	0.927871	2.67308	0.0742585	0.163904	0.490583	NO
Colorectal_Cancer	Thyroiditis	Immune	8	6206	591	451233	0.984219	0.422746	1.95328	1	1	-0.0159072	NO
Colorectal_Cancer	Thyrotoxicosis	Endocrine	88	6126	5401	446423	1.18735	0.94924	1.46802	0.112875	0.231066	0.17172	NO
Colorectal_Cancer	Tongue_Disease	Integumentary	39	6175	1524	450300	1.86618	1.3204	2.56596	0.000393658	0.00159	0.623893	YES
Colorectal_Cancer	Tympanic_Membrane_Disorders	Otic	37	6177	1720	450104	1.56748	1.09879	2.17182	0.00956038	0.028917	0.449466	YES
Colorectal_Cancer	Type_I_Diabetes_Mellitus	Immune	103	6111	3682	448142	2.05143	1.66726	2.49976	1.17519e-10	1e-07	0.718539	YES
Colorectal_Cancer	Type_II_Diabetes_Mellitus	Endocrine	653	5561	24810	427014	2.02104	1.85894	2.19442	1.53115e-53	1e-07	0.703613	YES
Colorectal_Cancer	Ulcerative_Colitis	Immune	71	6143	2787	449037	1.86223	1.44818	2.36027	2.10319e-06	1.1e-05	0.621773	YES
Colorectal_Cancer	Unspecified_Benign_Neoplasm	Neoplastic_Process	14	6200	922	450902	1.1043	0.600955	1.86372	0.670103	0.853701	0.0992119	NO
Colorectal_Cancer	Unspecified_Diabetes_Mellitus	Endocrine	475	5739	22887	428937	1.55116	1.40837	1.70541	8.18982e-18	1e-07	0.439001	YES
Colorectal_Cancer	Urethral_Disorder	Urinary	24	6190	847	450977	2.06438	1.31423	3.09574	0.00166753	0.00595	0.724832	YES
Colorectal_Cancer	Urinary_Calculus	Urinary	194	6020	9860	441964	1.44447	1.24383	1.66924	1.91859e-06	1e-05	0.367739	YES
Colorectal_Cancer	Uterine_Cancer	Reproductive	70	6144	2189	449635	2.3402	1.81506	2.9735	7.01409e-10	1e-07	0.850237	YES
Colorectal_Cancer	UTI	Infectious_Disease	648	5566	16624	435200	3.04776	2.8014	3.31146	1.40609e-117	1e-07	1.11441	YES
Colorectal_Cancer	Varicose_Veins	Cardiovascular	42	6172	2583	449241	1.18353	0.850002	1.60625	0.270847	0.455543	0.168497	NO
Colorectal_Cancer	Vasculitis	Immune	28	6186	1155	450669	1.76613	1.16733	2.56885	0.00522551	0.016772	0.56879	YES
Colorectal_Cancer	Vitamin_Deficiency	Metabolic	35	6179	1666	450158	1.53049	1.06137	2.13954	0.020018	0.055791	0.425586	NO
Colorectal_Cancer	Vitreous_Body_Disorder	Ophthalmological	21	6193	1626	450198	0.938861	0.579134	1.44135	0.914775	1	-0.0630879	NO
Esophageal_Cancer	Hepatobiliary_Cancer	Digestive	9	908	752	456369	6.01505	2.73121	11.5297	2.9432e-05	0.000134	1.79427	YES
Esophageal_Cancer	Pancreatic_Cancer	Digestive	2	915	734	456387	1.35908	0.164062	4.94097	0.662066	0.851867	0.306808	NO
Esophageal_Cancer	Stomach_Cancer	Digestive	262	655	510	456611	357.431	299.312	429.273	0	1e-07	5.87894	YES
Esophageal_Cancer	Acquired_Hypothyroidism	Endocrine	61	856	29616	427505	1.02866	0.779709	1.33501	0.788486	0.961089	0.0282614	NO
Esophageal_Cancer	Acquired_Limb_Deformities	Musculoskeletal	0	917	380	456741	0	0	4.86876	1	1	-Inf	NO
Esophageal_Cancer	Acute_Bronchitis	Infectious_Disease	4	913	1024	456097	1.9514	0.529543	5.02929	0.153133	0.299342	0.668546	NO
Esophageal_Cancer	Acute_Renal_Failure	Urinary	65	852	5695	451426	6.04723	4.61836	7.79887	2.42403e-28	1e-07	1.7996	YES
Esophageal_Cancer	Acute_Sinusitis	Immune	1	916	253	456868	1.9714	0.049664	11.1147	0.399002	0.614814	0.678742	NO
Esophageal_Cancer	Acute_Upper_Respiratory_Infection	Infectious_Disease	10	907	2458	454663	2.03939	0.973408	3.77433	0.0362379	0.091922	0.712649	NO
Esophageal_Cancer	Allergic_Rhinitis	Immune	43	874	30782	426339	0.681405	0.489489	0.925898	0.0120187	0.034778	-0.383599	NO
Esophageal_Cancer	Alzheimers_Disease	Neuropsychiatric	1	916	484	456637	1.03	0.0259958	5.78027	0.621851	0.816179	0.0295542	NO
Esophageal_Cancer	Aneurysm	Cardiovascular	20	897	2945	454176	3.43853	2.08712	5.35339	3.87321e-06	1.9e-05	1.23504	YES
Esophageal_Cancer	Anxiety_Phobic_Disorder	Neuropsychiatric	42	875	14955	442166	1.41916	1.01507	1.93537	0.0320591	0.084155	0.350069	NO
Esophageal_Cancer	Aplastic_Anemia	Hematologic	11	906	557	456564	9.94916	4.92159	18.0275	3.21198e-08	1e-07	2.29749	YES
Esophageal_Cancer	Appendiceal_Disease	Digestive	11	906	8883	448238	0.612651	0.304648	1.102	0.117946	0.238705	-0.489959	NO
Esophageal_Cancer	Arterial_Embolism_Thrombosis	Cardiovascular	16	901	1222	455899	6.62496	3.75838	10.8613	8.06414e-09	1e-07	1.89084	YES
Esophageal_Cancer	Asthma	Immune	218	699	70107	387014	1.72164	1.47158	2.0076	2.97914e-11	1e-07	0.543279	YES
Esophageal_Cancer	Autism	Neuropsychiatric	0	917	18	457103	0	0	113.248	1	1	-Inf	NO
Esophageal_Cancer	Benign_Bone_Connective_Tissue_Neoplasm	Musculoskeletal	3	914	1086	456035	1.3783	0.283258	4.0514	0.484557	0.701897	0.320848	NO
Esophageal_Cancer	Benign_Breast_Neoplasm	Reproductive	7	910	5118	452003	0.679357	0.272226	1.40647	0.428471	0.647017	-0.386609	NO
Esophageal_Cancer	Benign_Digestive_Neoplasm	Digestive	71	846	6283	450838	6.02188	4.65226	7.6889	1.29311e-30	1e-07	1.7954	YES
Esophageal_Cancer	Benign_Endocrine_Neoplasm	Endocrine	1	916	1379	455742	0.360797	0.00912097	2.01868	0.536381	0.746273	-1.01944	NO
Esophageal_Cancer	Benign_Female_Genital_Neoplasm	Reproductive	2	915	3332	453789	0.297692	0.0359829	1.07927	0.0764515	0.168182	-1.2117	NO
Esophageal_Cancer	Benign_Oropharyngeal_Neoplasm	Digestive	6	911	1185	455936	2.53406	0.925661	5.55274	0.0343856	0.089622	0.929821	NO
Esophageal_Cancer	Benign_Ovarian_Neoplasm	Reproductive	2	915	1784	455337	0.557888	0.067407	2.02401	0.594919	0.789487	-0.583596	NO
Esophageal_Cancer	Benign_Prostatic_Hyperplasia	Reproductive	57	860	13501	443620	2.17783	1.63463	2.85101	2.59502e-07	1e-06	0.778327	YES
Esophageal_Cancer	Benign_Skin_Neoplasm	Integumentary	10	907	10821	446300	0.454729	0.21724	0.840454	0.00852042	0.026203	-0.788053	NO
Esophageal_Cancer	Benign_Thyroid_Neoplasm	Endocrine	0	917	348	456773	0	0	5.31973	1	1	-Inf	NO
Esophageal_Cancer	Benign_Urinary_Neoplasm	Urinary	0	917	216	456905	0	0	8.60002	1	1	-Inf	NO
Esophageal_Cancer	Benign_Uterine_Neoplasm	Reproductive	7	910	15155	441966	0.224321	0.0899381	0.464216	6.56409e-07	4e-06	-1.49468	NO
Esophageal_Cancer	Bladder_Cancer	Urinary	7	910	3101	454020	1.12624	0.451142	2.33279	0.684699	0.866185	0.118881	NO
Esophageal_Cancer	Bone_Cancer	Musculoskeletal	5	912	272	456849	9.20685	2.95898	21.831	0.00026616	0.001112	2.21995	YES
Esophageal_Cancer	Brain_Cancer	CNS	3	914	738	456383	2.02977	0.416861	5.97379	0.186787	0.342366	0.707923	NO
Esophageal_Cancer	Carbuncle_Furuncle	Integumentary	13	904	2872	454249	2.27447	1.20487	3.91512	0.00937068	0.028579	0.821747	YES
Esophageal_Cancer	Cardiomyopathy	Cardiovascular	8	909	1719	455402	2.33147	1.00192	4.62347	0.0247578	0.067396	0.846498	NO
Esophageal_Cancer	Cellulitis	Infectious_Disease	53	864	9458	447663	2.9034	2.15559	3.83665	6.38471e-11	1e-07	1.06588	YES
Esophageal_Cancer	Cerebrovascular_Disease	Cardiovascular	304	613	22602	434519	9.53426	8.2778	10.9626	4.64741e-159	1e-07	2.25489	YES
Esophageal_Cancer	Chronic_Glomerulonephritis	Immune	9	908	1099	456022	4.11284	1.86966	7.86941	0.000477772	0.001878	1.41411	YES
Esophageal_Cancer	Chronic_Pruritus	Integumentary	1	916	986	456135	0.505035	0.0127624	2.82744	1	1	-0.683128	NO
Esophageal_Cancer	Chronic_Sinusitis	Immune	12	905	6676	450445	0.89466	0.460296	1.57165	0.889808	1	-0.111311	NO
Esophageal_Cancer	Chronic_Tonsillitis_Adenoiditis	Immune	13	904	5521	451600	1.17628	0.623465	2.0234	0.542412	0.746578	0.162356	NO
Esophageal_Cancer	CNS_Infection	Infectious_Disease	3	914	336	456785	4.46176	0.913914	13.1901	0.0313879	0.083125	1.49554	NO
Esophageal_Cancer	Conduct_Disorder	Neuropsychiatric	0	917	14	457107	0	0	151.015	1	1	-Inf	NO
Esophageal_Cancer	Conjunctival_Disorders	Ophthalmological	4	913	1077	456044	1.85519	0.503467	4.78058	0.173296	0.322462	0.617988	NO
Esophageal_Cancer	Connective_Tissue_Infection	Infectious_Disease	0	917	137	456984	0	0	13.6234	1	1	-Inf	NO
Esophageal_Cancer	Corneal_Disorders	Ophthalmological	2	915	783	456338	1.27389	0.15379	4.62999	0.673297	0.855614	0.242077	NO
Esophageal_Cancer	Cranial_Nerve_Disorder	PNS	8	909	2580	454541	1.55049	0.666654	3.07291	0.186471	0.342366	0.438574	NO
Esophageal_Cancer	Depression	Neuropsychiatric	86	831	38076	419045	1.13895	0.901111	1.42381	0.255427	0.434581	0.130111	NO
Esophageal_Cancer	Diverticulosis_Diverticulitis	Digestive	114	803	34317	422804	1.74911	1.42426	2.13129	1.63238e-07	1e-06	0.559108	YES
Esophageal_Cancer	Eating_Disorder	Neuropsychiatric	2	915	445	456676	2.24313	0.270406	8.17377	0.225595	0.397631	0.807871	NO
Esophageal_Cancer	Encephalitis	Infectious_Disease	3	914	698	456423	2.14635	0.440714	6.31763	0.167072	0.318129	0.763766	NO
Esophageal_Cancer	Esophagitis	Immune	164	753	12283	444838	7.88851	6.61479	9.35995	2.97268e-81	1e-07	2.06541	YES
Esophageal_Cancer	Eustachian_Tube_Disorder	Otic	0	917	235	456886	0	0	7.89954	1	1	-Inf	NO
Esophageal_Cancer	External_Ear_Disorders	Otic	2	915	1790	455331	0.556011	0.0671804	2.01719	0.595069	0.789487	-0.586967	NO
Esophageal_Cancer	Eye_Infection	Infectious_Disease	3	914	1414	455707	1.05779	0.217484	3.10751	0.763887	0.937324	0.0561799	NO
Esophageal_Cancer	Eyelid_Disorders	Ophthalmological	23	894	10078	447043	1.14121	0.719311	1.72438	0.498838	0.711875	0.132087	NO
Esophageal_Cancer	General_Hypertension	Cardiovascular	452	465	159264	297857	1.81801	1.59331	2.07391	3.63073e-19	1e-07	0.597745	YES
Esophageal_Cancer	Glaucoma	Ophthalmological	31	886	8815	448306	1.77942	1.20092	2.54609	0.00353756	0.011765	0.576289	YES
Esophageal_Cancer	Goiter	Endocrine	4	913	2682	454439	0.742346	0.201686	1.90943	0.82628	0.987505	-0.29794	NO
Esophageal_Cancer	Helicobacter_Pylori_Infection	Infectious_Disease	2	915	1468	455653	0.678449	0.0819608	2.46224	1	1	-0.387946	NO
Esophageal_Cancer	Hemangioma_Lymphangioma	Hematologic	4	913	1919	455202	1.03926	0.282265	2.67434	0.797229	0.967829	0.0385137	NO
Esophageal_Cancer	Hemiplegia	CNS	6	911	1880	455241	1.59481	0.582999	3.49161	0.289052	0.476732	0.466756	NO
Esophageal_Cancer	Hernia	Musculoskeletal	376	541	61966	395155	4.43232	3.8741	5.06571	6.45897e-93	1e-07	1.48892	YES
Esophageal_Cancer	Herpes_Simplex	Infectious_Disease	1	916	520	456601	0.958601	0.0241976	5.37732	1	1	-0.0422799	NO
Esophageal_Cancer	HIV	Infectious_Disease	0	917	494	456627	0	0	3.73985	1	1	-Inf	NO
Esophageal_Cancer	Hodgkins_Disease	Hematologic	4	913	617	456504	3.24147	0.87856	8.36992	0.0373703	0.093744	1.17603	NO
Esophageal_Cancer	IBS	Digestive	25	892	18335	438786	0.670726	0.431574	0.997053	0.0518444	0.121743	-0.399395	NO
Esophageal_Cancer	Inflammatory_Spondylopathies	Immune	24	893	7536	449585	1.60334	1.02117	2.40316	0.0269264	0.072476	0.472087	NO
Esophageal_Cancer	Influenza	Infectious_Disease	2	915	461	456660	2.16532	0.261039	7.88791	0.237345	0.411436	0.77257	NO
Esophageal_Cancer	Inner_Ear_Disorder	Otic	3	914	1311	455810	1.14118	0.234587	3.35322	0.750389	0.927379	0.132066	NO
Esophageal_Cancer	Jaw_Disease	Musculoskeletal	8	909	899	456222	4.46583	1.91643	8.87773	0.000572643	0.002227	1.49646	YES
Esophageal_Cancer	Lacrimal_System_Disorder	Ophthalmological	8	909	2691	454430	1.48617	0.639028	2.94522	0.271643	0.455839	0.396199	NO
Esophageal_Cancer	Larynx_Vocal_Chord_Disorders	Respiratory	49	868	2507	454614	10.2351	7.49254	13.7025	1.45797e-31	1e-07	2.32582	YES
Esophageal_Cancer	Learning_Disorder	Neuropsychiatric	4	913	441	456680	4.53687	1.22808	11.7383	0.0128625	0.037074	1.51224	YES
Esophageal_Cancer	Lipoma	Musculoskeletal	22	895	8277	448844	1.33297	0.830639	2.03227	0.172617	0.322014	0.287411	NO
Esophageal_Cancer	Lung_Cancer	Respiratory	30	887	2705	454416	5.68163	3.80328	8.19039	1.77157e-13	1e-07	1.73724	YES
Esophageal_Cancer	Lupus_Erythematosus	Immune	4	913	906	456215	2.20612	0.598519	5.68733	0.111858	0.229653	0.791234	NO
Esophageal_Cancer	Lymphoid_Leukemia	Hematologic	4	913	755	456366	2.64819	0.718141	6.83115	0.0677707	0.152329	0.973878	NO
Esophageal_Cancer	Macular_Degeneration	Ophthalmological	0	917	417	456704	0	0	4.43418	1	1	-Inf	NO
Esophageal_Cancer	Male_Genital_Cancer	Reproductive	8	909	1116	456005	3.59634	1.54399	7.1406	0.00220467	0.007716	1.27992	YES
Esophageal_Cancer	Melanoma	Integumentary	43	874	17279	439842	1.25237	0.899439	1.70199	0.164418	0.315806	0.225041	NO
Esophageal_Cancer	MENI	Endocrine	0	917	152	456969	0	0	12.2695	1	1	-Inf	NO
Esophageal_Cancer	Meningitis	Infectious_Disease	6	911	2400	454721	1.24786	0.456308	2.73061	0.491811	0.706018	0.221429	NO
Esophageal_Cancer	Migraine	Neuropsychiatric	9	908	17562	439559	0.248085	0.113042	0.473143	2.57095e-07	1e-06	-1.39398	NO
Esophageal_Cancer	Motor_Neuron_Disease	CNS	1	916	294	456827	1.69632	0.0427574	9.54884	0.446436	0.661553	0.528458	NO
Esophageal_Cancer	Multiple_Myeloma	Hematologic	4	913	693	456428	2.88546	0.782319	7.44833	0.0528911	0.123413	1.05968	NO
Esophageal_Cancer	Multiple_Sclerosis_Other_Demyelinating_Disease	Immune	3	914	2381	454740	0.626872	0.128945	1.84009	0.641495	0.830103	-0.467012	NO
Esophageal_Cancer	Myasthenia_Gravis	Immune	2	915	191	456930	5.22986	0.627783	19.2012	0.0577445	0.132632	1.65438	NO
Esophageal_Cancer	Myeloid_Leukemia	Hematologic	0	917	595	456526	0	0	3.10264	0.637562	0.827782	-Inf	NO
Esophageal_Cancer	Myocardial_Infarction	Cardiovascular	101	816	19772	437349	2.73783	2.20283	3.37171	3.7285e-17	1e-07	1.00717	YES
Esophageal_Cancer	Myoneural_Disorders	PNS	1	916	275	456846	1.81369	0.0457029	10.2126	0.424938	0.645946	0.595364	NO
Esophageal_Cancer	Nail_Disease	Integumentary	4	913	1711	455410	1.16611	0.316699	3.00153	0.591529	0.789064	0.153677	NO
Esophageal_Cancer	Nephrotic_Syndrome	Urinary	4	913	1070	456051	1.86735	0.506764	4.81203	0.170582	0.320771	0.624518	NO
Esophageal_Cancer	Non-Hodgkins_Lymphoma	Hematologic	12	905	2477	454644	2.43375	1.25114	4.27957	0.00513559	0.016628	0.889435	YES
Esophageal_Cancer	Non-Melanoma_Skin_Cancer	Integumentary	17	900	8147	448974	1.04097	0.60338	1.67718	0.802626	0.967829	0.0401515	NO
Esophageal_Cancer	Non-Specific_Skin_Disorder	Integumentary	123	794	29299	427822	2.26189	1.85458	2.73928	2.35978e-14	1e-07	0.816202	YES
Esophageal_Cancer	Obesity	Metabolic	46	871	13453	443668	1.74171	1.26494	2.3449	0.000578462	0.002238	0.55487	YES
Esophageal_Cancer	OCD	Neuropsychiatric	0	917	274	456847	0	0	6.76617	1	1	-Inf	NO
Esophageal_Cancer	Osteoarthritis	Immune	167	750	79322	377799	1.06054	0.891197	1.25605	0.48512	0.701897	0.0587777	NO
Esophageal_Cancer	Osteomyelitis	Immune	8	909	1574	455547	2.54714	1.0944	5.05343	0.0156574	0.044605	0.93497	YES
Esophageal_Cancer	Osteopoikilosis	Musculoskeletal	0	917	4	457117	0	0	741.849	1	1	-Inf	NO
Esophageal_Cancer	Otosclerosis	Otic	0	917	596	456525	0	0	3.09742	0.63768	0.827782	-Inf	NO
Esophageal_Cancer	Parathyroid_Disorder	Endocrine	1	916	1324	455797	0.37583	0.00950058	2.1029	0.531935	0.743294	-0.978619	NO
Esophageal_Cancer	Parkinsons_Disease	CNS	8	909	1579	455542	2.53904	1.09093	5.03738	0.0159232	0.045187	0.931787	YES
Esophageal_Cancer	Peripheral_Nerve_Disorder	PNS	29	888	16990	440131	0.846006	0.563064	1.2241	0.431136	0.647228	-0.167229	NO
Esophageal_Cancer	Peripheral_Vascular_Disease	Cardiovascular	32	885	5964	451157	2.73513	1.85758	3.89427	9.74886e-07	5e-06	1.00618	YES
Esophageal_Cancer	Peritonitis_Retroperitoneal_Infection	Infectious_Disease	13	904	2704	454417	2.41672	1.2801	4.16121	0.00391265	0.012896	0.882411	YES
Esophageal_Cancer	Personality_Disorder	Neuropsychiatric	2	915	527	456594	1.89378	0.228395	6.89536	0.285992	0.473433	0.638577	NO
Esophageal_Cancer	Phlebitis_Thrombophlebitis	Immune	39	878	4730	452391	4.24835	2.99629	5.86364	4.29922e-13	1e-07	1.44653	YES
Esophageal_Cancer	Pleuritis	Immune	195	722	9461	447660	12.7774	10.8378	15.0092	2.41749e-130	1e-07	2.54768	YES
Esophageal_Cancer	Pneumonia	Infectious_Disease	218	699	17836	439285	7.68278	6.56096	8.96397	1.60426e-102	1e-07	2.03898	YES
Esophageal_Cancer	Poliomyelitis	Infectious_Disease	2	915	520	456601	1.9193	0.231466	6.98861	0.280835	0.467877	0.65196	NO
Esophageal_Cancer	Polycystic_Kidney_Disease	Urinary	1	916	397	456724	1.25593	0.0316845	7.05551	0.549748	0.751432	0.227879	NO
Esophageal_Cancer	PTSD	Neuropsychiatric	0	917	481	456640	0	0	3.84142	1	1	-Inf	NO
Esophageal_Cancer	Pulmonary_Heart_Disease	Cardiovascular	23	894	2981	454140	3.91937	2.46769	5.92958	8.57786e-08	1e-06	1.36593	YES
Esophageal_Cancer	Purpura_Other_Hemorrhagic_Conditions	Hematologic	0	917	574	456547	0	0	3.21639	0.635323	0.827782	-Inf	NO
Esophageal_Cancer	Refraction_Accomodation_Disorders	Ophthalmological	1	916	572	456549	0.871357	0.0219991	4.88645	1	1	-0.137704	NO
Esophageal_Cancer	Rheumatoid_Arthritis_Related_Conditions	Immune	24	893	10930	446191	1.09714	0.698865	1.64402	0.664108	0.851867	0.0927023	NO
Esophageal_Cancer	Rosacea	Integumentary	5	912	1245	455876	2.00748	0.649142	4.71435	0.108684	0.22439	0.69688	NO
Esophageal_Cancer	Salivary_Gland_Disease	Digestive	11	906	1706	455415	3.24105	1.60913	5.84167	0.000846016	0.003156	1.1759	YES
Esophageal_Cancer	Sarcoidosis	Immune	4	913	1356	455765	1.47251	0.399762	3.79196	0.356025	0.56222	0.386968	NO
Esophageal_Cancer	Schizophrenia_Related_Psychosis	Neuropsychiatric	2	915	1455	455666	0.684531	0.0826948	2.48435	1	1	-0.379022	NO
Esophageal_Cancer	Secondary_Malignant_Neoplasm	Neoplastic_Process	464	453	11111	446010	41.0728	36.0395	46.9177	0	1e-07	3.71535	YES
Esophageal_Cancer	Septic_Arthritis	Immune	1	916	479	456642	1.04077	0.0262669	5.84099	0.618038	0.814083	0.0399578	NO
Esophageal_Cancer	Septicemia	Infectious_Disease	87	830	5112	452009	9.26816	7.33139	11.5919	1.11371e-50	1e-07	2.22659	YES
Esophageal_Cancer	Sexual_Dysfunction	Reproductive	3	914	367	456754	4.08507	0.836984	12.0694	0.039054	0.097304	1.40734	NO
Esophageal_Cancer	Sleep_Apnea	Respiratory	28	889	6617	450504	2.14435	1.41553	3.12375	0.000414364	0.001664	0.762838	YES
Esophageal_Cancer	Spinal_Muscular_Atrophy	CNS	0	917	12	457109	0	0	179.566	1	1	-Inf	NO
Esophageal_Cancer	Spinal_Stenosis	Musculoskeletal	15	902	4718	452403	1.59458	0.888051	2.64697	0.0978375	0.204291	0.466609	NO
Esophageal_Cancer	Substance_Abuse	Neuropsychiatric	221	696	26476	430645	5.16465	4.41709	6.02122	2.00563e-73	1e-07	1.64184	YES
Esophageal_Cancer	Thyroid_Cancer	Endocrine	3	914	726	456395	2.06338	0.423746	6.07305	0.180809	0.333906	0.724344	NO
Esophageal_Cancer	Thyroiditis	Immune	3	914	596	456525	2.51415	0.516059	7.40683	0.120053	0.241751	0.921934	NO
Esophageal_Cancer	Thyrotoxicosis	Endocrine	6	911	5483	451638	0.542507	0.198507	1.18616	0.168148	0.318528	-0.611554	NO
Esophageal_Cancer	Tongue_Disease	Integumentary	15	902	1548	455573	4.89465	2.72091	8.13975	9.98142e-07	5e-06	1.58814	YES
Esophageal_Cancer	Tympanic_Membrane_Disorders	Otic	2	915	1755	455366	0.567143	0.0685244	2.05764	0.594404	0.789487	-0.567143	NO
Esophageal_Cancer	Type_I_Diabetes_Mellitus	Immune	17	900	3768	453353	2.27263	1.31659	3.66429	0.00254321	0.008776	0.820937	YES
Esophageal_Cancer	Type_II_Diabetes_Mellitus	Endocrine	108	809	25355	431766	2.27331	1.84141	2.78305	5.49921e-13	1e-07	0.821238	YES
Esophageal_Cancer	Ulcerative_Colitis	Immune	6	911	2852	454269	1.04908	0.383622	2.29505	0.832142	0.992897	0.0479119	NO
Esophageal_Cancer	Unspecified_Benign_Neoplasm	Neoplastic_Process	1	916	935	456186	0.532642	0.0134592	2.98263	1	1	-0.629906	NO
Esophageal_Cancer	Unspecified_Diabetes_Mellitus	Endocrine	84	833	23278	433843	1.87948	1.48279	2.35531	3.66724e-07	2e-06	0.630995	YES
Esophageal_Cancer	Urethral_Disorder	Urinary	2	915	869	456252	1.14761	0.138528	4.16989	0.69493	0.876113	0.137679	NO
Esophageal_Cancer	Urinary_Calculus	Urinary	33	884	10021	447100	1.66553	1.1386	2.35835	0.00642724	0.020362	0.510142	YES
Esophageal_Cancer	Uterine_Cancer	Reproductive	4	913	2255	454866	0.883744	0.240067	2.27362	1	1	-0.123588	NO
Esophageal_Cancer	UTI	Infectious_Disease	79	838	17193	439928	2.41217	1.88944	3.04242	2.50797e-11	1e-07	0.880528	YES
Esophageal_Cancer	Varicose_Veins	Cardiovascular	4	913	2621	454500	0.759725	0.206404	1.95417	0.825	0.987505	-0.274799	NO
Esophageal_Cancer	Vasculitis	Immune	2	915	1181	455940	0.843853	0.101921	3.0637	1	1	-0.169777	NO
Esophageal_Cancer	Vitamin_Deficiency	Metabolic	9	908	1692	455429	2.66789	1.21391	5.0996	0.00817895	0.025259	0.981289	YES
Esophageal_Cancer	Vitreous_Body_Disorder	Ophthalmological	4	913	1643	455478	1.21456	0.329832	3.12656	0.577393	0.775839	0.19438	NO
Hepatobiliary_Cancer	Pancreatic_Cancer	Digestive	97	664	639	456638	104.321	82.3005	131.608	2.77522e-150	1e-07	4.64747	YES
Hepatobiliary_Cancer	Stomach_Cancer	Digestive	12	749	760	456517	9.62278	4.92831	17.014	1.10806e-08	1e-07	2.26413	YES
Hepatobiliary_Cancer	Acquired_Hypothyroidism	Endocrine	53	708	29624	427653	1.08063	0.801303	1.43006	0.555721	0.755307	0.0775475	NO
Hepatobiliary_Cancer	Acquired_Limb_Deformities	Musculoskeletal	0	761	380	456897	0	0	5.87088	1	1	-Inf	NO
Hepatobiliary_Cancer	Acute_Bronchitis	Infectious_Disease	0	761	1028	456249	0	0	2.16049	0.425358	0.645946	-Inf	NO
Hepatobiliary_Cancer	Acute_Renal_Failure	Urinary	90	671	5670	451607	10.6826	8.4624	13.3494	6.88357e-57	1e-07	2.36861	YES
Hepatobiliary_Cancer	Acute_Sinusitis	Immune	1	760	253	457024	2.37697	0.0598654	13.4033	0.344575	0.549377	0.865825	NO
Hepatobiliary_Cancer	Acute_Upper_Respiratory_Infection	Infectious_Disease	4	757	2464	454813	0.975341	0.264845	2.51058	1	1	-0.0249685	NO
Hepatobiliary_Cancer	Allergic_Rhinitis	Immune	23	738	30802	426475	0.431506	0.271768	0.652636	8.73855e-06	4.2e-05	-0.840474	NO
Hepatobiliary_Cancer	Alzheimers_Disease	Neuropsychiatric	2	759	483	456794	2.49202	0.300389	9.07951	0.193197	0.350786	0.913095	NO
Hepatobiliary_Cancer	Aneurysm	Cardiovascular	17	744	2948	454329	3.52118	2.03743	5.68632	1.47278e-05	6.9e-05	1.2588	YES
Hepatobiliary_Cancer	Anxiety_Phobic_Disorder	Neuropsychiatric	25	736	14972	442305	1.00347	0.644917	1.49387	0.918917	1	0.00346374	NO
Hepatobiliary_Cancer	Aplastic_Anemia	Hematologic	9	752	559	456718	9.77651	4.43028	18.7931	6.42455e-07	3e-06	2.27998	YES
Hepatobiliary_Cancer	Appendiceal_Disease	Digestive	15	746	8879	448398	1.01544	0.565229	1.68668	0.895186	1	0.0153198	NO
Hepatobiliary_Cancer	Arterial_Embolism_Thrombosis	Cardiovascular	9	752	1229	456048	4.44156	2.01799	8.50271	0.000277705	0.001153	1.49101	YES
Hepatobiliary_Cancer	Asthma	Immune	131	630	70194	387083	1.14663	0.942415	1.38645	0.158693	0.306947	0.136826	NO
Hepatobiliary_Cancer	Autism	Neuropsychiatric	0	761	18	457259	0	0	137.214	1	1	-Inf	NO
Hepatobiliary_Cancer	Benign_Bone_Connective_Tissue_Neoplasm	Musculoskeletal	1	760	1088	456189	0.5517	0.0139396	3.08974	1	1	-0.594751	NO
Hepatobiliary_Cancer	Benign_Breast_Neoplasm	Reproductive	8	753	5117	452160	0.938797	0.403608	1.86073	1	1	-0.0631558	NO
Hepatobiliary_Cancer	Benign_Digestive_Neoplasm	Digestive	45	716	6309	450968	4.49253	3.24387	6.08171	1.33991e-15	1e-07	1.50242	YES
Hepatobiliary_Cancer	Benign_Endocrine_Neoplasm	Endocrine	3	758	1377	455900	1.31035	0.269292	3.85214	0.502671	0.711875	0.270293	NO
Hepatobiliary_Cancer	Benign_Female_Genital_Neoplasm	Reproductive	4	757	3330	453947	0.72032	0.195645	1.85365	0.670184	0.853701	-0.32806	NO
Hepatobiliary_Cancer	Benign_Oropharyngeal_Neoplasm	Digestive	3	758	1188	456089	1.5194	0.31222	4.46829	0.455221	0.669174	0.418319	NO
Hepatobiliary_Cancer	Benign_Ovarian_Neoplasm	Reproductive	3	758	1783	455494	1.01108	0.207845	2.97066	0.773306	0.945723	0.0110158	NO
Hepatobiliary_Cancer	Benign_Prostatic_Hyperplasia	Reproductive	48	713	13510	443767	2.21135	1.61435	2.96546	1.56746e-06	8e-06	0.793603	YES
Hepatobiliary_Cancer	Benign_Skin_Neoplasm	Integumentary	13	748	10818	446459	0.717259	0.379988	1.23461	0.281363	0.467877	-0.332318	NO
Hepatobiliary_Cancer	Benign_Thyroid_Neoplasm	Endocrine	1	760	347	456930	1.73263	0.0436852	9.74667	0.439474	0.653873	0.549638	NO
Hepatobiliary_Cancer	Benign_Urinary_Neoplasm	Urinary	2	759	214	457063	5.62777	0.675981	20.6483	0.0507049	0.12022	1.72771	NO
Hepatobiliary_Cancer	Benign_Uterine_Neoplasm	Reproductive	12	749	15150	442127	0.467557	0.240479	0.821861	0.00580465	0.01855	-0.760235	NO
Hepatobiliary_Cancer	Bladder_Cancer	Urinary	13	748	3095	454182	2.5504	1.35006	4.39507	0.00252722	0.008762	0.936251	YES
Hepatobiliary_Cancer	Bone_Cancer	Musculoskeletal	3	758	274	457003	6.60103	1.34999	19.5638	0.0114341	0.033482	1.88723	YES
Hepatobiliary_Cancer	Brain_Cancer	CNS	4	757	737	456540	3.27318	0.887208	8.45079	0.0362684	0.091922	1.18576	NO
Hepatobiliary_Cancer	Carbuncle_Furuncle	Integumentary	9	752	2876	454401	1.89094	0.860393	3.61359	0.0628255	0.142994	0.637075	NO
Hepatobiliary_Cancer	Cardiomyopathy	Cardiovascular	5	756	1722	455555	1.74966	0.565744	4.10872	0.219077	0.389882	0.559423	NO
Hepatobiliary_Cancer	Cellulitis	Infectious_Disease	47	714	9464	447813	3.11467	2.26585	4.18938	8.52066e-11	1e-07	1.13612	YES
Hepatobiliary_Cancer	Cerebrovascular_Disease	Cardiovascular	71	690	22835	434442	1.95769	1.51065	2.5029	6.86658e-07	4e-06	0.671763	YES
Hepatobiliary_Cancer	Chronic_Glomerulonephritis	Immune	8	753	1100	456177	4.40629	1.8904	8.75697	0.000625145	0.00239	1.48303	YES
Hepatobiliary_Cancer	Chronic_Pruritus	Integumentary	12	749	975	456302	7.49808	3.84337	13.233	1.55964e-07	1e-06	2.01465	YES
Hepatobiliary_Cancer	Chronic_Sinusitis	Immune	8	753	6680	450597	0.71665	0.308149	1.4202	0.447714	0.662112	-0.333168	NO
Hepatobiliary_Cancer	Chronic_Tonsillitis_Adenoiditis	Immune	5	756	5529	451748	0.540379	0.174895	1.26739	0.240102	0.415234	-0.615485	NO
Hepatobiliary_Cancer	CNS_Infection	Infectious_Disease	1	760	338	456939	1.77877	0.044846	10.0066	0.431016	0.647228	0.575923	NO
Hepatobiliary_Cancer	Conduct_Disorder	Neuropsychiatric	0	761	14	457263	0	0	181.355	1	1	-Inf	NO
Hepatobiliary_Cancer	Conjunctival_Disorders	Ophthalmological	1	760	1080	456197	0.555796	0.014043	3.11281	1	1	-0.587354	NO
Hepatobiliary_Cancer	Connective_Tissue_Infection	Infectious_Disease	0	761	137	457140	0	0	16.4322	1	1	-Inf	NO
Hepatobiliary_Cancer	Corneal_Disorders	Ophthalmological	0	761	785	456492	0	0	2.8323	0.64564	0.833999	-Inf	NO
Hepatobiliary_Cancer	Cranial_Nerve_Disorder	PNS	7	754	2581	454696	1.63552	0.654659	3.39117	0.214664	0.385765	0.491959	NO
Hepatobiliary_Cancer	Depression	Neuropsychiatric	78	683	38084	419193	1.25703	0.981224	1.59104	0.0570178	0.131478	0.22875	NO
Hepatobiliary_Cancer	Diverticulosis_Diverticulitis	Digestive	112	649	34319	422958	2.12684	1.72399	2.60357	1.28904e-11	1e-07	0.754638	YES
Hepatobiliary_Cancer	Eating_Disorder	Neuropsychiatric	2	759	445	456832	2.70503	0.325993	9.86474	0.170641	0.320771	0.995114	NO
Hepatobiliary_Cancer	Encephalitis	Infectious_Disease	2	759	699	456578	1.72117	0.207643	6.26327	0.324661	0.524264	0.543005	NO
Hepatobiliary_Cancer	Esophagitis	Immune	43	718	12404	444873	2.14792	1.53998	2.92489	9.74771e-06	4.7e-05	0.7645	YES
Hepatobiliary_Cancer	Eustachian_Tube_Disorder	Otic	0	761	235	457042	0	0	9.52484	1	1	-Inf	NO
Hepatobiliary_Cancer	External_Ear_Disorders	Otic	7	754	1785	455492	2.36885	0.947836	4.9149	0.031962	0.084155	0.862405	NO
Hepatobiliary_Cancer	Eye_Infection	Infectious_Disease	4	757	1413	455864	1.70473	0.462646	4.3924	0.305886	0.498506	0.533405	NO
Hepatobiliary_Cancer	Eyelid_Disorders	Ophthalmological	12	749	10089	447188	0.710136	0.365159	1.24845	0.267252	0.451404	-0.342299	NO
Hepatobiliary_Cancer	General_Hypertension	Cardiovascular	393	368	159323	297954	1.99722	1.72787	2.30898	3.02846e-21	1e-07	0.691758	YES
Hepatobiliary_Cancer	Glaucoma	Ophthalmological	17	744	8829	448448	1.16058	0.672127	1.87214	0.50865	0.717578	0.148922	NO
Hepatobiliary_Cancer	Goiter	Endocrine	4	757	2682	454595	0.895633	0.243224	2.30532	1	1	-0.110225	NO
Hepatobiliary_Cancer	Helicobacter_Pylori_Infection	Infectious_Disease	2	759	1468	455809	0.818173	0.0988108	2.97113	1	1	-0.200681	NO
Hepatobiliary_Cancer	Hemangioma_Lymphangioma	Hematologic	14	747	1909	455368	4.47114	2.42752	7.5667	6.21037e-06	3e-05	1.49764	YES
Hepatobiliary_Cancer	Hemiplegia	CNS	5	756	1881	455396	1.60119	0.517807	3.75985	0.250372	0.428061	0.470746	NO
Hepatobiliary_Cancer	Hernia	Musculoskeletal	177	584	62165	395112	1.92646	1.6185	2.28353	7.78127e-13	1e-07	0.655682	YES
Hepatobiliary_Cancer	Herpes_Simplex	Infectious_Disease	3	758	518	456759	3.48964	0.715754	10.2948	0.0570633	0.131478	1.2498	NO
Hepatobiliary_Cancer	HIV	Infectious_Disease	4	757	490	456787	4.92581	1.33331	12.7432	0.00977749	0.029453	1.59449	YES
Hepatobiliary_Cancer	Hodgkins_Disease	Hematologic	2	759	619	456658	1.94396	0.234468	7.07673	0.275937	0.46199	0.664729	NO
Hepatobiliary_Cancer	IBS	Digestive	24	737	18336	438941	0.779551	0.496115	1.16949	0.266302	0.451404	-0.249038	NO
Hepatobiliary_Cancer	Inflammatory_Spondylopathies	Immune	19	742	7541	449736	1.5271	0.913662	2.40354	0.0844448	0.180427	0.423372	NO
Hepatobiliary_Cancer	Influenza	Infectious_Disease	1	760	462	456815	1.30102	0.0328261	7.30658	0.537113	0.746273	0.263148	NO
Hepatobiliary_Cancer	Inner_Ear_Disorder	Otic	4	757	1310	455967	1.83924	0.499073	4.7403	0.176976	0.327652	0.609354	NO
Hepatobiliary_Cancer	Jaw_Disease	Musculoskeletal	4	757	903	456374	2.67048	0.724175	6.88934	0.0661701	0.149646	0.982258	NO
Hepatobiliary_Cancer	Lacrimal_System_Disorder	Ophthalmological	7	754	2692	454585	1.56768	0.627559	3.2505	0.227427	0.399901	0.449599	NO
Hepatobiliary_Cancer	Larynx_Vocal_Chord_Disorders	Respiratory	6	755	2550	454727	1.41711	0.517934	3.10328	0.328431	0.526317	0.348621	NO
Hepatobiliary_Cancer	Learning_Disorder	Neuropsychiatric	4	757	441	456836	5.47443	1.48101	14.1663	0.00684828	0.021511	1.70009	YES
Hepatobiliary_Cancer	Lipoma	Musculoskeletal	9	752	8290	448987	0.648192	0.295136	1.2377	0.221169	0.39171	-0.433568	NO
Hepatobiliary_Cancer	Lung_Cancer	Respiratory	48	713	2687	454590	11.3891	8.29861	15.3072	6.95134e-33	1e-07	2.43266	YES
Hepatobiliary_Cancer	Lupus_Erythematosus	Immune	4	757	906	456371	2.66162	0.721778	6.86621	0.0668004	0.150608	0.978937	NO
Hepatobiliary_Cancer	Lymphoid_Leukemia	Hematologic	2	759	757	456520	1.58908	0.191732	5.78	0.359464	0.562282	0.463154	NO
Hepatobiliary_Cancer	Macular_Degeneration	Ophthalmological	1	760	416	456861	1.44499	0.036451	8.11945	0.500281	0.711875	0.368102	NO
Hepatobiliary_Cancer	Male_Genital_Cancer	Reproductive	10	751	1114	456163	5.45316	2.59665	10.1182	2.46883e-05	0.000113	1.6962	YES
Hepatobiliary_Cancer	Melanoma	Integumentary	33	728	17289	439988	1.15359	0.787783	1.63549	0.392311	0.60705	0.142882	NO
Hepatobiliary_Cancer	MENI	Endocrine	7	754	145	457132	29.2699	11.5252	62.1072	8.91969e-09	1e-07	3.37656	YES
Hepatobiliary_Cancer	Meningitis	Infectious_Disease	6	755	2400	454877	1.50617	0.550446	3.29879	0.304928	0.498506	0.409571	NO
Hepatobiliary_Cancer	Migraine	Neuropsychiatric	25	736	17546	439731	0.851277	0.547112	1.26723	0.507721	0.717578	-0.161018	NO
Hepatobiliary_Cancer	Motor_Neuron_Disease	CNS	0	761	295	456982	0	0	7.57575	1	1	-Inf	NO
Hepatobiliary_Cancer	Multiple_Myeloma	Hematologic	2	759	695	456582	1.73109	0.208838	6.29735	0.322241	0.521689	0.548753	NO
Hepatobiliary_Cancer	Multiple_Sclerosis_Other_Demyelinating_Disease	Immune	4	757	2380	454897	1.00995	0.27424	2.59996	0.802385	0.967829	0.00990301	NO
Hepatobiliary_Cancer	Myasthenia_Gravis	Immune	0	761	193	457084	0	0	11.6203	1	1	-Inf	NO
Hepatobiliary_Cancer	Myeloid_Leukemia	Hematologic	3	758	592	456685	3.05305	0.626442	8.99929	0.0779353	0.170484	1.11614	NO
Hepatobiliary_Cancer	Myocardial_Infarction	Cardiovascular	74	687	19799	437478	2.38005	1.84583	3.03007	1.94134e-10	1e-07	0.867121	YES
Hepatobiliary_Cancer	Myoneural_Disorders	PNS	0	761	276	457001	0	0	8.10054	1	1	-Inf	NO
Hepatobiliary_Cancer	Nail_Disease	Integumentary	6	755	1709	455568	2.11845	0.773885	4.64153	0.0689712	0.154554	0.750686	NO
Hepatobiliary_Cancer	Nephrotic_Syndrome	Urinary	5	756	1069	456208	2.82242	0.911962	6.63655	0.0349734	0.090512	1.03759	NO
Hepatobiliary_Cancer	Non-Hodgkins_Lymphoma	Hematologic	12	749	2477	454800	2.94159	1.51106	5.17859	0.00115033	0.004186	1.07895	YES
Hepatobiliary_Cancer	Non-Melanoma_Skin_Cancer	Integumentary	15	746	8149	449128	1.1082	0.61685	1.84088	0.679199	0.86071	0.102736	NO
Hepatobiliary_Cancer	Non-Specific_Skin_Disorder	Integumentary	106	655	29316	427961	2.36245	1.90496	2.9056	1.2172e-13	1e-07	0.8597	YES
Hepatobiliary_Cancer	Obesity	Metabolic	47	714	13452	443825	2.17183	1.58023	2.92084	2.89053e-06	1.4e-05	0.775569	YES
Hepatobiliary_Cancer	OCD	Neuropsychiatric	0	761	274	457003	0	0	8.16005	1	1	-Inf	NO
Hepatobiliary_Cancer	Osteoarthritis	Immune	166	595	79323	377954	1.32932	1.11221	1.58172	0.00154738	0.005575	0.284669	YES
Hepatobiliary_Cancer	Osteomyelitis	Immune	6	755	1576	455701	2.29784	0.839335	5.03564	0.0506942	0.12022	0.831969	NO
Hepatobiliary_Cancer	Osteopoikilosis	Musculoskeletal	0	761	4	457273	0	0	924.708	1	1	-Inf	NO
Hepatobiliary_Cancer	Otosclerosis	Otic	0	761	596	456681	0	0	3.73484	1	1	-Inf	NO
Hepatobiliary_Cancer	Parathyroid_Disorder	Endocrine	5	756	1320	455957	2.2845	0.738418	5.3679	0.0722038	0.160752	0.826148	NO
Hepatobiliary_Cancer	Parkinsons_Disease	CNS	3	758	1584	455693	1.13859	0.234018	3.34633	0.750735	0.927379	0.129793	NO
Hepatobiliary_Cancer	Peripheral_Nerve_Disorder	PNS	25	736	16994	440283	0.880032	0.565587	1.31001	0.630813	0.826466	-0.127797	NO
Hepatobiliary_Cancer	Peripheral_Vascular_Disease	Cardiovascular	21	740	5975	451302	2.14348	1.31786	3.30414	0.00187573	0.00666	0.762432	YES
Hepatobiliary_Cancer	Peritonitis_Retroperitoneal_Infection	Infectious_Disease	26	735	2691	454586	5.97551	3.86974	8.84765	2.32869e-12	1e-07	1.78767	YES
Hepatobiliary_Cancer	Personality_Disorder	Neuropsychiatric	2	759	527	456750	2.28375	0.275354	8.31909	0.219743	0.390124	0.825819	NO
Hepatobiliary_Cancer	Phlebitis_Thrombophlebitis	Immune	36	725	4733	452544	4.74768	3.29476	6.64507	1.56152e-13	1e-07	1.55766	YES
Hepatobiliary_Cancer	Pleuritis	Immune	109	652	9547	447730	7.84084	6.33436	9.62651	3.26007e-55	1e-07	2.05935	YES
Hepatobiliary_Cancer	Pneumonia	Infectious_Disease	106	655	17948	439329	3.96146	3.19355	4.87304	6.14877e-29	1e-07	1.37661	YES
Hepatobiliary_Cancer	Poliomyelitis	Infectious_Disease	1	760	521	456756	1.15354	0.029112	6.47592	0.580413	0.777056	0.142834	NO
Hepatobiliary_Cancer	Polycystic_Kidney_Disease	Urinary	1	760	397	456880	1.51421	0.0381928	8.51016	0.484227	0.701897	0.414893	NO
Hepatobiliary_Cancer	PTSD	Neuropsychiatric	0	761	481	456796	0	0	4.6323	1	1	-Inf	NO
Hepatobiliary_Cancer	Pulmonary_Heart_Disease	Cardiovascular	23	738	2981	454296	4.74935	2.98694	7.19562	2.92198e-09	1e-07	1.55801	YES
Hepatobiliary_Cancer	Purpura_Other_Hemorrhagic_Conditions	Hematologic	4	757	570	456707	4.23377	1.14666	10.9424	0.0161118	0.045547	1.44309	YES
Hepatobiliary_Cancer	Refraction_Accomodation_Disorders	Ophthalmological	0	761	573	456704	0	0	3.88543	1	1	-Inf	NO
Hepatobiliary_Cancer	Rheumatoid_Arthritis_Related_Conditions	Immune	36	725	10918	446359	2.03014	1.40968	2.83892	0.000180494	0.000771	0.708103	YES
Hepatobiliary_Cancer	Rosacea	Integumentary	2	759	1248	456029	0.962867	0.116267	3.49747	1	1	-0.0378404	NO
Hepatobiliary_Cancer	Salivary_Gland_Disease	Digestive	8	753	1709	455568	2.83201	1.21624	5.6222	0.00882644	0.027031	1.04099	YES
Hepatobiliary_Cancer	Sarcoidosis	Immune	4	757	1356	455921	1.77659	0.482103	4.57851	0.295987	0.48669	0.574697	NO
Hepatobiliary_Cancer	Schizophrenia_Related_Psychosis	Neuropsychiatric	8	753	1449	455828	3.34213	1.43487	6.63739	0.00341856	0.011473	1.20661	YES
Hepatobiliary_Cancer	Secondary_Malignant_Neoplasm	Neoplastic_Process	465	296	11110	446167	63.0791	54.2971	73.267	0	1e-07	4.14439	YES
Hepatobiliary_Cancer	Septic_Arthritis	Immune	1	760	479	456798	1.2548	0.0316623	7.04579	0.550028	0.751432	0.226975	NO
Hepatobiliary_Cancer	Septicemia	Infectious_Disease	132	629	5067	452210	18.7229	15.3784	22.6803	3.7369e-110	1e-07	2.92975	YES
Hepatobiliary_Cancer	Sexual_Dysfunction	Reproductive	0	761	370	456907	0	0	6.03048	1	1	-Inf	NO
Hepatobiliary_Cancer	Sleep_Apnea	Respiratory	14	747	6631	450646	1.27369	0.692554	2.15214	0.359479	0.562282	0.241916	NO
Hepatobiliary_Cancer	Spinal_Muscular_Atrophy	CNS	0	761	12	457265	0	0	216.211	1	1	-Inf	NO
Hepatobiliary_Cancer	Spinal_Stenosis	Musculoskeletal	16	745	4717	452560	2.0605	1.17064	3.37177	0.0100178	0.030053	0.72295	YES
Hepatobiliary_Cancer	Substance_Abuse	Neuropsychiatric	163	598	26534	430743	4.42489	3.69597	5.27171	2.54926e-47	1e-07	1.48725	YES
Hepatobiliary_Cancer	Thyroid_Cancer	Endocrine	3	758	726	456551	2.48881	0.510935	7.33081	0.122667	0.245667	0.911806	NO
Hepatobiliary_Cancer	Thyroiditis	Immune	3	758	596	456681	3.03253	0.622244	8.93875	0.0791469	0.171602	1.1094	NO
Hepatobiliary_Cancer	Thyrotoxicosis	Endocrine	11	750	5478	451799	1.20963	0.600876	2.17863	0.501787	0.711875	0.190317	NO
Hepatobiliary_Cancer	Tongue_Disease	Integumentary	3	758	1560	455717	1.15617	0.237629	3.39806	0.748367	0.927379	0.145113	NO
Hepatobiliary_Cancer	Tympanic_Membrane_Disorders	Otic	3	758	1754	455523	1.02787	0.211292	3.02011	0.769757	0.942953	0.027486	NO
Hepatobiliary_Cancer	Type_I_Diabetes_Mellitus	Immune	39	722	3746	453531	6.53968	4.60411	9.04443	6.48007e-19	1e-07	1.87789	YES
Hepatobiliary_Cancer	Type_II_Diabetes_Mellitus	Endocrine	156	605	25307	431970	4.40131	3.66512	5.25921	2.43347e-45	1e-07	1.4819	YES
Hepatobiliary_Cancer	Ulcerative_Colitis	Immune	13	748	2845	454432	2.776	1.46931	4.7843	0.00122703	0.004443	1.02101	YES
Hepatobiliary_Cancer	Unspecified_Benign_Neoplasm	Neoplastic_Process	4	757	932	456345	2.58725	0.701647	6.67511	0.072393	0.160752	0.950597	NO
Hepatobiliary_Cancer	Unspecified_Diabetes_Mellitus	Endocrine	115	646	23247	434030	3.32363	2.70024	4.0601	5.41735e-25	1e-07	1.20106	YES
Hepatobiliary_Cancer	Urethral_Disorder	Urinary	1	760	870	456407	0.690271	0.0174336	3.86742	1	1	-0.370671	NO
Hepatobiliary_Cancer	Urinary_Calculus	Urinary	24	737	10030	447247	1.45205	0.923924	2.17896	0.0811944	0.173988	0.372975	NO
Hepatobiliary_Cancer	Uterine_Cancer	Reproductive	5	756	2254	455023	1.33514	0.431843	3.13417	0.43354	0.648985	0.289036	NO
Hepatobiliary_Cancer	UTI	Infectious_Disease	92	669	17180	440097	3.52276	2.79994	4.38884	2.8671e-22	1e-07	1.25924	YES
Hepatobiliary_Cancer	Varicose_Veins	Cardiovascular	28	733	2597	454680	6.68771	4.40437	9.77161	2.51136e-14	1e-07	1.90027	YES
Hepatobiliary_Cancer	Vasculitis	Immune	4	757	1179	456098	2.04413	0.554622	5.2695	0.136311	0.269324	0.71497	NO
Hepatobiliary_Cancer	Vitamin_Deficiency	Metabolic	9	752	1692	455585	3.22245	1.46524	6.16487	0.00250283	0.008718	1.17014	YES
Hepatobiliary_Cancer	Vitreous_Body_Disorder	Ophthalmological	3	758	1644	455633	1.09689	0.22547	3.22334	0.757039	0.932033	0.0924834	NO
Pancreatic_Cancer	Stomach_Cancer	Digestive	14	722	758	456544	11.6785	6.32346	19.8392	6.03488e-11	1e-07	2.45775	YES
Pancreatic_Cancer	Acquired_Hypothyroidism	Endocrine	63	673	29614	427688	1.35192	1.0269	1.75257	0.0245193	0.066995	0.301529	NO
Pancreatic_Cancer	Acquired_Limb_Deformities	Musculoskeletal	0	736	380	456922	0	0	6.07113	1	1	-Inf	NO
Pancreatic_Cancer	Acute_Bronchitis	Infectious_Disease	3	733	1025	456277	1.82197	0.374237	5.36017	0.229946	0.403366	0.599916	NO
Pancreatic_Cancer	Acute_Renal_Failure	Urinary	73	663	5687	451615	8.74349	6.76105	11.162	3.526e-41	1e-07	2.16831	YES
Pancreatic_Cancer	Acute_Sinusitis	Immune	0	736	254	457048	0	0	9.10723	1	1	-Inf	NO
Pancreatic_Cancer	Acute_Upper_Respiratory_Infection	Infectious_Disease	4	732	2464	454838	1.00871	0.273885	2.59701	0.802614	0.967829	0.00867016	NO
Pancreatic_Cancer	Allergic_Rhinitis	Immune	39	697	30786	426516	0.77519	0.546355	1.07081	0.14015	0.275428	-0.254646	NO
Pancreatic_Cancer	Alzheimers_Disease	Neuropsychiatric	1	735	484	456818	1.28413	0.0324017	7.21086	0.541761	0.746578	0.250082	NO
Pancreatic_Cancer	Aneurysm	Cardiovascular	23	713	2942	454360	4.98244	3.13248	7.5498	1.2263e-09	1e-07	1.60592	YES
Pancreatic_Cancer	Anxiety_Phobic_Disorder	Neuropsychiatric	33	703	14964	442338	1.38758	0.947259	1.96799	0.0766544	0.168182	0.327563	NO
Pancreatic_Cancer	Aplastic_Anemia	Hematologic	6	730	562	456740	6.67927	2.43312	14.6967	0.000357455	0.001468	1.89901	YES
Pancreatic_Cancer	Appendiceal_Disease	Digestive	21	715	8873	448429	1.48432	0.912649	2.28785	0.0805898	0.173197	0.394954	NO
Pancreatic_Cancer	Arterial_Embolism_Thrombosis	Cardiovascular	11	725	1227	456075	5.63941	2.79531	10.188	7.29694e-06	3.5e-05	1.72978	YES
Pancreatic_Cancer	Asthma	Immune	143	593	70182	387120	1.33015	1.10009	1.59951	0.00295074	0.010041	0.285291	YES
Pancreatic_Cancer	Autism	Neuropsychiatric	0	736	18	457284	0	0	141.991	1	1	-Inf	NO
Pancreatic_Cancer	Benign_Bone_Connective_Tissue_Neoplasm	Musculoskeletal	5	731	1084	456218	2.87861	0.930042	6.77042	0.0325881	0.085239	1.05731	NO
Pancreatic_Cancer	Benign_Breast_Neoplasm	Reproductive	7	729	5118	452184	0.84837	0.339706	1.75812	0.86002	1	-0.164438	NO
Pancreatic_Cancer	Benign_Digestive_Neoplasm	Digestive	39	697	6315	450987	3.99595	2.81413	5.52381	2.89433e-12	1e-07	1.38528	YES
Pancreatic_Cancer	Benign_Endocrine_Neoplasm	Endocrine	7	729	1373	455929	3.18852	1.27501	6.62114	0.00761428	0.023714	1.15956	YES
Pancreatic_Cancer	Benign_Female_Genital_Neoplasm	Reproductive	6	730	3328	453974	1.12118	0.409811	2.45468	0.663882	0.851867	0.114382	NO
Pancreatic_Cancer	Benign_Oropharyngeal_Neoplasm	Digestive	2	734	1189	456113	1.04529	0.126192	3.7978	0.717623	0.895505	0.0442896	NO
Pancreatic_Cancer	Benign_Ovarian_Neoplasm	Reproductive	2	734	1784	455518	0.695737	0.0840322	2.52598	1	1	-0.362784	NO
Pancreatic_Cancer	Benign_Prostatic_Hyperplasia	Reproductive	41	695	13517	443785	1.93684	1.37689	2.65638	0.000174468	0.00075	0.661057	YES
Pancreatic_Cancer	Benign_Skin_Neoplasm	Integumentary	20	716	10811	446491	1.15362	0.700111	1.79612	0.542003	0.746578	0.142906	NO
Pancreatic_Cancer	Benign_Thyroid_Neoplasm	Endocrine	1	735	347	456955	1.7916	0.0451716	10.0781	0.428704	0.647017	0.583109	NO
Pancreatic_Cancer	Benign_Urinary_Neoplasm	Urinary	0	736	216	457086	0	0	10.7244	1	1	-Inf	NO
Pancreatic_Cancer	Benign_Uterine_Neoplasm	Reproductive	18	718	15144	442158	0.731955	0.431181	1.16562	0.215515	0.38635	-0.312037	NO
Pancreatic_Cancer	Bladder_Cancer	Urinary	7	729	3101	454201	1.40639	0.562984	2.91605	0.360421	0.56244	0.341028	NO
Pancreatic_Cancer	Bone_Cancer	Musculoskeletal	1	735	276	457026	2.25289	0.0567593	12.6967	0.359554	0.562282	0.812215	NO
Pancreatic_Cancer	Brain_Cancer	CNS	3	733	738	456564	2.53198	0.519765	7.45819	0.118216	0.238705	0.929001	NO
Pancreatic_Cancer	Carbuncle_Furuncle	Integumentary	4	732	2881	454421	0.861914	0.234058	2.21876	1	1	-0.148599	NO
Pancreatic_Cancer	Cardiomyopathy	Cardiovascular	3	733	1724	455578	1.08153	0.222307	3.17871	0.759612	0.933636	0.0783804	NO
Pancreatic_Cancer	Cellulitis	Infectious_Disease	30	706	9481	447821	2.00709	1.34327	2.8931	0.000627685	0.00239	0.696684	YES
Pancreatic_Cancer	Cerebrovascular_Disease	Cardiovascular	70	666	22836	434466	1.99968	1.53966	2.56192	4.23221e-07	2e-06	0.692985	YES
Pancreatic_Cancer	Chronic_Glomerulonephritis	Immune	5	731	1103	456199	2.82891	0.914025	6.65222	0.0346908	0.090098	1.03989	NO
Pancreatic_Cancer	Chronic_Pruritus	Integumentary	16	720	971	456331	10.4449	5.91317	17.1684	1.36913e-11	1e-07	2.34611	YES
Pancreatic_Cancer	Chronic_Sinusitis	Immune	6	730	6682	450620	0.554284	0.202672	1.21296	0.165898	0.316715	-0.590077	NO
Pancreatic_Cancer	Chronic_Tonsillitis_Adenoiditis	Immune	7	729	5527	451775	0.78488	0.314299	1.62656	0.733402	0.910697	-0.242224	NO
Pancreatic_Cancer	CNS_Infection	Infectious_Disease	1	735	338	456964	1.83946	0.0463718	10.348	0.420369	0.641988	0.609472	NO
Pancreatic_Cancer	Conduct_Disorder	Neuropsychiatric	0	736	14	457288	0	0	187.497	1	1	-Inf	NO
Pancreatic_Cancer	Conjunctival_Disorders	Ophthalmological	0	736	1081	456221	0	0	2.1242	0.427877	0.647017	-Inf	NO
Pancreatic_Cancer	Connective_Tissue_Infection	Infectious_Disease	0	736	137	457165	0	0	16.9931	1	1	-Inf	NO
Pancreatic_Cancer	Corneal_Disorders	Ophthalmological	1	735	784	456518	0.792236	0.0200055	4.44074	1	1	-0.232896	NO
Pancreatic_Cancer	Cranial_Nerve_Disorder	PNS	4	732	2584	454718	0.961609	0.2611	2.4755	1	1	-0.0391472	NO
Pancreatic_Cancer	Depression	Neuropsychiatric	76	660	38086	419216	1.26748	0.985889	1.60947	0.0528343	0.123413	0.237031	NO
Pancreatic_Cancer	Diverticulosis_Diverticulitis	Digestive	105	631	34326	422976	2.05047	1.65106	2.52535	4.26988e-10	1e-07	0.718067	YES
Pancreatic_Cancer	Eating_Disorder	Neuropsychiatric	0	736	447	456855	0	0	5.15724	1	1	-Inf	NO
Pancreatic_Cancer	Encephalitis	Infectious_Disease	3	733	698	456604	2.67727	0.549553	7.88757	0.104676	0.217951	0.984799	NO
Pancreatic_Cancer	Esophagitis	Immune	44	692	12403	444899	2.28068	1.64106	3.09694	1.94394e-06	1e-05	0.824472	YES
Pancreatic_Cancer	Eustachian_Tube_Disorder	Otic	0	736	235	457067	0	0	9.84972	1	1	-Inf	NO
Pancreatic_Cancer	External_Ear_Disorders	Otic	2	734	1790	455512	0.693395	0.0837496	2.51746	1	1	-0.366155	NO
Pancreatic_Cancer	Eye_Infection	Infectious_Disease	1	735	1416	455886	0.438035	0.0110701	2.45211	0.733513	0.910697	-0.825457	NO
Pancreatic_Cancer	Eyelid_Disorders	Ophthalmological	16	720	10085	447217	0.985439	0.560017	1.6122	1	1	-0.0146677	NO
Pancreatic_Cancer	General_Hypertension	Cardiovascular	347	389	159369	297933	1.66768	1.43852	1.93254	7.49423e-12	1e-07	0.511431	YES
Pancreatic_Cancer	Glaucoma	Ophthalmological	12	724	8834	448468	0.841428	0.432592	1.47966	0.686614	0.867116	-0.172655	NO
Pancreatic_Cancer	Goiter	Endocrine	9	727	2677	454625	2.10239	0.95643	4.01926	0.0449228	0.108971	0.743076	NO
Pancreatic_Cancer	Helicobacter_Pylori_Infection	Infectious_Disease	2	734	1468	455834	0.846086	0.102176	3.07265	1	1	-0.167134	NO
Pancreatic_Cancer	Hemangioma_Lymphangioma	Hematologic	12	724	1911	455391	3.9497	2.02782	6.95851	8.75678e-05	0.000388	1.37364	YES
Pancreatic_Cancer	Hemiplegia	CNS	5	731	1881	455421	1.65605	0.535491	3.88888	0.237291	0.411436	0.504435	NO
Pancreatic_Cancer	Hernia	Musculoskeletal	153	583	62189	395113	1.66736	1.38591	1.99602	8.52716e-08	1e-06	0.511239	YES
Pancreatic_Cancer	Herpes_Simplex	Infectious_Disease	6	730	515	456787	7.29042	2.65416	16.0536	0.00022625	0.000956	1.98656	YES
Pancreatic_Cancer	HIV	Infectious_Disease	0	736	494	456808	0	0	4.66364	1	1	-Inf	NO
Pancreatic_Cancer	Hodgkins_Disease	Hematologic	3	733	618	456684	3.02434	0.62058	8.91431	0.0796345	0.171646	1.10669	NO
Pancreatic_Cancer	IBS	Digestive	27	709	18333	438969	0.911838	0.596464	1.33857	0.707083	0.883854	-0.0922929	NO
Pancreatic_Cancer	Inflammatory_Spondylopathies	Immune	16	720	7544	449758	1.32484	0.752771	2.16779	0.245849	0.424175	0.281292	NO
Pancreatic_Cancer	Influenza	Infectious_Disease	2	734	461	456841	2.70014	0.325417	9.84597	0.171107	0.320825	0.993304	NO
Pancreatic_Cancer	Inner_Ear_Disorder	Otic	5	731	1309	455993	2.38281	0.770063	5.60005	0.0628396	0.142994	0.868282	NO
Pancreatic_Cancer	Jaw_Disease	Musculoskeletal	1	735	906	456396	0.685372	0.0173099	3.83995	1	1	-0.377793	NO
Pancreatic_Cancer	Lacrimal_System_Disorder	Ophthalmological	4	732	2695	454607	0.921778	0.250279	2.37292	1	1	-0.0814509	NO
Pancreatic_Cancer	Larynx_Vocal_Chord_Disorders	Respiratory	5	731	2551	454751	1.21931	0.394383	2.86221	0.613926	0.811575	0.198286	NO
Pancreatic_Cancer	Learning_Disorder	Neuropsychiatric	3	733	442	456860	4.23037	0.867072	12.4915	0.0357909	0.09166	1.44229	NO
Pancreatic_Cancer	Lipoma	Musculoskeletal	15	721	8284	449018	1.12766	0.627524	1.87353	0.580171	0.777056	0.120147	NO
Pancreatic_Cancer	Lung_Cancer	Respiratory	12	724	2723	454579	2.76691	1.42128	4.87056	0.0018982	0.006708	1.01773	YES
Pancreatic_Cancer	Lupus_Erythematosus	Immune	2	734	908	456394	1.36958	0.165328	4.97926	0.660847	0.851867	0.314503	NO
Pancreatic_Cancer	Lymphoid_Leukemia	Hematologic	1	735	758	456544	0.819457	0.020692	4.5939	1	1	-0.199113	NO
Pancreatic_Cancer	Macular_Degeneration	Ophthalmological	0	736	417	456885	0	0	5.529	1	1	-Inf	NO
Pancreatic_Cancer	Male_Genital_Cancer	Reproductive	4	732	1120	456182	2.2257	0.603762	5.73823	0.109299	0.225027	0.800071	NO
Pancreatic_Cancer	Melanoma	Integumentary	28	708	17294	440008	1.00621	0.663578	1.46759	0.922974	1	0.00619413	NO
Pancreatic_Cancer	MENI	Endocrine	6	730	146	457156	25.7505	9.26305	57.6665	2.14207e-07	1e-06	3.24846	YES
Pancreatic_Cancer	Meningitis	Infectious_Disease	5	731	2401	454901	1.29591	0.419138	3.04227	0.446031	0.661553	0.259216	NO
Pancreatic_Cancer	Migraine	Neuropsychiatric	24	712	17547	439755	0.844771	0.537483	1.2677	0.500457	0.711875	-0.16869	NO
Pancreatic_Cancer	Motor_Neuron_Disease	CNS	0	736	295	457007	0	0	7.83388	1	1	-Inf	NO
Pancreatic_Cancer	Multiple_Myeloma	Hematologic	0	736	697	456605	0	0	3.30037	0.634062	0.827782	-Inf	NO
Pancreatic_Cancer	Multiple_Sclerosis_Other_Demyelinating_Disease	Immune	4	732	2380	454922	1.04452	0.283599	2.68929	0.796333	0.967829	0.0435618	NO
Pancreatic_Cancer	Myasthenia_Gravis	Immune	1	735	192	457110	3.23911	0.0814794	18.3194	0.266874	0.451404	1.1753	NO
Pancreatic_Cancer	Myeloid_Leukemia	Hematologic	1	735	594	456708	1.04611	0.026405	5.86912	0.616137	0.813035	0.0450742	NO
Pancreatic_Cancer	Myocardial_Infarction	Cardiovascular	53	683	19820	437482	1.71281	1.26945	2.26772	0.000382807	0.001554	0.538136	YES
Pancreatic_Cancer	Myoneural_Disorders	PNS	2	734	274	457028	4.54485	0.546632	16.6311	0.0734038	0.162505	1.51399	NO
Pancreatic_Cancer	Nail_Disease	Integumentary	1	735	1714	455588	0.361641	0.00914116	2.02397	0.535985	0.746273	-1.0171	NO
Pancreatic_Cancer	Nephrotic_Syndrome	Urinary	1	735	1073	456229	0.57849	0.0146155	3.24006	1	1	-0.547333	NO
Pancreatic_Cancer	Non-Hodgkins_Lymphoma	Hematologic	11	725	2478	454824	2.78475	1.38218	5.02135	0.00272649	0.009364	1.02416	YES
Pancreatic_Cancer	Non-Melanoma_Skin_Cancer	Integumentary	13	723	8151	449151	0.990801	0.524766	1.70612	1	1	-0.00924133	NO
Pancreatic_Cancer	Non-Specific_Skin_Disorder	Integumentary	76	660	29346	427956	1.67926	1.3061	2.13246	5.95446e-05	0.000265	0.518351	YES
Pancreatic_Cancer	Obesity	Metabolic	17	719	13482	443820	0.778345	0.450725	1.25551	0.381363	0.592855	-0.250585	NO
Pancreatic_Cancer	OCD	Neuropsychiatric	1	735	273	457029	2.27765	0.0573811	12.8372	0.356455	0.56222	0.823144	NO
Pancreatic_Cancer	Osteoarthritis	Immune	158	578	79331	377971	1.3024	1.08508	1.55584	0.00401471	0.013173	0.264208	YES
Pancreatic_Cancer	Osteomyelitis	Immune	4	732	1578	455724	1.57811	0.428311	4.0659	0.329396	0.526317	0.456225	NO
Pancreatic_Cancer	Osteopoikilosis	Musculoskeletal	0	736	4	457298	0	0	947.896	1	1	-Inf	NO
Pancreatic_Cancer	Otosclerosis	Otic	0	736	596	456706	0	0	3.86223	1	1	-Inf	NO
Pancreatic_Cancer	Parathyroid_Disorder	Endocrine	8	728	1317	455985	3.80473	1.63293	7.5586	0.00156692	0.005618	1.33625	YES
Pancreatic_Cancer	Parkinsons_Disease	CNS	2	734	1585	455717	0.78343	0.0946154	2.84482	1	1	-0.244074	NO
Pancreatic_Cancer	Peripheral_Nerve_Disorder	PNS	29	707	16990	440312	1.06306	0.706452	1.54085	0.696624	0.876744	0.0611558	NO
Pancreatic_Cancer	Peripheral_Vascular_Disease	Cardiovascular	16	720	5980	451322	1.67714	0.952819	2.74481	0.0490696	0.117617	0.517091	NO
Pancreatic_Cancer	Peritonitis_Retroperitoneal_Infection	Infectious_Disease	22	714	2695	454607	5.1983	3.23096	7.94817	1.29492e-09	1e-07	1.64833	YES
Pancreatic_Cancer	Personality_Disorder	Neuropsychiatric	1	735	528	456774	1.17701	0.0297038	6.60583	0.573098	0.771478	0.162975	NO
Pancreatic_Cancer	Phlebitis_Thrombophlebitis	Immune	53	683	4716	452586	7.44763	5.51361	9.87228	1.87621e-27	1e-07	2.0079	YES
Pancreatic_Cancer	Pleuritis	Immune	104	632	9552	447750	7.71444	6.20072	9.5149	3.47353e-52	1e-07	2.04309	YES
Pancreatic_Cancer	Pneumonia	Infectious_Disease	85	651	17969	439333	3.19229	2.51443	4.00892	2.67137e-18	1e-07	1.16074	YES
Pancreatic_Cancer	Poliomyelitis	Infectious_Disease	1	735	521	456781	1.19284	0.0301026	6.6955	0.568259	0.767777	0.176336	NO
Pancreatic_Cancer	Polycystic_Kidney_Disease	Urinary	3	733	395	456907	4.73386	0.969892	13.9912	0.0270183	0.072476	1.55474	NO
Pancreatic_Cancer	PTSD	Neuropsychiatric	0	736	481	456821	0	0	4.79027	1	1	-Inf	NO
Pancreatic_Cancer	Pulmonary_Heart_Disease	Cardiovascular	11	725	2993	454309	2.30299	1.14328	4.1515	0.0105019	0.03125	0.834208	YES
Pancreatic_Cancer	Purpura_Other_Hemorrhagic_Conditions	Hematologic	0	736	574	456728	0	0	4.01092	1	1	-Inf	NO
Pancreatic_Cancer	Refraction_Accomodation_Disorders	Ophthalmological	2	734	571	456731	2.17938	0.262816	7.93724	0.235068	0.409419	0.779042	NO
Pancreatic_Cancer	Rheumatoid_Arthritis_Related_Conditions	Immune	25	711	10929	446373	1.43608	0.922617	2.13885	0.088851	0.18766	0.361918	NO
Pancreatic_Cancer	Rosacea	Integumentary	0	736	1250	456052	0	0	1.83591	0.277632	0.463771	-Inf	NO
Pancreatic_Cancer	Salivary_Gland_Disease	Digestive	10	726	1707	455595	3.67641	1.75225	6.81664	0.000563989	0.002205	1.30194	YES
Pancreatic_Cancer	Sarcoidosis	Immune	0	736	1360	455942	0	0	1.68685	0.289282	0.476732	-Inf	NO
Pancreatic_Cancer	Schizophrenia_Related_Psychosis	Neuropsychiatric	3	733	1454	455848	1.28313	0.263695	3.77212	0.510742	0.719148	0.249305	NO
Pancreatic_Cancer	Secondary_Malignant_Neoplasm	Neoplastic_Process	472	264	11103	446199	71.8057	61.5176	83.8206	0	1e-07	4.27396	YES
Pancreatic_Cancer	Septic_Arthritis	Immune	4	732	476	456826	5.24513	1.41929	13.5736	0.00791772	0.024555	1.6573	YES
Pancreatic_Cancer	Septicemia	Infectious_Disease	100	636	5099	452203	13.9493	11.1577	17.2729	4.81929e-73	1e-07	2.63543	YES
Pancreatic_Cancer	Sexual_Dysfunction	Reproductive	0	736	370	456932	0	0	6.23617	1	1	-Inf	NO
Pancreatic_Cancer	Sleep_Apnea	Respiratory	10	726	6635	450667	0.935574	0.446546	1.73152	1	1	-0.0665948	NO
Pancreatic_Cancer	Spinal_Muscular_Atrophy	CNS	0	736	12	457290	0	0	223.501	1	1	-Inf	NO
Pancreatic_Cancer	Spinal_Stenosis	Musculoskeletal	10	726	4723	452579	1.31989	0.629834	2.44353	0.357857	0.562282	0.277551	NO
Pancreatic_Cancer	Substance_Abuse	Neuropsychiatric	184	552	26513	430789	5.41542	4.55709	6.4145	4.56533e-64	1e-07	1.68925	YES
Pancreatic_Cancer	Thyroid_Cancer	Endocrine	3	733	726	456576	2.5739	0.528344	7.58203	0.114087	0.232283	0.945422	NO
Pancreatic_Cancer	Thyroiditis	Immune	2	734	597	456705	2.08447	0.251381	7.58989	0.25043	0.428061	0.734515	NO
Pancreatic_Cancer	Thyrotoxicosis	Endocrine	11	725	5478	451824	1.25141	0.621539	2.25421	0.39731	0.613494	0.224274	NO
Pancreatic_Cancer	Tongue_Disease	Integumentary	4	732	1559	455743	1.59741	0.433543	4.11572	0.325258	0.524264	0.468383	NO
Pancreatic_Cancer	Tympanic_Membrane_Disorders	Otic	2	734	1755	455547	0.707278	0.0854252	2.56795	1	1	-0.346331	NO
Pancreatic_Cancer	Type_I_Diabetes_Mellitus	Immune	39	697	3746	453556	6.77441	4.76825	9.37264	2.07797e-19	1e-07	1.91315	YES
Pancreatic_Cancer	Type_II_Diabetes_Mellitus	Endocrine	184	552	25279	432023	5.69669	4.79209	6.74642	3.50692e-67	1e-07	1.73988	YES
Pancreatic_Cancer	Ulcerative_Colitis	Immune	3	733	2855	454447	0.65147	0.13396	1.91331	0.638574	0.827782	-0.428523	NO
Pancreatic_Cancer	Unspecified_Benign_Neoplasm	Neoplastic_Process	4	732	932	456370	2.67572	0.725584	6.90322	0.0658029	0.149275	0.98422	NO
Pancreatic_Cancer	Unspecified_Diabetes_Mellitus	Endocrine	109	627	23253	434049	3.24499	2.62189	3.98496	4.51491e-23	1e-07	1.17711	YES
Pancreatic_Cancer	Urethral_Disorder	Urinary	1	735	870	456432	0.713789	0.0180268	3.99957	1	1	-0.337168	NO
Pancreatic_Cancer	Urinary_Calculus	Urinary	19	717	10035	447267	1.18109	0.706611	1.85913	0.448705	0.662245	0.166438	NO
Pancreatic_Cancer	Uterine_Cancer	Reproductive	5	731	2254	455048	1.38085	0.446582	3.24169	0.421004	0.641988	0.322699	NO
Pancreatic_Cancer	UTI	Infectious_Disease	84	652	17188	440114	3.29887	2.59503	4.1481	6.42638e-19	1e-07	1.19358	YES
Pancreatic_Cancer	Varicose_Veins	Cardiovascular	19	717	2606	454696	4.62354	2.76251	7.28661	9.60098e-08	1e-06	1.53116	YES
Pancreatic_Cancer	Vasculitis	Immune	6	730	1177	456125	3.18513	1.16271	6.98668	0.0130472	0.03746	1.15849	YES
Pancreatic_Cancer	Vitamin_Deficiency	Metabolic	8	728	1693	455609	2.9572	1.26987	5.87138	0.00693162	0.02168	1.08424	YES
Pancreatic_Cancer	Vitreous_Body_Disorder	Ophthalmological	0	736	1647	455655	0	0	1.39161	0.122471	0.245667	-Inf	NO
Stomach_Cancer	Acquired_Hypothyroidism	Endocrine	40	732	29637	427629	0.788456	0.558456	1.08449	0.163764	0.315806	-0.237679	NO
Stomach_Cancer	Acquired_Limb_Deformities	Musculoskeletal	1	771	379	456887	1.56353	0.0394326	8.78973	0.47338	0.691719	0.446947	NO
Stomach_Cancer	Acute_Bronchitis	Infectious_Disease	5	767	1023	456243	2.90725	0.939311	6.83524	0.0314404	0.083125	1.06721	NO
Stomach_Cancer	Acute_Renal_Failure	Urinary	53	719	5707	451559	5.83236	4.32073	7.72535	8.95687e-23	1e-07	1.76342	YES
Stomach_Cancer	Acute_Sinusitis	Immune	1	771	253	457013	2.34277	0.0590109	13.2112	0.348569	0.553428	0.851334	NO
Stomach_Cancer	Acute_Upper_Respiratory_Infection	Infectious_Disease	10	762	2458	454808	2.42823	1.15825	4.4977	0.010192	0.030452	0.887162	YES
Stomach_Cancer	Allergic_Rhinitis	Immune	27	745	30798	426468	0.501825	0.328425	0.736312	0.000129104	0.000565	-0.689503	NO
Stomach_Cancer	Alzheimers_Disease	Neuropsychiatric	3	769	482	456784	3.69716	0.758093	10.9131	0.0497237	0.118659	1.30756	NO
Stomach_Cancer	Aneurysm	Cardiovascular	8	764	2957	454309	1.60876	0.691396	3.19031	0.172207	0.322014	0.475463	NO
Stomach_Cancer	Anxiety_Phobic_Disorder	Neuropsychiatric	35	737	14962	442304	1.40386	0.969901	1.97138	0.0539977	0.125596	0.339228	NO
Stomach_Cancer	Aplastic_Anemia	Hematologic	6	766	562	456704	6.36516	2.31868	14.0077	0.000459081	0.001814	1.85084	YES
Stomach_Cancer	Appendiceal_Disease	Digestive	15	757	8879	448387	1.00065	0.557041	1.66201	1	1	0.000654712	NO
Stomach_Cancer	Arterial_Embolism_Thrombosis	Cardiovascular	2	770	1236	456030	0.958328	0.115721	3.48089	1	1	-0.042565	NO
Stomach_Cancer	Asthma	Immune	154	618	70171	387095	1.37465	1.1444	1.64293	0.000661204	0.002505	0.318197	YES
Stomach_Cancer	Autism	Neuropsychiatric	1	771	17	457249	34.853	0.833683	222.33	0.0299079	0.079646	3.55114	NO
Stomach_Cancer	Benign_Bone_Connective_Tissue_Neoplasm	Musculoskeletal	2	770	1087	456179	1.09005	0.131591	3.96013	0.707072	0.883854	0.0862196	NO
Stomach_Cancer	Benign_Breast_Neoplasm	Reproductive	6	766	5119	452147	0.691858	0.252986	1.51389	0.491074	0.706018	-0.368374	NO
Stomach_Cancer	Benign_Digestive_Neoplasm	Digestive	73	699	6281	450985	7.49934	5.80187	9.56602	4.82124e-37	1e-07	2.01481	YES
Stomach_Cancer	Benign_Endocrine_Neoplasm	Endocrine	9	763	1371	455895	3.92232	1.78284	7.50697	0.000666425	0.002512	1.36668	YES
Stomach_Cancer	Benign_Female_Genital_Neoplasm	Reproductive	1	771	3333	453933	0.176648	0.00446858	0.987806	0.0517969	0.121743	-1.7336	NO
Stomach_Cancer	Benign_Oropharyngeal_Neoplasm	Digestive	1	771	1190	456076	0.497094	0.0125614	2.78317	0.728754	0.907855	-0.698977	NO
Stomach_Cancer	Benign_Ovarian_Neoplasm	Reproductive	6	766	1780	455486	2.00436	0.732264	4.39139	0.133253	0.263993	0.695324	NO
Stomach_Cancer	Benign_Prostatic_Hyperplasia	Reproductive	59	713	13499	443767	2.72015	2.04831	3.55272	8.19526e-11	1e-07	1.00069	YES
Stomach_Cancer	Benign_Skin_Neoplasm	Integumentary	12	760	10819	446447	0.651554	0.335062	1.14534	0.154381	0.300981	-0.428395	NO
Stomach_Cancer	Benign_Thyroid_Neoplasm	Endocrine	0	772	348	456918	0	0	6.32229	1	1	-Inf	NO
Stomach_Cancer	Benign_Urinary_Neoplasm	Urinary	1	771	215	457051	2.7571	0.0693988	15.575	0.305421	0.498506	1.01418	NO
Stomach_Cancer	Benign_Uterine_Neoplasm	Reproductive	16	756	15146	442120	0.617788	0.351209	1.01021	0.0551109	0.127781	-0.481611	NO
Stomach_Cancer	Bladder_Cancer	Urinary	14	758	3094	454172	2.71109	1.47334	4.58389	0.00101782	0.00374	0.997352	YES
Stomach_Cancer	Bone_Cancer	Musculoskeletal	3	769	274	456992	6.50643	1.3307	19.282	0.0118803	0.034514	1.87279	YES
Stomach_Cancer	Brain_Cancer	CNS	3	769	738	456528	2.41326	0.495446	7.10725	0.131012	0.260254	0.880979	NO
Stomach_Cancer	Carbuncle_Furuncle	Integumentary	11	761	2874	454392	2.28532	1.13469	4.11876	0.0110481	0.032743	0.826505	YES
Stomach_Cancer	Cardiomyopathy	Cardiovascular	5	767	1722	455544	1.72453	0.55768	4.05002	0.223489	0.394867	0.544953	NO
Stomach_Cancer	Cellulitis	Infectious_Disease	40	732	9471	447795	2.58346	1.82924	3.55539	3.19288e-07	2e-06	0.949128	YES
Stomach_Cancer	Cerebrovascular_Disease	Cardiovascular	169	603	22737	434529	5.35614	4.4867	6.3661	2.29597e-59	1e-07	1.67824	YES
Stomach_Cancer	Chronic_Glomerulonephritis	Immune	7	765	1101	456165	3.79116	1.5155	7.87635	0.00306267	0.010374	1.33267	YES
Stomach_Cancer	Chronic_Pruritus	Integumentary	4	768	983	456283	2.41756	0.655729	6.23467	0.0874382	0.185802	0.88276	NO
Stomach_Cancer	Chronic_Sinusitis	Immune	13	759	6675	450591	1.1562	0.612432	1.99043	0.54726	0.75044	0.145137	NO
Stomach_Cancer	Chronic_Tonsillitis_Adenoiditis	Immune	6	766	5528	451738	0.64009	0.234064	1.40053	0.405345	0.62198	-0.446146	NO
Stomach_Cancer	CNS_Infection	Infectious_Disease	1	771	338	456928	1.75338	0.0442059	9.86473	0.435639	0.650802	0.561544	NO
Stomach_Cancer	Conduct_Disorder	Neuropsychiatric	0	772	14	457252	0	0	178.776	1	1	-Inf	NO
Stomach_Cancer	Conjunctival_Disorders	Ophthalmological	5	767	1076	456190	2.76374	0.893026	6.4988	0.0376895	0.094224	1.01659	NO
Stomach_Cancer	Connective_Tissue_Infection	Infectious_Disease	1	771	136	457130	4.35984	0.10944	24.7725	0.206368	0.37268	1.47244	NO
Stomach_Cancer	Corneal_Disorders	Ophthalmological	2	770	783	456483	1.51422	0.182713	5.50728	0.381524	0.592855	0.414903	NO
Stomach_Cancer	Cranial_Nerve_Disorder	PNS	8	764	2580	454686	1.84544	0.792981	3.66009	0.087466	0.185802	0.612719	NO
Stomach_Cancer	Depression	Neuropsychiatric	68	704	38094	419172	1.06287	0.815935	1.36494	0.602372	0.797736	0.0609765	NO
Stomach_Cancer	Diverticulosis_Diverticulitis	Digestive	103	669	34328	422938	1.89696	1.52578	2.33801	2.23384e-08	1e-07	0.640252	YES
Stomach_Cancer	Eating_Disorder	Neuropsychiatric	1	771	446	456820	1.32848	0.033517	7.46178	0.529707	0.74159	0.284035	NO
Stomach_Cancer	Encephalitis	Infectious_Disease	3	769	698	456568	2.55178	0.523817	7.51674	0.116243	0.236019	0.93679	NO
Stomach_Cancer	Esophagitis	Immune	96	676	12351	444915	5.11556	4.08425	6.34882	1.32272e-34	1e-07	1.63229	YES
Stomach_Cancer	Eustachian_Tube_Disorder	Otic	0	772	235	457031	0	0	9.38858	1	1	-Inf	NO
Stomach_Cancer	External_Ear_Disorders	Otic	4	768	1788	455478	1.32678	0.360191	3.41685	0.552633	0.75359	0.282752	NO
Stomach_Cancer	Eye_Infection	Infectious_Disease	4	768	1413	455853	1.68027	0.456025	4.32916	0.309789	0.50375	0.518953	NO
Stomach_Cancer	Eyelid_Disorders	Ophthalmological	22	750	10079	447187	1.30146	0.810303	1.98638	0.2185	0.389799	0.26349	NO
Stomach_Cancer	General_Hypertension	Cardiovascular	383	389	159333	297933	1.84111	1.59441	2.12569	5.1942e-17	1e-07	0.610367	YES
Stomach_Cancer	Glaucoma	Ophthalmological	37	735	8809	448457	2.56275	1.78868	3.5686	1.01981e-06	5e-06	0.941081	YES
Stomach_Cancer	Goiter	Endocrine	4	768	2682	454584	0.882784	0.239743	2.27211	1	1	-0.124675	NO
Stomach_Cancer	Helicobacter_Pylori_Infection	Infectious_Disease	6	766	1464	455802	2.43869	0.890702	5.34449	0.040139	0.099001	0.891459	NO
Stomach_Cancer	Hemangioma_Lymphangioma	Hematologic	3	769	1920	455346	0.925199	0.190208	2.71805	1	1	-0.0777461	NO
Stomach_Cancer	Hemiplegia	CNS	12	760	1874	455392	3.83692	1.97032	6.75905	0.000113904	0.000501	1.34467	YES
Stomach_Cancer	Hernia	Musculoskeletal	237	535	62105	395161	2.81865	2.40788	3.29142	1.43227e-34	1e-07	1.03626	YES
Stomach_Cancer	Herpes_Simplex	Infectious_Disease	5	767	516	456750	5.77017	1.8604	13.6139	0.00206489	0.007262	1.7527	YES
Stomach_Cancer	HIV	Infectious_Disease	1	771	493	456773	1.20171	0.030325	6.74624	0.565589	0.765936	0.183742	NO
Stomach_Cancer	Hodgkins_Disease	Hematologic	5	767	616	456650	4.8332	1.55912	11.3877	0.00434803	0.014204	1.57551	YES
Stomach_Cancer	IBS	Digestive	25	747	18335	438931	0.801187	0.514996	1.19247	0.312212	0.506569	-0.221661	NO
Stomach_Cancer	Inflammatory_Spondylopathies	Immune	27	745	7533	449733	2.16371	1.41523	3.17648	0.000326212	0.001347	0.771825	YES
Stomach_Cancer	Influenza	Infectious_Disease	1	771	462	456804	1.28243	0.0323576	7.20187	0.542243	0.746578	0.248754	NO
Stomach_Cancer	Inner_Ear_Disorder	Otic	3	769	1311	455955	1.35679	0.278824	3.98875	0.489988	0.706018	0.305123	NO
Stomach_Cancer	Jaw_Disease	Musculoskeletal	3	769	904	456362	1.96941	0.404492	5.79596	0.198172	0.35876	0.677732	NO
Stomach_Cancer	Lacrimal_System_Disorder	Ophthalmological	7	765	2692	454574	1.5451	0.618507	3.20347	0.232611	0.406102	0.435088	NO
Stomach_Cancer	Larynx_Vocal_Chord_Disorders	Respiratory	16	756	2540	454726	3.78894	2.15119	6.2063	1.08067e-05	5.1e-05	1.33209	YES
Stomach_Cancer	Learning_Disorder	Neuropsychiatric	3	769	442	456824	4.03195	0.826529	11.9042	0.040288	0.099036	1.39425	NO
Stomach_Cancer	Lipoma	Musculoskeletal	25	747	8274	448992	1.81602	1.16692	2.7042	0.00624427	0.019868	0.596649	YES
Stomach_Cancer	Lung_Cancer	Respiratory	13	759	2722	454544	2.86008	1.51384	4.92868	0.000944246	0.003488	1.05085	YES
Stomach_Cancer	Lupus_Erythematosus	Immune	2	770	908	456358	1.30544	0.157595	4.74515	0.668849	0.853701	0.266542	NO
Stomach_Cancer	Lymphoid_Leukemia	Hematologic	3	769	756	456510	2.35556	0.483655	6.937	0.137862	0.271659	0.856777	NO
Stomach_Cancer	Macular_Degeneration	Ophthalmological	0	772	417	456849	0	0	5.2715	1	1	-Inf	NO
Stomach_Cancer	Male_Genital_Cancer	Reproductive	11	761	1113	456153	5.92391	2.93617	10.6995	4.63412e-06	2.3e-05	1.779	YES
Stomach_Cancer	Melanoma	Integumentary	30	742	17292	439974	1.02873	0.68887	1.48179	0.850013	1	0.028328	NO
Stomach_Cancer	MENI	Endocrine	2	770	150	457116	7.9156	0.94817	29.1912	0.027566	0.073676	2.06884	NO
Stomach_Cancer	Meningitis	Infectious_Disease	4	768	2402	454864	0.986296	0.267826	2.53905	1	1	-0.0137986	NO
Stomach_Cancer	Migraine	Neuropsychiatric	15	757	17556	439710	0.496287	0.276312	0.824053	0.00462915	0.015055	-0.700601	NO
Stomach_Cancer	Motor_Neuron_Disease	CNS	2	770	293	456973	4.05074	0.487438	14.8179	0.0891808	0.187816	1.3989	NO
Stomach_Cancer	Multiple_Myeloma	Hematologic	2	770	695	456571	1.70632	0.205854	6.20875	0.328332	0.526317	0.534339	NO
Stomach_Cancer	Multiple_Sclerosis_Other_Demyelinating_Disease	Immune	7	765	2377	454889	1.7511	0.700894	3.6311	0.129588	0.258123	0.560245	NO
Stomach_Cancer	Myasthenia_Gravis	Immune	2	770	191	457075	6.21555	0.746022	22.8379	0.0425525	0.104254	1.82705	NO
Stomach_Cancer	Myeloid_Leukemia	Hematologic	1	771	594	456672	0.997165	0.0251717	5.59402	1	1	-0.00283853	NO
Stomach_Cancer	Myocardial_Infarction	Cardiovascular	88	684	19785	437481	2.84476	2.25097	3.55775	4.61859e-16	1e-07	1.04548	YES
Stomach_Cancer	Myoneural_Disorders	PNS	3	769	273	456993	6.53029	1.33554	19.3535	0.0117661	0.034318	1.87645	YES
Stomach_Cancer	Nail_Disease	Integumentary	8	764	1707	455559	2.79445	1.20016	5.54701	0.00950137	0.028857	1.02764	YES
Stomach_Cancer	Nephrotic_Syndrome	Urinary	5	767	1069	456197	2.78188	0.898859	6.54079	0.0368238	0.092834	1.02313	NO
Stomach_Cancer	Non-Hodgkins_Lymphoma	Hematologic	26	746	2463	454803	6.4355	4.16791	9.52872	4.63116e-13	1e-07	1.86183	YES
Stomach_Cancer	Non-Melanoma_Skin_Cancer	Integumentary	19	753	8145	449121	1.39131	0.832534	2.18953	0.170207	0.320771	0.330243	NO
Stomach_Cancer	Non-Specific_Skin_Disorder	Integumentary	86	686	29336	427930	1.82867	1.44362	2.29179	9.84924e-07	5e-06	0.60359	YES
Stomach_Cancer	Obesity	Metabolic	37	735	13462	443804	1.65956	1.15863	2.31023	0.00521703	0.016772	0.506551	YES
Stomach_Cancer	OCD	Neuropsychiatric	0	772	274	456992	0	0	8.04342	1	1	-Inf	NO
Stomach_Cancer	Osteoarthritis	Immune	153	619	79336	377930	1.17742	0.979764	1.40782	0.0782616	0.170689	0.163322	NO
Stomach_Cancer	Osteomyelitis	Immune	3	769	1579	455687	1.12585	0.231402	3.30852	0.752559	0.928072	0.118534	NO
Stomach_Cancer	Osteopoikilosis	Musculoskeletal	0	772	4	457262	0	0	915.145	1	1	-Inf	NO
Stomach_Cancer	Otosclerosis	Otic	1	771	595	456671	0.995492	0.0251294	5.58464	1	1	-0.00451779	NO
Stomach_Cancer	Parathyroid_Disorder	Endocrine	2	770	1323	455943	0.895138	0.108098	3.25095	1	1	-0.110777	NO
Stomach_Cancer	Parkinsons_Disease	CNS	4	768	1583	455683	1.49923	0.406948	3.86216	0.348622	0.553428	0.404951	NO
Stomach_Cancer	Peripheral_Nerve_Disorder	PNS	26	746	16993	440273	0.902997	0.585779	1.33427	0.702909	0.881635	-0.102036	NO
Stomach_Cancer	Peripheral_Vascular_Disease	Cardiovascular	12	760	5984	451282	1.19076	0.612187	2.09385	0.523383	0.735538	0.174589	NO
Stomach_Cancer	Peritonitis_Retroperitoneal_Infection	Infectious_Disease	18	754	2699	454567	4.02104	2.36623	6.41022	1.42833e-06	7e-06	1.39154	YES
Stomach_Cancer	Personality_Disorder	Neuropsychiatric	0	772	529	456737	0	0	4.14989	1	1	-Inf	NO
Stomach_Cancer	Phlebitis_Thrombophlebitis	Immune	35	737	4734	452532	4.53997	3.13382	6.38064	1.11615e-12	1e-07	1.51292	YES
Stomach_Cancer	Pleuritis	Immune	141	631	9515	447751	10.5178	8.68654	12.6545	2.94497e-85	1e-07	2.35307	YES
Stomach_Cancer	Pneumonia	Infectious_Disease	140	632	17914	439352	5.43243	4.48839	6.53724	3.93655e-51	1e-07	1.69239	YES
Stomach_Cancer	Poliomyelitis	Infectious_Disease	1	771	521	456745	1.13705	0.0286965	6.38283	0.585652	0.782644	0.128441	NO
Stomach_Cancer	Polycystic_Kidney_Disease	Urinary	1	771	397	456869	1.49257	0.0376477	8.38836	0.489143	0.706018	0.400497	NO
Stomach_Cancer	PTSD	Neuropsychiatric	1	771	480	456786	1.23429	0.0311455	6.93026	0.555947	0.755307	0.210493	NO
Stomach_Cancer	Pulmonary_Heart_Disease	Cardiovascular	11	761	2993	454273	2.19377	1.08934	3.95379	0.0206796	0.057357	0.785623	NO
Stomach_Cancer	Purpura_Other_Hemorrhagic_Conditions	Hematologic	0	772	574	456692	0	0	3.82314	1	1	-Inf	NO
Stomach_Cancer	Refraction_Accomodation_Disorders	Ophthalmological	1	771	572	456694	1.03558	0.0261394	5.81008	0.619847	0.815005	0.034957	NO
Stomach_Cancer	Rheumatoid_Arthritis_Related_Conditions	Immune	24	748	10930	446336	1.31024	0.833778	1.96581	0.193083	0.350786	0.270209	NO
Stomach_Cancer	Rosacea	Integumentary	2	770	1248	456018	0.949089	0.114606	3.44727	1	1	-0.0522532	NO
Stomach_Cancer	Salivary_Gland_Disease	Digestive	12	760	1705	455561	4.21879	2.1659	7.43203	4.74761e-05	0.000213	1.43955	YES
Stomach_Cancer	Sarcoidosis	Immune	4	768	1356	455910	1.75112	0.475254	4.51248	0.29924	0.49094	0.560258	NO
Stomach_Cancer	Schizophrenia_Related_Psychosis	Neuropsychiatric	2	770	1455	455811	0.813694	0.0982716	2.95465	1	1	-0.206171	NO
Stomach_Cancer	Secondary_Malignant_Neoplasm	Neoplastic_Process	389	383	11186	446080	40.4661	35.0074	46.8622	0	1e-07	3.70047	YES
Stomach_Cancer	Septic_Arthritis	Immune	0	772	480	456786	0	0	4.5756	1	1	-Inf	NO
Stomach_Cancer	Septicemia	Infectious_Disease	75	697	5124	452142	9.49512	7.36829	12.0828	1.25289e-44	1e-07	2.25078	YES
Stomach_Cancer	Sexual_Dysfunction	Reproductive	1	771	369	456897	1.60595	0.0404993	9.0301	0.464414	0.679969	0.473714	NO
Stomach_Cancer	Sleep_Apnea	Respiratory	22	750	6623	450643	1.9959	1.24235	3.0472	0.00351932	0.011758	0.691094	YES
Stomach_Cancer	Spinal_Muscular_Atrophy	CNS	1	771	11	457255	53.9369	1.25098	370.664	0.0200392	0.055791	3.98781	NO
Stomach_Cancer	Spinal_Stenosis	Musculoskeletal	12	760	4721	452545	1.51351	0.778046	2.662	0.15115	0.296255	0.414428	NO
Stomach_Cancer	Substance_Abuse	Neuropsychiatric	165	607	26532	430734	4.41301	3.69081	5.25264	9.50429e-48	1e-07	1.48456	YES
Stomach_Cancer	Thyroid_Cancer	Endocrine	4	768	725	456541	3.2797	0.88897	8.46749	0.0360489	0.091922	1.18775	NO
Stomach_Cancer	Thyroiditis	Immune	2	770	597	456669	1.98696	0.239629	7.2333	0.267772	0.451404	0.686607	NO
Stomach_Cancer	Thyrotoxicosis	Endocrine	8	764	5481	451785	0.863115	0.371117	1.71046	0.867824	1	-0.147207	NO
Stomach_Cancer	Tongue_Disease	Integumentary	6	766	1557	455709	2.29252	0.837414	5.0238	0.0511462	0.120876	0.829653	NO
Stomach_Cancer	Tympanic_Membrane_Disorders	Otic	2	770	1755	455511	0.674157	0.0814318	2.44726	1	1	-0.394292	NO
Stomach_Cancer	Type_I_Diabetes_Mellitus	Immune	16	756	3769	453497	2.5465	1.44649	4.16768	0.000895538	0.003324	0.934721	YES
Stomach_Cancer	Type_II_Diabetes_Mellitus	Endocrine	114	658	25349	431917	2.95199	2.39703	3.6079	4.84761e-21	1e-07	1.08248	YES
Stomach_Cancer	Ulcerative_Colitis	Immune	5	767	2853	454413	1.03832	0.335894	2.43639	0.817992	0.982393	0.0376036	NO
Stomach_Cancer	Unspecified_Benign_Neoplasm	Neoplastic_Process	2	770	934	456332	1.26903	0.153202	4.61229	0.674014	0.855614	0.238253	NO
Stomach_Cancer	Unspecified_Diabetes_Mellitus	Endocrine	79	693	23283	433983	2.1248	1.66115	2.68584	9.26772e-09	1e-07	0.75368	YES
Stomach_Cancer	Urethral_Disorder	Urinary	1	771	870	456396	0.680407	0.0171848	3.81195	1	1	-0.385065	NO
Stomach_Cancer	Urinary_Calculus	Urinary	30	742	10024	447242	1.80387	1.20775	2.59887	0.00293985	0.010041	0.589934	YES
Stomach_Cancer	Uterine_Cancer	Reproductive	8	764	2251	455015	2.11665	0.909384	4.19854	0.0618724	0.14167	0.749836	NO
Stomach_Cancer	UTI	Infectious_Disease	68	704	17204	440062	2.47064	1.89627	3.17378	2.55978e-10	1e-07	0.904479	YES
Stomach_Cancer	Varicose_Veins	Cardiovascular	5	767	2620	454646	1.13122	0.365951	2.6548	0.634989	0.827782	0.123294	NO
Stomach_Cancer	Vasculitis	Immune	3	769	1180	456086	1.50781	0.309846	4.43403	0.45725	0.670816	0.410659	NO
Stomach_Cancer	Vitamin_Deficiency	Metabolic	17	755	1684	455582	6.09132	3.52115	9.8483	9.48267e-09	1e-07	1.80686	YES
Stomach_Cancer	Vitreous_Body_Disorder	Ophthalmological	2	770	1645	455621	0.719411	0.0868938	2.61184	1	1	-0.329322	NO
Note:
bothMatch: the number of persons suffering from both diseases at the same time(UKB EHR).
match1: the number of people who only suffer from disease 1 and not disease 2.
match2: the number of people who only suffer from disease 2 and not disease 1.
neitherMatch: the number of people who do not suffer from both diseases.
Odds Ratio: (bothMatch * neitherMatch)/(match1 * match2).
ORlog: the logarithm of odds ratio for each disease pair.
comorbidity: a disease to be a comorbidity only if the odds ratio was larger than 1, and the false discovery rate (i.e., the p-value adjusted through the Benjamini-Hochberg procedure) was less than 0.05 in the Fisher’s exact test.
