# Supplementary material for: Integrated Pleiotropic Gene Set Unveils Comorbidity Insights across Digestive Cancers and Other Diseases
Source: Genes (Basel). 2024 Apr 10;15(4):478. doi: 10.3390/genes15040478 (PMC11049963; doi:10.3390/genes15040478)
Supplement: Supplementary file 1 [file genes-15-00478-s001.zip › Supplementary Table S3.xlsx]

## Sheet: Sheet1
Supplementary Table S3. Summary of potential susceptibility genes deprived from three sources for five digestive cancers and other diseases
Disease	elite_num	ClinVar_num	UniProtKB_num	GWAScatalog_num	UKBgwas_num	Jointgene_num	elite	ClinVar	UniProtKB	GWAScatalog	UKBgwas	Jointgene
Colorectal_Cancer	70	47	8	302	26	403	AKT1,AMER1,APC,ARID1A,ATM,AURKA,AXIN2,BAX,BCL10,BLM,BRAF,BRCA1,BRCA2,BRIP1,BUB1,BUB1B,C11orf65,CCND1,CDH1,CHEK2,CTNNA1,CTNNB1,DCC,DLC1,DMD,EP300,EPCAM,ERBB2,FBXW7,FGFR2,FGFR3,FLCN,FZD3,IGF2,INS-IGF2,MCC,MET,MLH1,MLH3,MSH2,MSH6,MT-CO1,MT-ND1,MUTYH,MYO1B,NRAS,PALB2,PDGFRL,PIK3CA,PIK3R1,PKHD1,PLA2G2A,PMS1,PMS2,POLD1,POLE,PPARG,PTPN12,PTPRJ,RAD51D,RAD54B,RBFOX1,RET,SLC9A9,SMAD4,SOX9,SRC,TCERG1,TLR2,T…	AKT1,AMER1,APC,ATM,AURKA,AXIN2,BRAF,BRCA2,BRF1,BUB1,BUB1B,C11orf65,CCND1,CHEK2,CTNNB1,DCC,DLC1,EP300,FANCE,FANCI,FGFR3,FLCN,KCNB2,MCC,MLH1,MLH3,MSH2,MSH6,MT-ND1,MUTYH,NFE2L2,NRAS,PDGFRL,PIK3CA,PKHD1,PMS2,POLE,PPARG,PTPN12,PTPRJ,RAD51D,RAD51L3-RFFL,RAD54B,REV3L,SGK2,SMAD4,TP53	BRAF,CTNNB1,MLH1,MSH2,MSH6,MT-CO1,PDGFRL,PIK3CA	A1CF,ABHD11,ABHD12B,ACAD10,ACTR1B,ADAMTS9,AIMP1P2,AMPD3,ANO1,APC,ARSJ,ATF1,ATOH1,ATP5F1CP1,ATP5MFP5,ATP8B4,ATXN2,BCAS4,BCL11B,BMP2,BMP4,BMP5,BMP7,BOC,BOLA3P3,BRD3,BTF3P7,C11orf53,C5orf66,C6orf15,CABLES2,CASC11,CASC20,CASC8,CASP3P1,CCAT2,CCND2,CDH1,CDH3,CDX1,CHD1,CHORDC1P5,CHRDL2,CLDN3,CNTN5,COL15A1,COL4A2,COLCA1,COLCA2,COX6CP2,CRTC3,CXCR5,CYP17A1,CYP24A1,DCAF12,DCBLD1,DIP2B,DLGAP1,DOCK3,DSTYK,DTW…	ARHGAP4,CCDC39,CNIH4,CSMD1,CXCL5,DNAH14,DNASE1L1,DUSP2,FBXO28,FGF14,FLNA,L1CAM,LBR,METTL21C,MRPS9,NTM,NVL,PF4,PPBP,RPL10,SEL1L2,SND1,TASP1,TAZ,TPP2,TTC14	A1CF,ABHD11,ABHD12B,ACAD10,ACTR1B,ADAMTS9,AIMP1P2,AKT1,AMER1,AMPD3,ANO1,APC,ARHGAP4,ARID1A,ARSJ,ATF1,ATM,ATOH1,ATP5F1CP1,ATP5MFP5,ATP8B4,ATXN2,AURKA,AXIN2,BAX,BCAS4,BCL10,BCL11B,BLM,BMP2,BMP4,BMP5,BMP7,BOC,BOLA3P3,BRAF,BRCA1,BRCA2,BRD3,BRF1,BRIP1,BTF3P7,BUB1,BUB1B,C11orf53,C11orf65,C5orf66,C6orf15,CABLES2,CASC11,CASC20,CASC8,CASP3P1,CCAT2,CCDC39,CCND1,CCND2,CDH1,CDH3,CDX1,CHD1,CHEK2,CHORDC1P5,CHR…
Esophageal_Cancer	7	21	2	56	90	168	CRNN,DCC,LZTS1,RNF6,TGFBR2,TP53,WWOX	CDKN2A,CTNNB1,DCC,EGFR,EGFR-AS1,EP300,ERBB2,FBXW7,FGFR2,HRAS,KRAS,LRRC56,LZTS1,MYC,PIK3CA,RHOA,RNF6,SMAD4,TGFBR2,TP53,WWOX	CRNN,TGFBR2	ACAD10,ADH1B,ALDH1A2,ALDH2,ANP32A,ARNTL,ASZ1,ATP1B2,ATP2A2,BARX1,CARS1P1,CEP72,CFTR,CHEK2,CRTC1,CSNK1A1,ECRG4,FLACC1,FOXP1,GDF7,GLULP5,HAP1,HEATR3,HECTD4,HTR3C,HTR3C2P,IFT81,IGFBP2,JUP,KHDRBS2,LINC00160,LINC00208,LINC00917,LINC01426,LINC02459,MGST1,MSRA,MTRNR2L9,OR5V1,PDE4D,PLCE1,PRSS55,PSMB3P2,PTPN2,RASSF10,RNU6-281P,RNU7-147P,RP1L1,RUNX1,SLC39A6,SMG6,ST6GAL1,STING1,TMOD1,TPPP,XBP1	AAK1,ABCA13,ABCE1,AC073333.1,AGR2,AGR3,AKAP8,ALDH1B1,ANXA4,BNC2,BRD4,BTBD10,CA8,CD3E,CD3G,CD81,CD86,CHKB,COBL,COL17A1,DCAF17,DIRC3,DNAJC18,DNM3,DPPA2,DPPA4,DTNBP1,EFCAB11,ENAH,EPB41L4A,ESRRB,FAR1,GEMIN6,GMCL1,GPRASP1,GRIK2,H6PD,HHIP,IGF2R,KIAA1524,KIF16B,KLHL24,LETM1,LINC00632,LRRC27,MAP4K3,MAPK8IP2,METTL13,MYH15,NEU3,NREP,OR51D1,OR51E1,OR52I1,OTC,OTUD4,PLCB1,PMFBP1,PRPF18,PTH,PTPRR,RAB2A,RBFOX1,…	AAK1,ABCA13,ABCE1,AC073333.1,ACAD10,ADH1B,AGR2,AGR3,AKAP8,ALDH1A2,ALDH1B1,ALDH2,ANP32A,ANXA4,ARNTL,ASZ1,ATP1B2,ATP2A2,BARX1,BNC2,BRD4,BTBD10,CA8,CARS1P1,CD3E,CD3G,CD81,CD86,CDKN2A,CEP72,CFTR,CHEK2,CHKB,COBL,COL17A1,CRNN,CRTC1,CSNK1A1,CTNNB1,DCAF17,DCC,DIRC3,DNAJC18,DNM3,DPPA2,DPPA4,DTNBP1,ECRG4,EFCAB11,EGFR,EGFR-AS1,ENAH,EP300,EPB41L4A,ERBB2,ESRRB,FAR1,FBXW7,FGFR2,FLACC1,FOXP1,GDF7,GEMIN6,GLULP5,…
Hepatobiliary_Cancer	52	47	5	24	250	345	ALB,APC,APOB,AQP7,AR,ARID1A,ARID2,ATXN1,AXIN1,CASP8,CCDC150,CDC27,CDKN3,CTNNB1,DHFR,DRD4,DSPP,FGA,GABRE,HSP90AA1,IGF2R,IGFBP1,KEAP1,MADCAM1,MAP2K3,MAPK1,MED15,MET,MKI67,MSH3,MTUS1,MUC4,MZT2A,NRG2,PDE4DIP,PDGFRL,PIK3CA,RB1,SLC27A6,SLC9A5,SMARCA2,SMG1,SVIL,TAOK2,TBP,TERT,TP53,TRADD,TUBA3D,UBXN11,USF3,ZNRF3	AKT1,APC,APOB,AQP7,ARID1A,ARID2,AXIN1,CDC27,CDKN2A,CNOT9,CREBBP,CTNNB1,FGFR1,FH,GABRE,GNAS,HRAS,IDH1,IDH2,IGF2R,IGFBP1,KEAP1,KRAS,LOC110806263,LRRC56,MAP2K3,MAPK1,MZT2A,NFE2L2,NRAS,PDE4DIP,PIK3CA,RAD50,RB1,RET,RXRA,SF3B1,SF3B2,SLC27A6,SLC9A5,SVIL,TAOK2,TERT,TP53,TRADD,TUBA3D,VDR	AXIN1,CDKN3,MET,MTUS1,PIK3CA	CDK14,GRIK1,HLA-DQA1,HLA-DQB1,HLA-DQB3,HLA-S,IFNL3,IFNL4,KIF1B,MAU2,MEF2B,MICA,MICD,MTCO3P1,PNPLA3,SEPTIN14P17,SLC30A10,STAT4,TERT,TLL1,TM6SF2,TMEM161A,TRIM31,WNT3A	AC007401.2,ACAD11,ACP2,ADAMTSL1,ADAP2,AF196779.12,AGBL2,AKAP7,AL133373.1,ALCAM,AMBRA1,ANAPC16,ANKDD1A,ANXA7,APBB2,AR,ARFGAP2,ARHGAP1,ARHGEF6,ARL13B,AS3MT,ASB13,ASCC1,ASIC2,ATXN7,BAZ1B,BICD1,C10orf32,C10orf76,C11orf49,C1QTNF4,C1orf131,C20orf26,C21orf49,C4orf29,CACNA2D1,CALHM1,CALHM2,CATSPERB,CBLB,CCDC120,CCDC158,CCDC176,CCDC88C,CCDC93,CD226,CD40LG,CDCA2,CDIP1,CDKAL1,CELF1,CENPI,CHRM4,CILP,CKAP2L,C…	AC007401.2,ACAD11,ACP2,ADAMTSL1,ADAP2,AF196779.12,AGBL2,AKAP7,AKT1,AL133373.1,ALB,ALCAM,AMBRA1,ANAPC16,ANKDD1A,ANXA7,APBB2,APC,APOB,AQP7,AR,ARFGAP2,ARHGAP1,ARHGEF6,ARID1A,ARID2,ARL13B,AS3MT,ASB13,ASCC1,ASIC2,ATXN1,ATXN7,AXIN1,BAZ1B,BICD1,C10orf32,C10orf76,C11orf49,C1QTNF4,C1orf131,C20orf26,C21orf49,C4orf29,CACNA2D1,CALHM1,CALHM2,CASP8,CATSPERB,CBLB,CCDC120,CCDC150,CCDC158,CCDC176,CCDC88C,CCDC93,C…
Pancreatic_Cancer	21	16	0	46	21	94	ACVR1B,ATM,BRCA1,BRCA2,BRIP1,C11orf65,CDKN2A,CHEK2,FANCE,KRAS,NBN,PALB2,PALLD,POLD1,RABL3,RBBP8,SMAD4,STK11,TMEM71,TP53,TSC1	ATM,BRCA1,BRCA2,C11orf65,CHEK2,ERCC4,FANCG,HOXB13,KRAS,NEK8,RBBP8,SMAD4,STK11,STK33,TP53,TTK		ABO,ANKRD60,APOB,BACH1,BCAR1,C20orf85,C9,CASC11,CCDC68,CLPTM1L,DAB2,DOK2,EDDM13,ETAA1,GRP,HNF1B,HNF4G,IL17F,KRT8,LINC-PINT,LINC00511,LINC01829,MARK2P12,MTDHP3,NOC2L,NR5A2,PDX1,PEX14,PKN1,PLUT,RNU6-609P,RNU6-716P,RNY1P8,SEC11C,SLC25A18P1,SNRNP25,ST7L,SUGCT,TAFA5,TERT,TFF1,TFF2,TP63,ZNF429,ZNRF3,ZSCAN5A	AHDC1,CDK5R1,CYP2C19,GSR,HELLS,LGALS8,MKL2,MTR,MYO1B,MYO1D,NOC3L,NUP153,OSR2,PDLIM1,PLCE1,PRMT10,RBPMS,STK3,TBC1D12,TMEM184C,VPS13B	ABO,ACVR1B,AHDC1,ANKRD60,APOB,ATM,BACH1,BCAR1,BRCA1,BRCA2,BRIP1,C11orf65,C20orf85,C9,CASC11,CCDC68,CDK5R1,CDKN2A,CHEK2,CLPTM1L,CYP2C19,DAB2,DOK2,EDDM13,ERCC4,ETAA1,FANCE,FANCG,GRP,GSR,HELLS,HNF1B,HNF4G,HOXB13,IL17F,KRAS,KRT8,LGALS8,LINC-PINT,LINC00511,LINC01829,MARK2P12,MKL2,MTDHP3,MTR,MYO1B,MYO1D,NBN,NEK8,NOC2L,NOC3L,NR5A2,NUP153,OSR2,PALB2,PALLD,PDLIM1,PDX1,PEX14,PKN1,PLCE1,PLUT,POLD1,PRMT10,RA…
Stomach_Cancer	15	16	5	41	161	220	APC,BRCA2,CASP10,ERBB2,FGFR2,IL1B,IL1RN,IRF1,KLF6,KRAS,MUC2,MUTYH,PIK3CA,SOD2,YAP1	APC,BRCA2,CASP10,CDH1,CTNNB1,ERBB2,ERBB3,FANCI,FGFR2,IRF1,KLF6,KRAS,MUTYH,NRAS,PIK3CA,TP53	APC,CASP10,IRF1,KRAS,MUTYH	ABO,ARC,ASH1L,CUX2,DEFB121,DNAH11,ECRG4,FGF18,GAPDHP77,GBAP1,GON4L,HIGD1AP2,HLA-A,HLA-C,HLA-U,JRK,KRTCAP2,LINC01016,LINC02161,LINC02516,LMNA,LRFN2,LY6K,MLN,MROH4P,MTX1,MUC1,NPIPB2,OARD1,PLCE1,PRKAA1,PSCA,PTMAP5,RNU6-309P,RPL3P2,SMIM23,THBS3,TTC33,UNC5CL,WASF5P,ZBTB20	ABCG1,AC011294.3,AC112205.1,ACTA2,AGMAT,AL121963.1,ANXA4,AP000688.1,ARAF,ARF3,ARID1A,ARX,ASH1L,ATP5L,ATP6V1D,AUTS2,BMPR1B,C1orf172,C2CD2L,CADM1,CAMTA1,CASQ2,CBL,CCNG1,CCZ1,CDH15,CDKAL1,CHAC1,CLK2,CNTLN,COL10A1,COL21A1,COLEC12,COX15,CSMD1,CUTC,CXCR6,CYP4X1,CYP4Z1,DAP3,DCAF6,DCBLD1,DDI2,DGKQ,DISC1,DLG1,DMD,DNAAF1,DNAJC16,DPAGT1,DSCC1,DSG4,ENPP2,ENPP3,ENTPD7,EPB41L1,EPM2A,FAM184B,FBLIM1,FRK,GGACT,GM…	ABCG1,ABO,AC011294.3,AC112205.1,ACTA2,AGMAT,AL121963.1,ANXA4,AP000688.1,APC,ARAF,ARC,ARF3,ARID1A,ARX,ASH1L,ATP5L,ATP6V1D,AUTS2,BMPR1B,BRCA2,C1orf172,C2CD2L,CADM1,CAMTA1,CASP10,CASQ2,CBL,CCNG1,CCZ1,CDH1,CDH15,CDKAL1,CHAC1,CLK2,CNTLN,COL10A1,COL21A1,COLEC12,COX15,CSMD1,CTNNB1,CUTC,CUX2,CXCR6,CYP4X1,CYP4Z1,DAP3,DCAF6,DCBLD1,DDI2,DEFB121,DGKQ,DISC1,DLG1,DMD,DNAAF1,DNAH11,DNAJC16,DPAGT1,DSCC1,DSG4,ECR…
Acquired_Hypothyroidism	0	0	0	233	132	360				ACAP1,ADCY7,AFF1,AGO2,ARID5B,ATP5MGP4,ATXN2,BACH2,BANF2,BAZ2B,BHLHE40,C12orf42,C1QTNF12,C1QTNF6,C4orf36,CAMK4,CARD11,CASC19,CBLB,CCDC88B,CCN4,CCR8,CD226,CD247,CD274,CD302,CD44,CD69,CD80,CDHR5,CEP128,CLNK,CNTN4,CPT1C,CTLA4,CX3CR1,CYCSP42,DDX59,DLEU1,EDARADD,ELMO1,ERBB3,FADS2,FAM76B,FAP,FGD2,FKBP5,FLT3,FMNL1,FNDC3A,FOXK1,FYN,GCNAP1,GIGYF1,GNA12,GOT1,GPR25,GSTM5P1,H3P30,HBS1L,HCG22,HIPK1,HLA-DPA1,HL…	ABRACL,ACTL10,ADCK1,ADCY5,ADCY8,ALDH9A1,ALPP,ANKRD27,AR,ARHGAP31,ARHGAP44,ARHGAP8,ARID3B,ARID5B,ARPP21,ASH1L,ASXL3,BCAR1,BRI3BP,C16orf45,C19orf40,C20orf144,CALD1,CAMK2B,CD72,CD80,CDK14,CLDN12,CLK2,CLK3,CSMD1,CYP1A2,DHX37,DMRTA2,DPY19L2,DYNC2H1,E2F1,EDC3,EFNA3,EPHA10,FAF1,FAM13A,FAM189B,FKTN,FOPNL,FSD1L,GATM,GBA,GON4L,GRAMD4,GRM8,GSK3B,HCN3,HMCN1,IL18R1,INPP5B,ITIH2,KIAA0430,KIAA0907,KIN,LETM1,LRR…	ABRACL,ACAP1,ACTL10,ADCK1,ADCY5,ADCY7,ADCY8,AFF1,AGO2,ALDH9A1,ALPP,ANKRD27,AR,ARHGAP31,ARHGAP44,ARHGAP8,ARID3B,ARID5B,ARPP21,ASH1L,ASXL3,ATP5MGP4,ATXN2,BACH2,BANF2,BAZ2B,BCAR1,BHLHE40,BRI3BP,C12orf42,C16orf45,C19orf40,C1QTNF12,C1QTNF6,C20orf144,C4orf36,CALD1,CAMK2B,CAMK4,CARD11,CASC19,CBLB,CCDC88B,CCN4,CCR8,CD226,CD247,CD274,CD302,CD44,CD69,CD72,CD80,CDHR5,CDK14,CEP128,CLDN12,CLK2,CLK3,CLNK,CNTN4…
Acquired_Limb_Deformities	0	0	0	2	18	20				CLCA2,ZNF863P	BCL11A,CAV2,CDH13,FAM114A2,FAM171A1,GALNT10,JPH2,MFAP3,OASL,PDE4D,PGM1,PLA2G1B,RORA,SIRT4,SRFBP1,TFEC,TNPO1,TTL	BCL11A,CAV2,CDH13,CLCA2,FAM114A2,FAM171A1,GALNT10,JPH2,MFAP3,OASL,PDE4D,PGM1,PLA2G1B,RORA,SIRT4,SRFBP1,TFEC,TNPO1,TTL,ZNF863P
Acute_Bronchitis	0	0	0	0	160	160					AC110615.1,ACADSB,ACOT13,ACOT9,ADAM19,AKAP13,AL031663.2,ALG10,ANKRD12,ANKRD27,ANKRD60,ANKS1B,APBA1,ASTN2,ATP6V0E2,BLOC1S4,BMPER,C15orf52,C6orf229,C6orf62,CADM2,CAMKMT,CCDC141,CCDC39,CCDC59,CCSER1,CDH1,CDH3,CENPO,CENPQ,CEP76,CLIC6,CREBRF,CSMD1,CUL9,CYB5B,DCHS2,DIRC1,DISP2,DMD,DPP10,DPYD,DSCR4,EPPIN,EPPIN-WFDC6,FAM189A2,FAM65B,FBXL17,FIP1L1,FOXA1,FXR1,GMNN,GOT1,GPR158,GRXCR1,GUCY2F,GULP1,GXYLT2,HCR…	AC110615.1,ACADSB,ACOT13,ACOT9,ADAM19,AKAP13,AL031663.2,ALG10,ANKRD12,ANKRD27,ANKRD60,ANKS1B,APBA1,ASTN2,ATP6V0E2,BLOC1S4,BMPER,C15orf52,C6orf229,C6orf62,CADM2,CAMKMT,CCDC141,CCDC39,CCDC59,CCSER1,CDH1,CDH3,CENPO,CENPQ,CEP76,CLIC6,CREBRF,CSMD1,CUL9,CYB5B,DCHS2,DIRC1,DISP2,DMD,DPP10,DPYD,DSCR4,EPPIN,EPPIN-WFDC6,FAM189A2,FAM65B,FBXL17,FIP1L1,FOXA1,FXR1,GMNN,GOT1,GPR158,GRXCR1,GUCY2F,GULP1,GXYLT2,HCR…
Acute_Renal_Failure	0	0	0	0	9	9					C1orf185,CADM2,CDKN2C,NRD1,OSBPL9,RAB3B,RAP1GDS1,RBFOX1,ZCCHC11	C1orf185,CADM2,CDKN2C,NRD1,OSBPL9,RAB3B,RAP1GDS1,RBFOX1,ZCCHC11
Acute_Sinusitis	0	0	0	13	176	189				ALOX15,ANKS1A,BCLAF1P1,FAM71D,FUT2,GTF3AP1,HLA-DQA1,HLA-DRB1,HLA-DRB9,IL33,SEC1P,TCP11,TSLP	ABI3BP,AC110615.1,AIDA,ANKMY1,AP3M2,APPL1,ARFIP1,ARHGAP12,ARHGAP42,ATAD2B,ATOH7,ATR,AVL9,BAP1,BEND3,BZRAP1,C11orf58,C14orf39,C22orf23,C2CD4A,C4orf29,C4orf47,C5orf42,CACHD1,CBFA2T3,CBY1,CCAR1,CCDC110,CCDC91,CCRN4L,CHRDL2,CMSS1,CNTN5,COQ3,CPN2,CSMD2,CTNNA3,CUX2,CXCR5,DDX6,DGKB,DLG2,DMC1,DNA2,DNAH1,DNAH7,DNAH8,DNAJC12,DTHD1,EBAG9,EEPD1,EFCAB7,EFNA5,EIF3E,ELF1,ELF2,EPDR1,EXOC6,FAM179A,FAM213B,FAM227A…	ABI3BP,AC110615.1,AIDA,ALOX15,ANKMY1,ANKS1A,AP3M2,APPL1,ARFIP1,ARHGAP12,ARHGAP42,ATAD2B,ATOH7,ATR,AVL9,BAP1,BCLAF1P1,BEND3,BZRAP1,C11orf58,C14orf39,C22orf23,C2CD4A,C4orf29,C4orf47,C5orf42,CACHD1,CBFA2T3,CBY1,CCAR1,CCDC110,CCDC91,CCRN4L,CHRDL2,CMSS1,CNTN5,COQ3,CPN2,CSMD2,CTNNA3,CUX2,CXCR5,DDX6,DGKB,DLG2,DMC1,DNA2,DNAH1,DNAH7,DNAH8,DNAJC12,DTHD1,EBAG9,EEPD1,EFCAB7,EFNA5,EIF3E,ELF1,ELF2,EPDR1,EXOC6,…
Acute_Upper_Respiratory_Infection	0	0	0	88	28	116				ABCF1,ACSL3,ADAM12,AGFG1,APLP1,ARAP2,ARHGAP27P1-BPTFP1-KPNA2P3,ATAD2B,ATXN8OS,BRAF,BUD13,CEP128,CEP290,CFAP74,CHRNA5,CLCN4,DLG2,DMD,ENPP6,ESYT2,EXD3,FIGLA,FYCO1,GIPC2,GPS2P2,GTF2IRD1,HLA-B,HLA-DQA2,HLA-DQB1,HLA-S,HMGN2P21,IL6R,IQCJ-SCHIP1,IREB2,L3MBTL3,LINC01811,LINC02153,LINC02253,LINC02334,LINC02336,LINC02571,LINC02889,LINGO2,LRP1B,LZTFL1,MAN1C1,MEDAG,MICA,MITF,MMP9,MTCO3P1,MUC2,MUC21,MUC22,MUC…	ACPL2,BMP5,CCSER1,CNTN5,COX17,CSN3,DNAH6,DPP4,ECSCR,ENSA,GPR17,IWS1,LAMC3,LIMS2,MYO7B,PLA1A,PODN,POPDC2,PPP1R12A,PRKCB,PTPRQ,RBFOX1,SIL1,SLC1A7,SLC4A10,STAG2,TGFBR2,WDR33	ABCF1,ACPL2,ACSL3,ADAM12,AGFG1,APLP1,ARAP2,ARHGAP27P1-BPTFP1-KPNA2P3,ATAD2B,ATXN8OS,BMP5,BRAF,BUD13,CCSER1,CEP128,CEP290,CFAP74,CHRNA5,CLCN4,CNTN5,COX17,CSN3,DLG2,DMD,DNAH6,DPP4,ECSCR,ENPP6,ENSA,ESYT2,EXD3,FIGLA,FYCO1,GIPC2,GPR17,GPS2P2,GTF2IRD1,HLA-B,HLA-DQA2,HLA-DQB1,HLA-S,HMGN2P21,IL6R,IQCJ-SCHIP1,IREB2,IWS1,L3MBTL3,LAMC3,LIMS2,LINC01811,LINC02153,LINC02253,LINC02334,LINC02336,LINC02571,LINC02…
Allergic_Rhinitis	1	1	0	217	445	626	IL13	IL13		ABO,ACTR1A,ADAD1,AHI1,AIMP1P2,AKR1E2,ALDH7A1P4,ALOX15,ANKH,ANKRD46,AP5B1,AQP2,ARHGAP15,ARHGAP27,ASCL2,ATXN2,BACH2,BATF3,BCL6,BCLAF1P1,BNC2,BOC,CARD11,CBLN1,CCHCR1,CCL20,CCR12P,CCR7,CD200R1,CD200R1L,CD207,CD247,CD5,CD6,CDC23,CDK2AP1,CEBPA,CLEC16A,CLEC4F,COL15A1,CSF2RB,CXCR5,D2HGDH,DAW1,DCAF1,DDX6,DELEC1,DLEU1,EEF1A1P27,EMSY,ERBB3,EYA2,FAM76B,FBXO45,FCER1G,FLJ31356,FOSL2,FOXO1,GFRA3,GLB1,GSAP,GSDMA…	AAGAB,ABCB4,ABCC10,ABLIM1,AC011997.1,AC021860.1,AC073063.1,AC115618.1,ACSL1,ADAD1,ADAM23,ADAMTS1,ADM,AK5,AKR1C3,ALDH1A1,ALOX15,ALPK1,ALPL,AMD1,ANKRD44,ANKRD55,ANXA1,AP4M1,APOBEC3H,ARPC1A,ARPC1B,ATF6,ATG4B,ATP5J2,ATP5J2-PTCD1,AZGP1,B4GALT6,BACH2,BAK1,BANK1,BBS12,BBS7,BCL11A,BCL3,BLK,BLM,BLNK,BOK,BOLL,BRIX1,BTLA,BUD31,C11orf30,C7orf43,C8orf88,CACNA1E,CACNA1F,CACNB1,CALM1,CALM2,CALM3,CALR,CAMK4,CAPS…	AAGAB,ABCB4,ABCC10,ABLIM1,ABO,AC011997.1,AC021860.1,AC073063.1,AC115618.1,ACSL1,ACTR1A,ADAD1,ADAM23,ADAMTS1,ADM,AHI1,AIMP1P2,AK5,AKR1C3,AKR1E2,ALDH1A1,ALDH7A1P4,ALOX15,ALPK1,ALPL,AMD1,ANKH,ANKRD44,ANKRD46,ANKRD55,ANXA1,AP4M1,AP5B1,APOBEC3H,AQP2,ARHGAP15,ARHGAP27,ARPC1A,ARPC1B,ASCL2,ATF6,ATG4B,ATP5J2,ATP5J2-PTCD1,ATXN2,AZGP1,B4GALT6,BACH2,BAK1,BANK1,BATF3,BBS12,BBS7,BCL11A,BCL3,BCL6,BCLAF1P1,BLK,B…
Alzheimers_Disease	8	18	2	228	230	464	APP,HFE,MPO,MT-ND1,NOS3,PLAU,PSEN1,UNC5C	APOE,APP,C10orf55,CSF1R,GRN,HFE,HFE-AS1,LOC106694315,LOC106694316,MAPT,MPO,MT-ND1,NOS3,PLAU,PSEN1,TF,TNF,VCP	APP,UNC5C	ABCA1,ABCA7,ABI3,ADAM10,ADAM17,ADAMTS1,AGRN,AIDAP3,ANK3,ANKH,ANKRD31,ANKRD55,APH1B,APOC1,APOC1P1,APOC4,APOC4-APOC2,APOE,APP,ARHGAP45,ARL17B,ATP5F1C,ATP8B4,B3GNTL1P2,BCAM,BCAS3,BCKDK,BCL3,BIN1,BLNK,BZW2,C17orf107,CACNA1A,CACNA1G,CASS4,CATSPER1,CBLC,CCDC91,CD2AP,CD2AP-DT,CD33,CELF1,CHRNE,CLMN,CLU,CNTNAP2,CNTNAP5,CR1,CST6,CTNNA2,CTSB,CTSH,CYB561,CYYR1,DAB1,DEDD,DENND3,DIO2,DOC2A,ECHDC3,EDAR,EGFR,EPD…	AACS,AC005609.1,AC005779.2,AC006126.3,AC008948.1,AFP,AGPS,AKAP6,ALB,ALG10,ANAPC13,ANGPT1,ANXA13,APEH,APOC1,APOE,APOL2,ARL6IP6,ASIC2,BBS10,BCAM,BICD1,BSN,BUD31,BZRAP1,C11orf35,C16orf47,C18orf64,C4orf45,C8orf44,C9orf92,CABLES1,CACNA1A,CACNA2D3,CAMKMT,CARKD,CCDC141,CCDC167,CCDC42B,CCDC71,CCSER1,CD55,CDHR5,CDKN1A,CEP63,CFP,CLASRP,CLPSL1,CLPSL2,COL4A2,COMMD9,CPA3,CPA6,CPB1,CSMD1,CSNK1E,CST9L,CSTL1,CXC…	AACS,ABCA1,ABCA7,ABI3,AC005609.1,AC005779.2,AC006126.3,AC008948.1,ADAM10,ADAM17,ADAMTS1,AFP,AGPS,AGRN,AIDAP3,AKAP6,ALB,ALG10,ANAPC13,ANGPT1,ANK3,ANKH,ANKRD31,ANKRD55,ANXA13,APEH,APH1B,APOC1,APOC1P1,APOC4,APOC4-APOC2,APOE,APOL2,APP,ARHGAP45,ARL17B,ARL6IP6,ASIC2,ATP5F1C,ATP8B4,B3GNTL1P2,BBS10,BCAM,BCAS3,BCKDK,BCL3,BICD1,BIN1,BLNK,BSN,BUD31,BZRAP1,BZW2,C10orf55,C11orf35,C16orf47,C17orf107,C18orf64,C…
Aneurysm	2	2	0	46	11	58	FBN1,SMAD3	FBN1,SMAD3		ABHD16B,ADAMTS8,APOE,ATOH8,C20orf181,CDKN1A,CELSR2,CHRNA3,CHRNB4,CRISPLD2,CTNNA3,DAB2IP,ERG,FBN1,FTH1P7,GDF7,GNG2,HSP90AB3P,IL13RA1,IL6R,JAK2,LDLR,LINC00540,LINC00861,LINC02103,LINC02775,LIPA,LPA,LRP1,MBP,MEPE,OR7E159P,PCIF1,PCSK9,PSRC1,PURPL,RNU6-1032P,RPS15AP30,RPS4XP18,SMYD2,TCF7L2,TGFB2,TRIB1,ZBTB44-DT,ZCCHC12,ZPR1	ANAPC5,CAMKK2,DLG3,NAV3,PPIP5K2,PTEN,SATB1,SMIM12,SNX12,TBC1D5,TEX11	ABHD16B,ADAMTS8,ANAPC5,APOE,ATOH8,C20orf181,CAMKK2,CDKN1A,CELSR2,CHRNA3,CHRNB4,CRISPLD2,CTNNA3,DAB2IP,DLG3,ERG,FBN1,FTH1P7,GDF7,GNG2,HSP90AB3P,IL13RA1,IL6R,JAK2,LDLR,LINC00540,LINC00861,LINC02103,LINC02775,LIPA,LPA,LRP1,MBP,MEPE,NAV3,OR7E159P,PCIF1,PCSK9,PPIP5K2,PSRC1,PTEN,PURPL,RNU6-1032P,RPS15AP30,RPS4XP18,SATB1,SMAD3,SMIM12,SMYD2,SNX12,TBC1D5,TCF7L2,TEX11,TGFB2,TRIB1,ZBTB44-DT,ZCCHC12,ZPR1
Anxiety_Phobic_Disorder	4	2	0	0	5	9	GPHN,PALS1,SLC6A4,USH2A	GPHN,PALS1			C1QTNF9B,GYS2,LDHB,PARP4,SPATA13	C1QTNF9B,GPHN,GYS2,LDHB,PALS1,PARP4,SLC6A4,SPATA13,USH2A
Aplastic_Anemia	7	7	1	6	127	142	DIPK1A,IFNG,NBN,PRF1,RPL5,SBDS,TERT	DIPK1A,LOC110806306,NBN,PRF1,RPL5,SBDS,TERC	TERT	HLA-B,HLA-DPB1,HSF5,LINC02571,NPM1P5,ST8SIA2	AC017028.1,ADAMTS18,AL121895.1,AL590714.1,ALCAM,ANKRD30BL,ANKRD31,ARL15,AWAT1,B3GALT5,BANK1,BAZ2B,C16orf80,C21orf88,C7orf76,C8orf49,CD226,CD46,CEP250,CHRNA3,CHRNB4,CNTN4,COL8A1,COMMD10,CTSB,CYLC1,DACH2,DAPK1,DENND6B,DYNC1I1,EN1,EPB41L1,EPB41L4A,ESR1,FAM107B,FAM174B,FAT1,FCGR2A,FCGR2B,FCGR3B,FDFT1,FGF13,GATA4,GDF5,GFM1,HDAC10,HDAC4,HHAT,HS6ST3,ISCA2,ITGA9,ITPR2,JAG1,KCTD16,KIF4A,KRTAP2-4,KRTAP4-16…	AC017028.1,ADAMTS18,AL121895.1,AL590714.1,ALCAM,ANKRD30BL,ANKRD31,ARL15,AWAT1,B3GALT5,BANK1,BAZ2B,C16orf80,C21orf88,C7orf76,C8orf49,CD226,CD46,CEP250,CHRNA3,CHRNB4,CNTN4,COL8A1,COMMD10,CTSB,CYLC1,DACH2,DAPK1,DENND6B,DIPK1A,DYNC1I1,EN1,EPB41L1,EPB41L4A,ESR1,FAM107B,FAM174B,FAT1,FCGR2A,FCGR2B,FCGR3B,FDFT1,FGF13,GATA4,GDF5,GFM1,HDAC10,HDAC4,HHAT,HLA-B,HLA-DPB1,HS6ST3,HSF5,IFNG,ISCA2,ITGA9,ITPR2,JAG1…
Appendiceal_Disease	0	0	0	2	25	27				LINC01438,NEDD4L	APOA1BP,BLK,C1orf85,C8orf12,C8orf49,CTSB,FAM167A,FAM86B1,FDFT1,MEF2D,MEX3A,MTMR9,NEIL2,NTRK1,PAQR6,PDE3A,RP11-297N6.4,RP11-481A20.11,SEMA4A,SLC35G5,SMG5,TMEM79,USP17L2,WWOX,XKR6	APOA1BP,BLK,C1orf85,C8orf12,C8orf49,CTSB,FAM167A,FAM86B1,FDFT1,LINC01438,MEF2D,MEX3A,MTMR9,NEDD4L,NEIL2,NTRK1,PAQR6,PDE3A,RP11-297N6.4,RP11-481A20.11,SEMA4A,SLC35G5,SMG5,TMEM79,USP17L2,WWOX,XKR6
Arterial_Embolism_Thrombosis	0	0	0	0	23	23					ABCC3,ANO9,BMP8B,DMD,FANCI,GPC5,MYLK4,NDST1,NDST4,NME1,NRXN3,PKP3,POLG,PPIE,PTDSS2,RBFOX3,RNH1,SERGEF,SIGIRR,SLC8A3,TMPO,TOB1,TPH1	ABCC3,ANO9,BMP8B,DMD,FANCI,GPC5,MYLK4,NDST1,NDST4,NME1,NRXN3,PKP3,POLG,PPIE,PTDSS2,RBFOX3,RNH1,SERGEF,SIGIRR,SLC8A3,TMPO,TOB1,TPH1
Asthma	12	7	0	658	2	669	ADRB2,ALOX5,BRCA2,CARD11,CCL11,HLA-G,HNMT,IL13,MUC7,PLA2G7,SCGB3A2,TNF	ADRB2,CARD11,FKBP5,HNMT,IL13,SCGB3A2,TNF		ABO,ACO2,ACTR1A,ADAD1,ADAM19,ADAMTS4,ADAMTSL3,ADORA1,AHI1,AIMP1P2,AK4P4,ALDH7A1P4,ALOX15,ANKH,ANKRD11,AP1S3,AP5B1,APLF,APOE,ARHGAP15,ARHGAP27,ARHGEF3,ARL17B,ARMC10P1,ARNT,ARRDC1,ATG5,ATP10B,ATP6V0A1,ATP6V1G3,ATXN2,B3GALT5,BACH2,BATF3,BCL2L11,BCL3,BCLAF1P1,BOLA3P2,BOLL,BRAP,BRD2,CADM3,CAMK4,CAPSL,CARD11,CASC15,CASR,CCL20,CCL22,CCNI2,CCR12P,CCR7,CCT6P2,CD200R1,CD247,CD28,CD70,CD80,CDH17,CDHR3,CDK12…	GATA3,ZSCAN18	ABO,ACO2,ACTR1A,ADAD1,ADAM19,ADAMTS4,ADAMTSL3,ADORA1,ADRB2,AHI1,AIMP1P2,AK4P4,ALDH7A1P4,ALOX15,ALOX5,ANKH,ANKRD11,AP1S3,AP5B1,APLF,APOE,ARHGAP15,ARHGAP27,ARHGEF3,ARL17B,ARMC10P1,ARNT,ARRDC1,ATG5,ATP10B,ATP6V0A1,ATP6V1G3,ATXN2,B3GALT5,BACH2,BATF3,BCL2L11,BCL3,BCLAF1P1,BOLA3P2,BOLL,BRAP,BRCA2,BRD2,CADM3,CAMK4,CAPSL,CARD11,CASC15,CASR,CCL11,CCL20,CCL22,CCNI2,CCR12P,CCR7,CCT6P2,CD200R1,CD247,CD28,CD7…
Autism	26	31	0	8	135	182	AP2M1,ATP6V0A1,BPTF,CDKL5,CHD8,CHRNA1,CREBBP,DPYD,FOXP1,GSPT2,KMT2A,MBD5,NAA15,NRXN1,NSD1,PRR12,PTEN,RPE65,SCN1A,SCN2A,SNRPN,SRD5A3,STX1A,STXBP1,TCF20,TMCO1	ACTL6B,ALDH1A3,ALDH1A3-AS1,AP2M1,ATP6V0A1,CAMK2G,CHD8,CHRNA1,COL11A1,DHX30,DPYD,FOXN1,FOXP1,GSPT2,IQSEC2,JARID2,KMT2B,LOC102724058,NAA15,NSD1,PRR12,PTEN,RPE65,SCN1A,SCN8A,SHH,SRD5A3,STX1A,STXBP1,TCF20,TMCO1		CSDE1,DDX3Y,EIF1AY,KDM5D,MACROD2,TBL1Y,TRIM33,UTY	ABCA13,ABCB1,ACAA2,ACTRT1,ADAM11,ADAM9,ADCY8,ANXA2R,APPL1,ARHGAP6,ARL15,ASAP1,BTBD9,C17orf104,C17orf112,C5orf28,C5orf34,CALHM1,CALHM2,CASD1,CCDC103,CCDC43,CCL28,CDH13,CHN2,CHST15,CKM,CNTN2,COL9A1,CPXM2,CRIP3,CSNK1G1,CT62,CXorf65,CYB5R2,CYP2C9,DAPK2,DBF4B,DMD,DNAH12,DNAJC1,DSCAML1,EFTUD2,EIF2B5,ESYT2,EXOC3L2,FAM187A,FAM35A,FOXO4,GAREM,GBGT1,GCLC,GFAP,GHR,GLE1,GLUD1,GSTA1,HDHD1,HELZ,HERC1,HESX1,HIG…	ABCA13,ABCB1,ACAA2,ACTL6B,ACTRT1,ADAM11,ADAM9,ADCY8,ALDH1A3,ALDH1A3-AS1,ANXA2R,AP2M1,APPL1,ARHGAP6,ARL15,ASAP1,ATP6V0A1,BPTF,BTBD9,C17orf104,C17orf112,C5orf28,C5orf34,CALHM1,CALHM2,CAMK2G,CASD1,CCDC103,CCDC43,CCL28,CDH13,CDKL5,CHD8,CHN2,CHRNA1,CHST15,CKM,CNTN2,COL11A1,COL9A1,CPXM2,CREBBP,CRIP3,CSDE1,CSNK1G1,CT62,CXorf65,CYB5R2,CYP2C9,DAPK2,DBF4B,DDX3Y,DHX30,DMD,DNAH12,DNAJC1,DPYD,DSCAML1,EFTUD2,E…
Benign_Bone_Connective_Tissue_Neoplasm	0	0	0	928	56	977				A1CF,AACS,ABCB5,ABCG2,ABI3BP,ABTB2,ACACA,ACADSB,ACBD3,ACSM2A,ACSM2B,ACTRT3,ADAM23,ADAM7,ADAMDEC1,ADAMTS9,ADARB2,ADD2,ADGRB3,ADH4,ADH5,AFDN,AFF3,AFF4,AGKP2,AGR2,AHCYL2,AHI1,AK9,AKAP12,AKR1E2,AKT2,ALOX15B,ALX4,AMD1P4,ANK2,ANK3,ANKRD16,ANKRD26P2,ANKRD55,ANPEP,AP3B1,APLF,ARHGAP28,ARHGEF10L,ARHGEF18,ARHGEF33,ARID5A,ARID5B,ARL14EP,ARL14EP-DT,ARL2BPP5,ARL5C,ASAH1,ASB2,ASB3,ASB4,ASCC3,ASIC2,ASS1P14,ATF2,…	ASPH,BTBD3,C1orf172,CACHD1,CACNA1A,CBS,CDC37,CKAP4,CTD-2369P2.10,CTD-2369P2.12,DDX11,DIAPH3,DNTTIP1,DRGX,DSCAML1,ENG,FDX1L,G6PD,GALNT2,HOOK1,ICAM3,JAK1,KAZN,LAGE3,LDLRAD4,LPAR1,MTRNR2L3,NAF1,NAT8L,PER3,PKNOX1,PLXNA3,POLN,PSD3,RAB11FIP3,RAE1,RAVER1,RAVER2,RNMT,RP11-144F15.1,SALL1,SLC10A3,SPO11,SRBD1,TBX15,TIAM1,TNNC2,TSLP,TSPAN11,TYK2,UBE2C,UBL4A,UBTD2,UTS2,WDR36,ZDHHC18	A1CF,AACS,ABCB5,ABCG2,ABI3BP,ABTB2,ACACA,ACADSB,ACBD3,ACSM2A,ACSM2B,ACTRT3,ADAM23,ADAM7,ADAMDEC1,ADAMTS9,ADARB2,ADD2,ADGRB3,ADH4,ADH5,AFDN,AFF3,AFF4,AGKP2,AGR2,AHCYL2,AHI1,AK9,AKAP12,AKR1E2,AKT2,ALOX15B,ALX4,AMD1P4,ANK2,ANK3,ANKRD16,ANKRD26P2,ANKRD55,ANPEP,AP3B1,APLF,ARHGAP28,ARHGEF10L,ARHGEF18,ARHGEF33,ARID5A,ARID5B,ARL14EP,ARL14EP-DT,ARL2BPP5,ARL5C,ASAH1,ASB2,ASB3,ASB4,ASCC3,ASIC2,ASPH,ASS1P14,…
Benign_Breast_Neoplasm	0	0	0	0	7	7					CCDC14,EGR2,KALRN,MYLK,RTKN2,USH2A,ZNF365	CCDC14,EGR2,KALRN,MYLK,RTKN2,USH2A,ZNF365
Benign_Digestive_Neoplasm	0	0	0	0	19	19					ARPP21,CACNA2D3,CAP1,CARM1,CITED4,CTSB,DLG1,DYNC1I2,FAM231D,FAM73A,HIST2H2BF,METAP1D,NEIL2,NOTCH2,PPT1,PTGFR,RAB31,RLF,USP33	ARPP21,CACNA2D3,CAP1,CARM1,CITED4,CTSB,DLG1,DYNC1I2,FAM231D,FAM73A,HIST2H2BF,METAP1D,NEIL2,NOTCH2,PPT1,PTGFR,RAB31,RLF,USP33
Benign_Endocrine_Neoplasm	0	0	0	0	18	18					AADAT,ACER3,ARHGEF11,CSGALNACT1,ECD,FAM149B1,GRM4,LHFPL4,MCTP1,MICU1,P4HA1,PKP4,PTPN1,S100PBP,TLN1,TMEM154,USP54,YARS	AADAT,ACER3,ARHGEF11,CSGALNACT1,ECD,FAM149B1,GRM4,LHFPL4,MCTP1,MICU1,P4HA1,PKP4,PTPN1,S100PBP,TLN1,TMEM154,USP54,YARS
Benign_Female_Genital_Neoplasm	0	0	0	0	166	166					ABCC2,AC005358.1,AC104841.2,ADH5,ADSL,AGAP1,AKAP2,AKNAD1,AL109659.1,ANO7,ARHGAP9,ARHGEF25,ARHGEF3,ARSG,ASTN2,B4GALNT1,BCR,BLMH,BTBD11,C10ORF68,C1orf50,C4orf29,C9,C9orf152,CADM2,CALHM1,CALHM2,CASKIN2,CCDC148,CCDC50,CCDC7,CCDC88A,CLCC1,CLDN19,CLEC18B,CLHC1,CPD,CPO,CTD-3105H18.16,CTD-3105H18.18,CYP2R1,DAB2,DCLK2,DCTN2,DDX60L,DENND1A,DES,DIO2,DMRTA1,DTX3,E2F2,EFCAB1,EFCAB5,EML6,EPB41L3,FAM129A,FAM172…	ABCC2,AC005358.1,AC104841.2,ADH5,ADSL,AGAP1,AKAP2,AKNAD1,AL109659.1,ANO7,ARHGAP9,ARHGEF25,ARHGEF3,ARSG,ASTN2,B4GALNT1,BCR,BLMH,BTBD11,C10ORF68,C1orf50,C4orf29,C9,C9orf152,CADM2,CALHM1,CALHM2,CASKIN2,CCDC148,CCDC50,CCDC7,CCDC88A,CLCC1,CLDN19,CLEC18B,CLHC1,CPD,CPO,CTD-3105H18.16,CTD-3105H18.18,CYP2R1,DAB2,DCLK2,DCTN2,DDX60L,DENND1A,DES,DIO2,DMRTA1,DTX3,E2F2,EFCAB1,EFCAB5,EML6,EPB41L3,FAM129A,FAM172…
Benign_Oropharyngeal_Neoplasm	0	0	0	0	37	37					ALG1L,C10orf32,C2orf43,CDCP1,CDH9,CIB2,CLDN11,CTNNA3,DMD,DOCK8,FAM26D,FAM26E,IDH3A,ITPK1,KPNA5,LRP12,MGST3,MLXIP,NAPA,PPEF1,RP11-1070N10.3,RP11-127H5.1,RP11-944L7.5,RSPH4A,SLC12A8,SLC7A14,SMARCAD1,SNTG1,TACC1,TBC1D2B,TMEM180,TRAPPC3L,TRIM8,ZDHHC3,ZKSCAN7,ZNF148,ZUFSP	ALG1L,C10orf32,C2orf43,CDCP1,CDH9,CIB2,CLDN11,CTNNA3,DMD,DOCK8,FAM26D,FAM26E,IDH3A,ITPK1,KPNA5,LRP12,MGST3,MLXIP,NAPA,PPEF1,RP11-1070N10.3,RP11-127H5.1,RP11-944L7.5,RSPH4A,SLC12A8,SLC7A14,SMARCAD1,SNTG1,TACC1,TBC1D2B,TMEM180,TRAPPC3L,TRIM8,ZDHHC3,ZKSCAN7,ZNF148,ZUFSP
Benign_Ovarian_Neoplasm	0	0	0	60	9	69				ACOXL,ARHGEF5,BABAM1,BCL2L11,BNC2,BRCA1,BRIP1,CCDC88C,CD248,CDKN2A-DT,CHMP4C,DNAJC1,GATAD2A,HAGLR,HAGLROS,HNF1B,HOXD3,HSPB7,IFNL3,IFNL3P1,INCENP,JAZF1,LAMA3,LINC00824,LINC00886,LINC01111,LINC02183,LINC02652,METTL15P1,MLLT10,MRPS22,MTAP,NSF,PCAT1,PLEKHM1,PPIAP39,PTPRZ1,PVT1,RIN1,RN7SKP226,RN7SL720P,RNU6-329P,RNU7-165P,RSPO1,SKAP1,SLK,SMIM38,SRARP,STN1,STXBP4,TERT,TET2,TIPARP,TPCN2,TRIM60,TRIM61,TT…	AP005482.1,CDC42BPA,CEP76,EPHA7,PCBP3,PSMG2,SLMO1,SPIRE1,TIFA	ACOXL,AP005482.1,ARHGEF5,BABAM1,BCL2L11,BNC2,BRCA1,BRIP1,CCDC88C,CD248,CDC42BPA,CDKN2A-DT,CEP76,CHMP4C,DNAJC1,EPHA7,GATAD2A,HAGLR,HAGLROS,HNF1B,HOXD3,HSPB7,IFNL3,IFNL3P1,INCENP,JAZF1,LAMA3,LINC00824,LINC00886,LINC01111,LINC02183,LINC02652,METTL15P1,MLLT10,MRPS22,MTAP,NSF,PCAT1,PCBP3,PLEKHM1,PPIAP39,PSMG2,PTPRZ1,PVT1,RIN1,RN7SKP226,RN7SL720P,RNU6-329P,RNU7-165P,RSPO1,SKAP1,SLK,SLMO1,SMIM38,SPIRE1,…
Benign_Prostatic_Hyperplasia	0	0	0	20	234	248				ADIPOR1P1,BCL11A,BET1L,C5orf66,CLPTM1L,CTAGE1,DLEU1,DNAJC1,GATA5,H4C10P,HNF1B,LINC01153,LINC02459,LINC02841,ODF3,RNA5SP471,RSL24D1P1,TBX3,TERT,WDR11	ABT1,ALDH5A1,AP000769.1,AP001362.1,AP003068.23,AP5B1,APMAP,APOO,ARL2,ARMC3,ATE1,BANF1,BBS1,BMI1,BRMS1,BTN1A1,BTN2A1,BTN2A2,BTN3A1,BTN3A2,BTN3A3,C10orf85,C5,C5orf66,C6orf100,CAPN1,CASC10,CD248,CDC42BPG,CDC42EP2,CDKN2B,CLPTM1L,CNTRL,COMMD3,CTPS2,CTSO,CTSW,DLEU1,DLEU7,DNAJC1,DPF2,EBLN1,EBPL,EHBP1L1,EIF1AD,EIF2S3,EPB41L4A,EPB41L4A-AS2,EPHB1,FAM65B,FAM89B,FBLN7,FGFR2,FIBP,FOXRED1,FRMD8,GABBR1,GPX6,GRP…	ABT1,ADIPOR1P1,ALDH5A1,AP000769.1,AP001362.1,AP003068.23,AP5B1,APMAP,APOO,ARL2,ARMC3,ATE1,BANF1,BBS1,BCL11A,BET1L,BMI1,BRMS1,BTN1A1,BTN2A1,BTN2A2,BTN3A1,BTN3A2,BTN3A3,C10orf85,C5,C5orf66,C6orf100,CAPN1,CASC10,CD248,CDC42BPG,CDC42EP2,CDKN2B,CLPTM1L,CNTRL,COMMD3,CTAGE1,CTPS2,CTSO,CTSW,DLEU1,DLEU7,DNAJC1,DPF2,EBLN1,EBPL,EHBP1L1,EIF1AD,EIF2S3,EPB41L4A,EPB41L4A-AS2,EPHB1,FAM65B,FAM89B,FBLN7,FGFR2,FIBP…
Benign_Skin_Neoplasm	0	0	0	0	1	1					NEK11	NEK11
Benign_Thyroid_Neoplasm	0	0	0	0	55	55					AC037459.4,AGT,ANK3,ARHGAP6,ASIC2,BTBD8,C20orf26,C9orf171,CADM1,CCBL2,CTNNA2,CUX1,CWC27,DDX31,DDX60L,DNAI2,DPYD,EPB41L4B,EPHA3,EVI5,FAM105B,FAM129A,FAM172A,FAM189B,FOXN2,FRMPD4,GBA,GFI1,KIAA0825,KIAA1107,MRC1L1,MSH2,NDST4,PALLD,PAPPA2,PARD3,PAX5,PCLO,PDE4B,PDLIM2,PID1,PKN2,RBFOX1,SCAMP3,SH3BP4,SH3D21,SLC1A7,SNX29,SORBS3,THRAP3,TLL2,TNFRSF1B,VGLL3,VPS13D,YPEL5	AC037459.4,AGT,ANK3,ARHGAP6,ASIC2,BTBD8,C20orf26,C9orf171,CADM1,CCBL2,CTNNA2,CUX1,CWC27,DDX31,DDX60L,DNAI2,DPYD,EPB41L4B,EPHA3,EVI5,FAM105B,FAM129A,FAM172A,FAM189B,FOXN2,FRMPD4,GBA,GFI1,KIAA0825,KIAA1107,MRC1L1,MSH2,NDST4,PALLD,PAPPA2,PARD3,PAX5,PCLO,PDE4B,PDLIM2,PID1,PKN2,RBFOX1,SCAMP3,SH3BP4,SH3D21,SLC1A7,SNX29,SORBS3,THRAP3,TLL2,TNFRSF1B,VGLL3,VPS13D,YPEL5
Benign_Urinary_Neoplasm	0	0	0	0	188	188					ADAM2,ADCK1,AKR1A1,ANKRD16,ANO9,APH1B,ASIC2,ASTN1,BRAF,BRSK2,BTBD19,BTBD9,C12orf79,C14orf105,C14orf37,C16orf95,C18orf8,C1orf228,C3orf67,C4orf17,CA12,CABLES2,CCDC168,CCDC17,CCNI,CDNF,CHAF1A,CHCHD5,CHSY1,CLEC4G,CLIP4,CLMP,CNKSR2,CXCR3,DAPK3,DCLRE1C,DEPTOR,DLG2,DMD,DPP10,DRGX,DUSP8,EEF2,EIF1,EIF2B3,EIF3H,ENTPD4,EXOG,FAAH,FAM179A,FAM208B,FAM20B,FAM20C,FASTKD1,FBLN7,FHAD1,FRAS1,FSTL4,FSTL5,GALNT18,GAS…	ADAM2,ADCK1,AKR1A1,ANKRD16,ANO9,APH1B,ASIC2,ASTN1,BRAF,BRSK2,BTBD19,BTBD9,C12orf79,C14orf105,C14orf37,C16orf95,C18orf8,C1orf228,C3orf67,C4orf17,CA12,CABLES2,CCDC168,CCDC17,CCNI,CDNF,CHAF1A,CHCHD5,CHSY1,CLEC4G,CLIP4,CLMP,CNKSR2,CXCR3,DAPK3,DCLRE1C,DEPTOR,DLG2,DMD,DPP10,DRGX,DUSP8,EEF2,EIF1,EIF2B3,EIF3H,ENTPD4,EXOG,FAAH,FAM179A,FAM208B,FAM20B,FAM20C,FASTKD1,FBLN7,FHAD1,FRAS1,FSTL4,FSTL5,GALNT18,GAS…
Benign_Uterine_Neoplasm	0	0	0	0	122	122					AC007557.1,ADAMTS19,ADRA1D,ALK,ANK2,ANKRD27,ASH1L,AZI2,BOD1,C1orf85,C2orf71,C7orf60,CACNA1E,CACNA2D2,CAV2,CD300A,CD300C,CD300LB,CD46,CHSY3,CMC1,CNTN5,CNTNAP2,CNTNAP5,COPB1,CRADD,CSMD1,CTC-236F12.4,CYP26B1,ECHDC3,EXOC6B,FAM118B,FAM179A,FBXL15,FBXL17,FER1L6,FOXRED1,GBF1,GON4L,GPR63,GPT,HIP1,HJURP,HTRA3,IGDCC4,IKBKAP,IL23A,INPP4A,KCNK15,KIAA1211L,KIF22,KLHL32,LARS2,LDB1,LRRC14,LRRC24,LSMEM1,MAZ,MCC,…	AC007557.1,ADAMTS19,ADRA1D,ALK,ANK2,ANKRD27,ASH1L,AZI2,BOD1,C1orf85,C2orf71,C7orf60,CACNA1E,CACNA2D2,CAV2,CD300A,CD300C,CD300LB,CD46,CHSY3,CMC1,CNTN5,CNTNAP2,CNTNAP5,COPB1,CRADD,CSMD1,CTC-236F12.4,CYP26B1,ECHDC3,EXOC6B,FAM118B,FAM179A,FBXL15,FBXL17,FER1L6,FOXRED1,GBF1,GON4L,GPR63,GPT,HIP1,HJURP,HTRA3,IGDCC4,IKBKAP,IL23A,INPP4A,KCNK15,KIAA1211L,KIF22,KLHL32,LARS2,LDB1,LRRC14,LRRC24,LSMEM1,MAZ,MCC,…
Bladder_Cancer	5	5	1	24	0	28	FGFR3,HRAS,KRAS,LRRC56,RB1	FGFR3,HRAS,KRAS,LRRC56,RB1	FGFR3	AK6P2,APOBEC3A,C19orf12,CASC11,CASC15,CBX6,CCNE1,CLK3,CLPTM1L,CWC27,FAT1P1,FGFR3,G2E3,JRK,LINC02871,LSP1,MYNN,NAT2,P3H2,PSCA,PSD3,SLC14A1,TACC3,TP63		AK6P2,APOBEC3A,C19orf12,CASC11,CASC15,CBX6,CCNE1,CLK3,CLPTM1L,CWC27,FAT1P1,FGFR3,G2E3,HRAS,JRK,KRAS,LINC02871,LRRC56,LSP1,MYNN,NAT2,P3H2,PSCA,PSD3,RB1,SLC14A1,TACC3,TP63
Bone_Cancer	0	0	0	822	152	958				A1CF,AACS,ABCB5,ABCG2,ABI3BP,ABTB2,ACACA,ACADSB,ACBD3,ACSM2A,ACSM2B,ADAM23,ADAM7,ADAMDEC1,ADAMTS9,ADARB2,ADD2,ADGRB3,ADH4,ADH5,AFDN,AFF3,AFF4,AGR2,AHCYL2,AHI1,AK9,AKAP12,AKR1E2,AKT2,ALOX15B,ALX4,AMD1P4,ANK2,ANK3,ANKRD16,ANKRD26P2,ANKRD55,ANPEP,AP3B1,APLF,ARHGAP28,ARHGEF10L,ARHGEF18,ARHGEF33,ARID5A,ARID5B,ARL2BPP5,ARL5C,ASAH1,ASB2,ASB3,ASB4,ASCC3,ASIC2,ASS1P14,ATF2,ATL2,ATP10A,ATP10B,ATP5MGP2,ATP5…	AF131215.5,AGBL3,AIM2,AKAP13,AMIGO1,ARHGAP1,ARHGAP12,ARID3A,ARL15,ART4,ASB1,ASNS,ASS1,BMP7,BRINP3,C12orf60,C15orf39,C15orf41,C16orf3,CACNA1E,CADPS2,CALD1,CASC1,CCDC129,CCSER2,CD99L2,CDC42BPA,CDH4,CENPBD1,CHRM3,COX7B2,CRYL1,CSN3,CTNNA1,CXXC5,CYB561D1,DAPK2,DBNDD1,DLEU1,DNAH11,DNAH8,DOCK8,DOK6,DPYD,DRD3,EGLN3,EXOC4,FAM13A,FAM96A,FBXO15,FEZF1,FGG,FNBP1,FOXA2,G3BP1,GABRB1,GAS8,GLRA1,GPR110,GPR116,GRP…	A1CF,AACS,ABCB5,ABCG2,ABI3BP,ABTB2,ACACA,ACADSB,ACBD3,ACSM2A,ACSM2B,ADAM23,ADAM7,ADAMDEC1,ADAMTS9,ADARB2,ADD2,ADGRB3,ADH4,ADH5,AF131215.5,AFDN,AFF3,AFF4,AGBL3,AGR2,AHCYL2,AHI1,AIM2,AK9,AKAP12,AKAP13,AKR1E2,AKT2,ALOX15B,ALX4,AMD1P4,AMIGO1,ANK2,ANK3,ANKRD16,ANKRD26P2,ANKRD55,ANPEP,AP3B1,APLF,ARHGAP1,ARHGAP12,ARHGAP28,ARHGEF10L,ARHGEF18,ARHGEF33,ARID3A,ARID5A,ARID5B,ARL15,ARL2BPP5,ARL5C,ART4,ASAH1,A…
Brain_Cancer	0	13	0	3	100	116		ALK,BRAF,CTNNB1,EGFR,H3-3A,IDH1,IDH2,NRAS,PIK3CA,PIK3R1,PTEN,PTPN11,TP53		CDK8,PCDH15,TERT	AC022431.2,ADAM8,AIM2,AKAP9,ANGPTL5,ANK3,APPBP2,ARID1B,ASAP1,BCAS3,BDNF,C17orf64,C1orf112,C4orf26,CACNB2,CALY,CDH13,CEP128,CLTC,CNTN4,CSDC2,CTDP1,CXCL13,DENND5A,DENND6B,DHX40,DNAJC6,DOCK1,DPP6,DYRK4,EPHA3,EYA4,FBN1,IFI16,IL12RB1,IL17REL,IL1RAPL1,ITGA9,KCNG2,KCNIP1,KCNMB1,KCTD16,KIF18A,KNDC1,KRIT1,LARGE,LEPR,LEPROT,LGR4,LRRFIP2,MB21D2,MECOM,MGAT5,MLH1,NCAN,NEB,NEDD4L,NFIA,NHSL2,NRCAM,OCA2,OR13C5,P…	AC022431.2,ADAM8,AIM2,AKAP9,ALK,ANGPTL5,ANK3,APPBP2,ARID1B,ASAP1,BCAS3,BDNF,BRAF,C17orf64,C1orf112,C4orf26,CACNB2,CALY,CDH13,CDK8,CEP128,CLTC,CNTN4,CSDC2,CTDP1,CTNNB1,CXCL13,DENND5A,DENND6B,DHX40,DNAJC6,DOCK1,DPP6,DYRK4,EGFR,EPHA3,EYA4,FBN1,H3-3A,IDH1,IDH2,IFI16,IL12RB1,IL17REL,IL1RAPL1,ITGA9,KCNG2,KCNIP1,KCNMB1,KCTD16,KIF18A,KNDC1,KRIT1,LARGE,LEPR,LEPROT,LGR4,LRRFIP2,MB21D2,MECOM,MGAT5,MLH1,NCAN…
Carbuncle_Furuncle	0	0	0	0	7	7					DUSP26,FUT10,GRID2,MAK16,NELFA,TTI2,WHSC1	DUSP26,FUT10,GRID2,MAK16,NELFA,TTI2,WHSC1
Cardiomyopathy	45	57	0	139	37	237	ABCC9,ACTC1,ACTN2,ANKRD1,BAG3,CASZ1,CEP85L,CSRP3,DES,DMD,DSG2,DSP,EYA4,FKTN,FLNC,HAND2,KIF5B,LAMP2,LDB3,LMNA,MYBPC3,MYH6,MYH7,NEXN,NKX2-5,PLN,PPP1R13L,PSEN1,PSEN2,RAF1,RBM20,SCN5A,SGCB,SGCD,TAB2,TAFAZZIN,TCAP,TMEM43,TMPO,TNNI3,TNNT2,TPM1,TSFM,TTN,VCL	ACTC1,ACTN2,BAG3,CEP85L,CSRP3,DES,DMD,DSG2,DSP,EMD,FKTN,FLII,FLNC,FLNC-AS1,GCOM1,GJD2-DT,HAND2,HAND2-AS1,KCNE1,LAMP2,LMNA,LOC101927055,LPL,MHRT,MT-TI,MYBPC3,MYH6,MYH7,MYL2,MYPN,MYZAP,NEXN,NFATC2,NKX2-5,PLN,PPP1R13L,RAF1,RAPGEF5,RBM20,SCN5A,SEMA3E,SGCB,SLC22A5,SYNE1,TAB2,TAFAZZIN,TBX5,TCAP,TMEM43,TNNI3,TNNT2,TPM1,TSFM,TTN,TTN-AS1,UNC45B,VCL		ADPRHL1,AHNAK,ALPK3,AMBRA1,ANKRD37,ARHGAP1,ARHGAP31,ARL14,ATG5,BAG3,BLK,BOC,CACNB4,CCDC116,CCDC136,CCND1,CD247,CDHR5,CDKN1A,CEP85L,CHD7,CSK,CXCR5,CYCSP20,CYP4F26P,DDX6,DERL3,DGKQ,DNAH11,DNAJC18,DNASE1L3,DRD4,EIF4H,FADS2B,FAM167A,FCGR2B,FCGR3B,FHOD3,FLG2,FLNC,FNDC3B,GGNBP1,GLS,GSDMA,GSDMB,HLA-DPA1,HLA-DQA1,HLA-DQB1,HLA-DRA,HLA-DRB1,HSPB7,IGHM,IL12RB1,IL12RB2,IRF1,IRF5,ITGAM,JAZF1,KCP,KIAA0319L,KMT…	ADHFE1,ARFGEF1,C11orf44,C8orf44,C8orf44-SGK3,C8orf46,CIPC,COPS5,CSPP1,IGF2BP1,KDM3B,KRT38,KRTAP4-11,KRTAP4-12,KRTAP9-4,KRTAP9-6,KRTAP9-8,KRTAP9-9,MAGEE1,MBNL2,MCMDC2,MYH7,POLI,PPP1R42,QKI,RAB20,RAB27B,RAP2A,REG3G,RP11-463C8.4,SGCD,SGK3,SLC26A4,TCF24,TMEM63C,TTLL6,ZDHHC22	ABCC9,ACTC1,ACTN2,ADHFE1,ADPRHL1,AHNAK,ALPK3,AMBRA1,ANKRD1,ANKRD37,ARFGEF1,ARHGAP1,ARHGAP31,ARL14,ATG5,BAG3,BLK,BOC,C11orf44,C8orf44,C8orf44-SGK3,C8orf46,CACNB4,CASZ1,CCDC116,CCDC136,CCND1,CD247,CDHR5,CDKN1A,CEP85L,CHD7,CIPC,COPS5,CSK,CSPP1,CSRP3,CXCR5,CYCSP20,CYP4F26P,DDX6,DERL3,DES,DGKQ,DMD,DNAH11,DNAJC18,DNASE1L3,DRD4,DSG2,DSP,EIF4H,EMD,EYA4,FADS2B,FAM167A,FCGR2B,FCGR3B,FHOD3,FKTN,FLG2,FLII,FL…
Cellulitis	0	0	0	0	3	3					FBN2,GALNT14,SLC12A2	FBN2,GALNT14,SLC12A2
Cerebrovascular_Disease	0	0	0	274	24	298				ABCG8,ABO,ACTG1P22,ADAMTS7,ADGRG1,AKR1B1P6,ALDH1A2,ANKRD26,AOPEP,APOC1,APOE,AREL1,ARHGAP32,ARNT2,ATP2B1,ATXN2,BCAR1,BET1L,BNIP1,BOLL,BRAP,BSX,C16orf95,C9orf92,CACNB2,CAMK2D,CARD14,CARF,CARM1P1,CASZ1,CAV1,CCDC136,CCDC171,CCDC71L,CD163L1,CDK6,CDKN1A,CDKN2C,CELSR2,CFDP1,CHD3,CHRNB4,CICP26,CNNM2,COL4A1,COL4A2,DAB1,DENND1A,DOCK9,DPH1,DRAM1,DSCAM,DYRK1A,EDNRA,ENPP7P14,EPB41L3,EPS15,ESR2,F11,F2,F5,FAF1,…	ARL11,ARV1,B3GAT2,BTBD1,C1orf198,CAB39L,CEP192,CXorf21,EBPL,FNDC3A,FSIP2,GATA4,GLRA2,HDGFRP3,HUWE1,IL1RAPL2,IQCA1,MOSPD2,MRPL3,NFE2L2,PDE11A,PIK3R4,TM6SF1,TTC13	ABCG8,ABO,ACTG1P22,ADAMTS7,ADGRG1,AKR1B1P6,ALDH1A2,ANKRD26,AOPEP,APOC1,APOE,AREL1,ARHGAP32,ARL11,ARNT2,ARV1,ATP2B1,ATXN2,B3GAT2,BCAR1,BET1L,BNIP1,BOLL,BRAP,BSX,BTBD1,C16orf95,C1orf198,C9orf92,CAB39L,CACNB2,CAMK2D,CARD14,CARF,CARM1P1,CASZ1,CAV1,CCDC136,CCDC171,CCDC71L,CD163L1,CDK6,CDKN1A,CDKN2C,CELSR2,CEP192,CFDP1,CHD3,CHRNB4,CICP26,CNNM2,COL4A1,COL4A2,CXorf21,DAB1,DENND1A,DOCK9,DPH1,DRAM1,DSCAM,D…
Chronic_Glomerulonephritis	2	2	0	84	0	86	APOL1,COL4A4	APOL1,COL4A4		ACCS,ACOXL,BCLAF1P1,BTNL2,C6orf15,CARD9,CCDC97,CFH,COMMD10,DEFA10P,DEFA5,DEFA7P,DEFA9P,DHFRP2,DOCK10,DUSP22,EGFL8,EHMT2,FCRL3,FCRL4,GPA33,GPANK1,GS1-24F4.2,HCG21,HCG9,HLA-B,HLA-DMA,HLA-DMB,HLA-DPA2,HLA-DPB1,HLA-DPB2,HLA-DQA1,HLA-DQB1,HLA-DQB3,HLA-DRA,HLA-DRB1,HLA-DRB9,HORMAD2,IRF4,ITGAM,ITGAX,LINC02386,LINC02571,LINC02676,MICD,MPDU1,MTCO3P1,MTMR3,MUCL3,NFKB1,NYAP2,ODF1,OSBPL10,PDPN,PLA2R1,POU5F1,…		ACCS,ACOXL,APOL1,BCLAF1P1,BTNL2,C6orf15,CARD9,CCDC97,CFH,COL4A4,COMMD10,DEFA10P,DEFA5,DEFA7P,DEFA9P,DHFRP2,DOCK10,DUSP22,EGFL8,EHMT2,FCRL3,FCRL4,GPA33,GPANK1,GS1-24F4.2,HCG21,HCG9,HLA-B,HLA-DMA,HLA-DMB,HLA-DPA2,HLA-DPB1,HLA-DPB2,HLA-DQA1,HLA-DQB1,HLA-DQB3,HLA-DRA,HLA-DRB1,HLA-DRB9,HORMAD2,IRF4,ITGAM,ITGAX,LINC02386,LINC02571,LINC02676,MICD,MPDU1,MTCO3P1,MTMR3,MUCL3,NFKB1,NYAP2,ODF1,OSBPL10,PDPN,P…
Chronic_Pruritus	0	0	0	0	55	55					AATK,AGMO,ARL15,ATP1B3,ATP5J,BTBD3,C4orf51,CAMK4,CEP120,DNTT,DTWD2,ECE1,EHBP1,EIF4G3,EPHA7,EPM2A,FGF14,FOXP1,FRMD7,GABPA,GRID1,GRM1,HP1BP3,HS6ST2,LBX1,MMAA,MYLK4,N4BP1,NENF,NUP188,OPALIN,OR4D6,PARD3B,PLBD2,PPP2R5A,PTEN,RB1CC1,RITA1,S100B,SDSL,SFMBT2,SH2D5,SH3GLB2,SHPRH,SLC8B1,SMAD1,SMG6,SPATA5,SRR,TMEM206,TNFAIP8,TPCN1,WDPCP,ZNF430,ZNF462	AATK,AGMO,ARL15,ATP1B3,ATP5J,BTBD3,C4orf51,CAMK4,CEP120,DNTT,DTWD2,ECE1,EHBP1,EIF4G3,EPHA7,EPM2A,FGF14,FOXP1,FRMD7,GABPA,GRID1,GRM1,HP1BP3,HS6ST2,LBX1,MMAA,MYLK4,N4BP1,NENF,NUP188,OPALIN,OR4D6,PARD3B,PLBD2,PPP2R5A,PTEN,RB1CC1,RITA1,S100B,SDSL,SFMBT2,SH2D5,SH3GLB2,SHPRH,SLC8B1,SMAD1,SMG6,SPATA5,SRR,TMEM206,TNFAIP8,TPCN1,WDPCP,ZNF430,ZNF462
Chronic_Sinusitis	0	0	0	13	1	14				ALOX15,ANKS1A,BCLAF1P1,FAM71D,FUT2,GTF3AP1,HLA-DQA1,HLA-DRB1,HLA-DRB9,IL33,SEC1P,TCP11,TSLP	WWOX	ALOX15,ANKS1A,BCLAF1P1,FAM71D,FUT2,GTF3AP1,HLA-DQA1,HLA-DRB1,HLA-DRB9,IL33,SEC1P,TCP11,TSLP,WWOX
Chronic_Tonsillitis_Adenoiditis	0	0	0	0	15	15					AKT2,BLVRB,C19orf47,CNTD2,EGLN2,HIPK4,IFIT2,MAP3K10,PLD3,PRX,SERTAD1,SERTAD3,SHKBP1,SPTBN4,TTC9B	AKT2,BLVRB,C19orf47,CNTD2,EGLN2,HIPK4,IFIT2,MAP3K10,PLD3,PRX,SERTAD1,SERTAD3,SHKBP1,SPTBN4,TTC9B
CNS_Infection	0	0	0	17	66	83				CCDC33,DHFRP2,GAL3ST1,GRM8,HCG21,HLA-B,HLA-DRA,HLA-DRB9,MTMR7,MUCL3,NPAS2,PRNP,SFTA2,STK32C,STX6,TCF19,UBE2U	ABHD6,ADC,AK2,AKAP7,AL589739.1,ASH1L,CACNA2D1,CACNA2D3,CASC1,CBFB,CCDC147,CCSER1,CDK5RAP3,CES3,CES4A,CNKSR2,COL17A1,CTCF,DGKI,DOCK8,EFNA1,EML1,ESYT2,EXOC6,FMN2,FNDC5,GON4L,GPR101,GSTO1,GSTO2,HCN3,IL1R2,KLHL34,KRAS,LRMP,LRRC16A,LYRM5,MORN1,NCAPG2,NFE2L1,OSBPL6,PCNX,PDE11A,PDP2,PHACTR3,PKLR,PSMB10,RBBP4,RBFOX1,RER1,RGS6,RLTPR,RNF19B,S100PBP,SKAP1,SLC25A36,SLC44A1,TARBP1,TOP1MT,UGT2B11,UGT2B28,VIPR2…	ABHD6,ADC,AK2,AKAP7,AL589739.1,ASH1L,CACNA2D1,CACNA2D3,CASC1,CBFB,CCDC147,CCDC33,CCSER1,CDK5RAP3,CES3,CES4A,CNKSR2,COL17A1,CTCF,DGKI,DHFRP2,DOCK8,EFNA1,EML1,ESYT2,EXOC6,FMN2,FNDC5,GAL3ST1,GON4L,GPR101,GRM8,GSTO1,GSTO2,HCG21,HCN3,HLA-B,HLA-DRA,HLA-DRB9,IL1R2,KLHL34,KRAS,LRMP,LRRC16A,LYRM5,MORN1,MTMR7,MUCL3,NCAPG2,NFE2L1,NPAS2,OSBPL6,PCNX,PDE11A,PDP2,PHACTR3,PKLR,PRNP,PSMB10,RBBP4,RBFOX1,RER1,RGS6,…
Conduct_Disorder	0	0	0	4	14	18				C1QTNF7,LINC00331,LINC02746,SNRPGP16	ABCB5,CALN1,ERICH1,FATE1,GRID1,MAD1L1,MEF2D,NUDT1,PRRG3,PRSS38,RBBP4,SNX8,SYNC,ZNF678	ABCB5,C1QTNF7,CALN1,ERICH1,FATE1,GRID1,LINC00331,LINC02746,MAD1L1,MEF2D,NUDT1,PRRG3,PRSS38,RBBP4,SNRPGP16,SNX8,SYNC,ZNF678
Conjunctival_Disorders	0	0	0	0	49	49					ABL1,AC006116.20,ACO2,ADAM23,AL589739.1,ANKRD12,CCDC134,CTNNA1,DCUN1D3,DNAH3,EEF1B2,ERI2,EYS,FAM109B,FAM8A1,FUBP3,GPNMB,HHLA3,HS3ST3A1,KCNC4,KIAA0100,KLHL4,LAMTOR5,LYRM1,MAFB,MEI1,MORN1,NAGA,NDUFA6,NDUFS1,NUP153,NUPL2,PRKCE,PTGER3,ROBO1,RP11-192H23.4,SDF2,SGK494,SLC12A2,SLC16A4,SMDT1,SPAG5,SUPT6H,TCF20,TEF,WBP2NL,ZC3H7B,ZRANB2,ZSCAN5A	ABL1,AC006116.20,ACO2,ADAM23,AL589739.1,ANKRD12,CCDC134,CTNNA1,DCUN1D3,DNAH3,EEF1B2,ERI2,EYS,FAM109B,FAM8A1,FUBP3,GPNMB,HHLA3,HS3ST3A1,KCNC4,KIAA0100,KLHL4,LAMTOR5,LYRM1,MAFB,MEI1,MORN1,NAGA,NDUFA6,NDUFS1,NUP153,NUPL2,PRKCE,PTGER3,ROBO1,RP11-192H23.4,SDF2,SGK494,SLC12A2,SLC16A4,SMDT1,SPAG5,SUPT6H,TCF20,TEF,WBP2NL,ZC3H7B,ZRANB2,ZSCAN5A
Connective_Tissue_Infection	14	23	0	0	124	147	ACTA2,COL2A1,COL9A1,FBN1,FGFR3,NEK1,PEX7,PYCR1,SLC26A2,SMAD3,SOX9,TGFBR2,TRIP11,WDR19	ACTA2,COL11A1,COL2A1,COL5A2,COL9A1,EBP,FBN1,FGFR3,FLNB,NEK1,NOTCH1,OFD1,PEX7,PYCR1,SLC26A2,SMAD3,SOX9,TGFBR2,TRAPPC2,TRIP11,TRPV4,TTC21B,WDR19			ACE2,ACTR10,AGMO,ARHGAP26,ARHGEF39,ARID4A,ASB11,ASCC2,ATP1B1,BACH1,BANK1,BMX,BPI,BRK1,C14orf37,C6orf99,CCDC104,CCDC107,CCDC146,CCDC85A,CCDC88A,CD72,CDH13,CHAT,CHD8,CLHC1,CTNNA2,CXCL13,DAP,DAP3,DBF4B,DCAKD,DDI2,DDX10,DENND4C,DERL1,DKK2,EFTUD1,EFTUD2,EML6,EPB41L5,ERLIN2,EXOC4,EYS,FAM155A,FANCD2,FANCD2OS,FBLIM1,GON4L,GRIK1,GRIK1-AS2,HCFC2,HEATR4,HECW2,HMG20A,HSPB8,IL1RAPL2,IRF2BPL,KCND3,KCNQ1,KDELC2…	ACE2,ACTA2,ACTR10,AGMO,ARHGAP26,ARHGEF39,ARID4A,ASB11,ASCC2,ATP1B1,BACH1,BANK1,BMX,BPI,BRK1,C14orf37,C6orf99,CCDC104,CCDC107,CCDC146,CCDC85A,CCDC88A,CD72,CDH13,CHAT,CHD8,CLHC1,COL11A1,COL2A1,COL5A2,COL9A1,CTNNA2,CXCL13,DAP,DAP3,DBF4B,DCAKD,DDI2,DDX10,DENND4C,DERL1,DKK2,EBP,EFTUD1,EFTUD2,EML6,EPB41L5,ERLIN2,EXOC4,EYS,FAM155A,FANCD2,FANCD2OS,FBLIM1,FBN1,FGFR3,FLNB,GON4L,GRIK1,GRIK1-AS2,HCFC2,HEATR4…
Corneal_Disorders	0	0	0	13	43	55				ATP1B1,CASC15,HERC2,KANK4,LAMC1,LINC00970,LINC01415,NPLOC4,PDGFRA,RPL22P13,TCF4,TSPAN10,ZC3H11B	ACN9,ANKAR,APOD,ARHGAP19-SLIT1,ASNSD1,ASTN2,C5orf17,CARD14,CCDC68,COL11A1,CUL4B,DHX38,DLG2,DLX5,EDA,FAM210A,GEM,GZF1,HGFAC,HP,HPR,HPS1,HPSE2,HUNK,LDLRAD4,LYSMD3,PCCA,PKHD1L1,PPARGC1B,PTH2R,R3HCC1L,RAB27B,RGS12,RIT2,RNMT,SGSH,SLIT1,SSTR4,TCF4,THBD,TRAPPC9,TXNL4B,UROS	ACN9,ANKAR,APOD,ARHGAP19-SLIT1,ASNSD1,ASTN2,ATP1B1,C5orf17,CARD14,CASC15,CCDC68,COL11A1,CUL4B,DHX38,DLG2,DLX5,EDA,FAM210A,GEM,GZF1,HERC2,HGFAC,HP,HPR,HPS1,HPSE2,HUNK,KANK4,LAMC1,LDLRAD4,LINC00970,LINC01415,LYSMD3,NPLOC4,PCCA,PDGFRA,PKHD1L1,PPARGC1B,PTH2R,R3HCC1L,RAB27B,RGS12,RIT2,RNMT,RPL22P13,SGSH,SLIT1,SSTR4,TCF4,THBD,TRAPPC9,TSPAN10,TXNL4B,UROS,ZC3H11B
Cranial_Nerve_Disorder	0	0	0	0	91	91					ABHD12B,ADA,ADAM12,ADAMTSL1,ADCK1,AHSA1,ANXA3,AP005482.1,ASB5,ASH1L,C10orf113,C20orf62,C3orf35,C3orf55,CCDC57,CD302,CDCP1,CELSR3,CEP76,CISD3,CLK2,CNTNAP4,CUBN,EFNA3,EPOR,FAM169B,FAM189B,FAM83H,FASN,FBXW12,GBA,GDAP1,GOLGA1,GOLGA4,GON4L,GRID1,HCN1,HCN3,HNF4A,IRF2BPL,JPH1,KCND2,KIAA0907,KLHDC8B,LRRC4C,LSAMP,LY75,MAPK15,MATN4,MICAL2,NCOA3,NEBL,NEGR1,NMNAT2,NRCAM,OR56A3,PABPC1L,PBX3,PCGF2,PKIG,PLA2R1,…	ABHD12B,ADA,ADAM12,ADAMTSL1,ADCK1,AHSA1,ANXA3,AP005482.1,ASB5,ASH1L,C10orf113,C20orf62,C3orf35,C3orf55,CCDC57,CD302,CDCP1,CELSR3,CEP76,CISD3,CLK2,CNTNAP4,CUBN,EFNA3,EPOR,FAM169B,FAM189B,FAM83H,FASN,FBXW12,GBA,GDAP1,GOLGA1,GOLGA4,GON4L,GRID1,HCN1,HCN3,HNF4A,IRF2BPL,JPH1,KCND2,KIAA0907,KLHDC8B,LRRC4C,LSAMP,LY75,MAPK15,MATN4,MICAL2,NCOA3,NEBL,NEGR1,NMNAT2,NRCAM,OR56A3,PABPC1L,PBX3,PCGF2,PKIG,PLA2R1,…
Depression	4	3	0	168	2	174	FKBP5,HTR2A,NOTCH3,TPH2	NOTCH3,TPH2,TWNK		ACTG1P22,ACTL8,ACVR1B,ADH5P4,AGBL4,AKAP8P1,AREL1,ASTN2,ATAT1,B3GLCT,BAG5,BNC2,BSN,BTN3A2,CARM1P1,CCDC162P,CCDC68,CELF4,CNKSR2,CNNM2,COP1,CYP2AC1P,DAGLA,DCC,DENND1A,DRD2,ELAVL4,ERBB4,ERCC4,ESR2,FAM120A,FAM172A,FAM183BP,FHIT,FLOT1,FOXP2,FTLP18,FURIN,GAPDHP24,GRIK3,GRM5,GYPC,H1-5,H3C11,HCG14,HCG21,HIVEP2,HMGB1P18,HNRNPA1P46,HNRNPA1P64,HS6ST3,IQCB2P,ITIH3,JKAMPP1,KC6,KCNG2,KDM4A,KIZ,KLC1,KRT18P1,KRT8…	DENND1A,LHX2	ACTG1P22,ACTL8,ACVR1B,ADH5P4,AGBL4,AKAP8P1,AREL1,ASTN2,ATAT1,B3GLCT,BAG5,BNC2,BSN,BTN3A2,CARM1P1,CCDC162P,CCDC68,CELF4,CNKSR2,CNNM2,COP1,CYP2AC1P,DAGLA,DCC,DENND1A,DRD2,ELAVL4,ERBB4,ERCC4,ESR2,FAM120A,FAM172A,FAM183BP,FHIT,FKBP5,FLOT1,FOXP2,FTLP18,FURIN,GAPDHP24,GRIK3,GRM5,GYPC,H1-5,H3C11,HCG14,HCG21,HIVEP2,HMGB1P18,HNRNPA1P46,HNRNPA1P64,HS6ST3,HTR2A,IQCB2P,ITIH3,JKAMPP1,KC6,KCNG2,KDM4A,KIZ,KLC1,…
Diverticulosis_Diverticulitis	0	0	0	4	12	15				ARHGAP15,COLQ,LINC01438,NEDD4L	ABCC2,ARHGAP15,CNNM1,COX15,CUTC,CWF19L1,DNMBP,ENTPD7,HPSE2,IGSF9B,SLC25A28,SPATA19	ABCC2,ARHGAP15,CNNM1,COLQ,COX15,CUTC,CWF19L1,DNMBP,ENTPD7,HPSE2,IGSF9B,LINC01438,NEDD4L,SLC25A28,SPATA19
Eating_Disorder	0	0	0	191	66	255				ACTG1P22,ACTR5,AKAP6,AKT3,ALMS1,AMBRA1,ANKRD44,ANKS1B,ARHGAP8,ARL3,ASB3,ATP2A2,BAG5,BANK1,BCL11B,BRAF,CACNA1C,CACNA1I,CACNB2,CADM1,CCDC68,CCT4P1,CELSR3,CHRNA3,CNNM2,CNNM4,CNTLN,CNTN4,CREB5,CSMD1,CTNND1,CUL3,DCC,DGKI,DGKZ,DLG2,DRD2,EEF1A1P11,EIF4EBP2P3,ENOX1,EPHX2,ERBB3,ERLEC1,ESR2,FADS2,FGFR1,FOLH1B,FOXP1,FTCDNL1,FTLP18,FURIN,FXR1,GATAD2A,GID4,GIGYF2,GMIP,GRIK3,GRIN2A,GRM3,GSDME,GULOP,HCN1,HSPD1P…	ABTB2,AL158147.2,ASH1L,ATE1,BAI3,C16orf62,C5orf54,CAPRIN1,CASP7,CCL8,CCP110,CHRM3,CNTN4,CTAGE5,DAAM1,DCLK3,DCST1,DCST2,FAM13C,FGD6,GDE1,GPM6A,GPR135,HCN3,HIPK2,KCND3,KIAA1217,L3HYPDH,LPPR5,LRCH1,LRRC9,MAGI2,MBTPS1,MFSD1,MIA2,MUC1,NAT10,NBAS,NLGN1,NR2C1,NRAP,NUPL2,PKLR,PLCB1,PLEKHH2,PTPRD,RCL1,RTN1,SEC23A,SLU7,SNX7,TAAR1,TACC2,TBXAS1,TEDDM1,TFDP1,THADA,THBS3,TMC5,TMCO3,TOMM7,TRA2A,TRIM46,TRPV3,WSC…	ABTB2,ACTG1P22,ACTR5,AKAP6,AKT3,AL158147.2,ALMS1,AMBRA1,ANKRD44,ANKS1B,ARHGAP8,ARL3,ASB3,ASH1L,ATE1,ATP2A2,BAG5,BAI3,BANK1,BCL11B,BRAF,C16orf62,C5orf54,CACNA1C,CACNA1I,CACNB2,CADM1,CAPRIN1,CASP7,CCDC68,CCL8,CCP110,CCT4P1,CELSR3,CHRM3,CHRNA3,CNNM2,CNNM4,CNTLN,CNTN4,CREB5,CSMD1,CTAGE5,CTNND1,CUL3,DAAM1,DCC,DCLK3,DCST1,DCST2,DGKI,DGKZ,DLG2,DRD2,EEF1A1P11,EIF4EBP2P3,ENOX1,EPHX2,ERBB3,ERLEC1,ESR2,FADS…
Encephalitis	0	1	0	0	56	57		ABCD1			AC023590.1,ADGB,ANTXR2,ARID4B,ARMCX5,C12orf55,C16orf45,C7orf50,CACTIN,CEBPZ,COBLL1,CRTAP,CTNNA1,DISP1,DLG2,DPYD,DYM,ENDOU,ESRRG,FBP1,FEZ2,GLB1,GNG4,GPR146,GSAP,KIAA0430,KLHL3,LINC00908,LIPG,LMF2,MACROD2,MTRNR2L11,NAALADL2,NCKAP5,NEUROG3,NKAIN2,PADI2,PAPPA,PDK3,PIWIL4,PRKAR1B,RAPGEF3,RPAP3,SAMD12,SDHB,SGTA,SLC38A11,SLC39A3,SUSD5,THOP1,TMEM132B,TWISTNB,VIT,YWHAE,ZFX,ZNF429	ABCD1,AC023590.1,ADGB,ANTXR2,ARID4B,ARMCX5,C12orf55,C16orf45,C7orf50,CACTIN,CEBPZ,COBLL1,CRTAP,CTNNA1,DISP1,DLG2,DPYD,DYM,ENDOU,ESRRG,FBP1,FEZ2,GLB1,GNG4,GPR146,GSAP,KIAA0430,KLHL3,LINC00908,LIPG,LMF2,MACROD2,MTRNR2L11,NAALADL2,NCKAP5,NEUROG3,NKAIN2,PADI2,PAPPA,PDK3,PIWIL4,PRKAR1B,RAPGEF3,RPAP3,SAMD12,SDHB,SGTA,SLC38A11,SLC39A3,SUSD5,THOP1,TMEM132B,TWISTNB,VIT,YWHAE,ZFX,ZNF429
Esophagitis	0	0	0	0	2	2					ATRX,HCN4	ATRX,HCN4
Eustachian_Tube_Disorder	0	0	0	0	175	175					AAMDC,AC011500.1,ACTB,AFAP1,ALG10B,AMFR,AMPH,ANAPC11,ANK3,ANKFN1,BAIAP2L2,BASP1,BBS2,BCKDHB,BIRC6,BRINP3,C12orf40,C19orf47,C1QTNF7,C4orf19,CACHD1,CARD11,CCDC127,CCDC57,CDC42BPA,CDK9,CLC,CLDN10,CNTROB,CPNE8,CSNK1D,CWF19L2,CYB5R1,DAB1,DAPK1,DIAPH3,DLL3,DNAH5,DOCK1,DPH6,DUS1L,DZIP1,ELF3,ELOVL4,ERO1L,FAM174B,FAM46D,FAM71F1,FAM83B,FASN,FBN2,FBXL18,FCGBP,FERMT2,FLJ27365,FLNC,FOCAD,FRMD3,GLIS3,GNAO1,GNP…	AAMDC,AC011500.1,ACTB,AFAP1,ALG10B,AMFR,AMPH,ANAPC11,ANK3,ANKFN1,BAIAP2L2,BASP1,BBS2,BCKDHB,BIRC6,BRINP3,C12orf40,C19orf47,C1QTNF7,C4orf19,CACHD1,CARD11,CCDC127,CCDC57,CDC42BPA,CDK9,CLC,CLDN10,CNTROB,CPNE8,CSNK1D,CWF19L2,CYB5R1,DAB1,DAPK1,DIAPH3,DLL3,DNAH5,DOCK1,DPH6,DUS1L,DZIP1,ELF3,ELOVL4,ERO1L,FAM174B,FAM46D,FAM71F1,FAM83B,FASN,FBN2,FBXL18,FCGBP,FERMT2,FLJ27365,FLNC,FOCAD,FRMD3,GLIS3,GNAO1,GNP…
External_Ear_Disorders	0	0	0	0	35	35					AAAS,ACVRL1,BAZ2B,CD302,CHD1,COMMD10,DAPL1,DCLK2,DNAJC2,EIF2B3,EIF4B,ELOVL6,FAAH,FAR2,GPBP1L1,IPP,KRT1,KRT72,KRT73,KRT78,KRT79,LAMB1,MAST2,MITF,NASP,PIK3R3,PMPCB,PTPN21,RBM20,SLC26A4,TANC1,THAP5,TTC8,VAV3,WDSUB1	AAAS,ACVRL1,BAZ2B,CD302,CHD1,COMMD10,DAPL1,DCLK2,DNAJC2,EIF2B3,EIF4B,ELOVL6,FAAH,FAR2,GPBP1L1,IPP,KRT1,KRT72,KRT73,KRT78,KRT79,LAMB1,MAST2,MITF,NASP,PIK3R3,PMPCB,PTPN21,RBM20,SLC26A4,TANC1,THAP5,TTC8,VAV3,WDSUB1
Eye_Infection	16	25	0	0	35	65	ABCA4,ABCC6,ALMS1,BBS9,CNGA3,CNGB3,CRYAA,EYS,GPHN,IMPG2,LRAT,RD3,RDH12,RPE65,TULP1,ZFYVE26	ABCA4,ABCC6,AIPL1,ARL6,BBS9,CACNA1F,CACNA2D4,CHM,CNGA3,CNGB3,CRB1,CRYAA,EYS,FYCO1,GNAT2,IMPG2,NR2E3,NYX,PDE6C,RBP4,RD3,RPE65,RPGRIP1,TULP1,TYR			ABR,AP000769.1,ARFIP1,BTBD2,C9orf9,CEP63,CRIM1,CROCC,EHBP1L1,FAM89B,FBXO42,FBXW7,FRG1,FRMD8,GAPT,GLRX,GRID1,HAUS3,HTR2C,KPNA7,MFAP2,MKNK2,MXD4,NECAP2,POLN,PSMD7,RHOBTB3,SPATA21,SSSCA1,SZRD1,TIMM22,TSC1,ZFYVE28,ZNF124,ZNF474	ABCA4,ABCC6,ABR,AIPL1,ALMS1,AP000769.1,ARFIP1,ARL6,BBS9,BTBD2,C9orf9,CACNA1F,CACNA2D4,CEP63,CHM,CNGA3,CNGB3,CRB1,CRIM1,CROCC,CRYAA,EHBP1L1,EYS,FAM89B,FBXO42,FBXW7,FRG1,FRMD8,FYCO1,GAPT,GLRX,GNAT2,GPHN,GRID1,HAUS3,HTR2C,IMPG2,KPNA7,LRAT,MFAP2,MKNK2,MXD4,NECAP2,NR2E3,NYX,PDE6C,POLN,PSMD7,RBP4,RD3,RDH12,RHOBTB3,RPE65,RPGRIP1,SPATA21,SSSCA1,SZRD1,TIMM22,TSC1,TULP1,TYR,ZFYVE26,ZFYVE28,ZNF124,ZNF474
Eyelid_Disorders	0	0	0	19	3	22				BLK,COL11A2P1,CXCR5,DHFRP2,GTF2I,HLA-B,HLA-DQA1,HLA-DQB1,HLA-DRA,HLA-DRB1,IRF5,KCP,MTCO3P1,STAT4,TNFAIP3,TNIP1,TNPO3,TSBP1,Y_RNA	GNPDA2,LYSMD3,SEPT9	BLK,COL11A2P1,CXCR5,DHFRP2,GNPDA2,GTF2I,HLA-B,HLA-DQA1,HLA-DQB1,HLA-DRA,HLA-DRB1,IRF5,KCP,LYSMD3,MTCO3P1,SEPT9,STAT4,TNFAIP3,TNIP1,TNPO3,TSBP1,Y_RNA
General_Hypertension	19	21	0	246	6	278	ADD1,AGT,AGTR1,ATP1B1,CELA2A,COL4A5,CYP3A5,DARS2,ECE1,F12,GNB3,MEN1,MTX2,NOS3,PKD1,PKD2,PTGIS,RGS5,SLC34A1	ADD1,AGT,AGTR1,CDCA3,CELA2A,COL4A4,COL4A5,CYP3A5,DARS2,ECE1,F12,GBA1,GNB3,INF2,LOC106627981,MYH9,PKD1,PKD1-AS1,PTGIS,SLC34A1,ZSCAN25		ABHD17C,ABO,ACP2,ADRB1,AKR1B1,AKR1B10,ALDH2,AMPD3,ANGPTL4,APOE,ARHGAP31,ARHGAP42,ARID3C,ARMS2,ATP2B1,ATXN2,B3GLCT,BACH1,BAG6,BAHCC1,BANK1,BCAR1,BORCS7,C5orf67,CABCOCO1,CACNA1D,CACNB2,CAPZA1,CASZ1,CBLN2,CCDC71L,CCN3,CD164L2,CDKAL1,CERS5,CES5A,CFAP61,CHD9,CIBAR1P1,CNNM2,COL24A1,CRPPA,CSK,CUX2,CYP11B2,CYP17A1,CYP1A2,DDHD2,DDOST,DENND5A,DLGAP1,DNAJC1,DNAJC10,EML6,ENPEP,ERAP1,EXD1,FAM219B,FAT1P1,FBRSL…	AOX1,CEP68,KCTD18,RAB1A,SGOL2,WWOX	ABHD17C,ABO,ACP2,ADD1,ADRB1,AGT,AGTR1,AKR1B1,AKR1B10,ALDH2,AMPD3,ANGPTL4,AOX1,APOE,ARHGAP31,ARHGAP42,ARID3C,ARMS2,ATP1B1,ATP2B1,ATXN2,B3GLCT,BACH1,BAG6,BAHCC1,BANK1,BCAR1,BORCS7,C5orf67,CABCOCO1,CACNA1D,CACNB2,CAPZA1,CASZ1,CBLN2,CCDC71L,CCN3,CD164L2,CDCA3,CDKAL1,CELA2A,CEP68,CERS5,CES5A,CFAP61,CHD9,CIBAR1P1,CNNM2,COL24A1,COL4A4,COL4A5,CRPPA,CSK,CUX2,CYP11B2,CYP17A1,CYP1A2,CYP3A5,DARS2,DDHD2,DDOST…
Glaucoma	0	0	0	160	13	169				ABCA1,ABO,ACOXL,ADAMTS8,AFAP1,AGBL2,ALCAM,ALDH9A1,ANGPT1,ANKH,ANTXR1,APBB2,AREL1,ARHGEF12,ATP5F1AP4,ATXN2,BCAS3,BICC1,BNIP1,C10orf53,C14orf39,CACNA1A,CADM2,CASC20,CAV1,CAV2,CCDC91,CDH11,CDKN2B,CELF2,CHEK2,CNTNAP2,COL11A1,CT70,CTTNBP2,DDR2,DERA,DGKD,DGKG,DISP3,DNAJC24,DPM2,EFEMP1,EFHC2,ELP4,EPDR1,ETS1,EXOC2,EYA2,FAM102A,FAM13A,FBXO32,FERMT2,FLNB,FMNL2,FNDC3B,FOXCUT,FTH1P5,GAS7,GCNT1P5,GLIS3,GMDS,G…	ABCA1,AC097381.1,AFAP1,CDKN2A,CDKN2B,FAM172A,MASTL,MBD4,MTAP,MYOC,RP11-145E5.5,SLC44A1,ZNHIT6	ABCA1,ABO,AC097381.1,ACOXL,ADAMTS8,AFAP1,AGBL2,ALCAM,ALDH9A1,ANGPT1,ANKH,ANTXR1,APBB2,AREL1,ARHGEF12,ATP5F1AP4,ATXN2,BCAS3,BICC1,BNIP1,C10orf53,C14orf39,CACNA1A,CADM2,CASC20,CAV1,CAV2,CCDC91,CDH11,CDKN2A,CDKN2B,CELF2,CHEK2,CNTNAP2,COL11A1,CT70,CTTNBP2,DDR2,DERA,DGKD,DGKG,DISP3,DNAJC24,DPM2,EFEMP1,EFHC2,ELP4,EPDR1,ETS1,EXOC2,EYA2,FAM102A,FAM13A,FAM172A,FBXO32,FERMT2,FLNB,FMNL2,FNDC3B,FOXCUT,FTH1P5…
Goiter	0	0	0	102	52	152				ABCF1,ABO,ACAD10,ALDH2,ANKS1A,ARID5B,BACH2,C1QTNF6,C6orf15,CALM2P1,CAPZB,CASC19,CASC20,CD40,CEP43,CTHRC1P1,CTLA4,DCHS2,DHFRP2,FAM227B,FAM76B,FBXL19,FCRL3,FNDC3CP,GPR174,HCG22,HCP5,HLA-DPA1,HLA-DPA2,HLA-DQB1,HLA-DRA,HLA-J,HLA-S,HLA-W,ICOS,IGLV3-21,IGLV3-22,ILF2P2,INSR,ITPK1,ITPR3,JAZF1,KIF4CP,LINC00609,LINC01016,LINC01229,LINC01405,LINC01550,LINC01713,LINC01747,LINC02036,LINC02265,LINC02537,LINC02…	AC007401.2,ATP8B4,C5orf51,C6orf58,CACNA1A,CCL28,COPS2,CRABP1,CRIM1,CTD-2117L12.1,DCLK2,DDX60L,DLC1,DNAJA4,DNASE2,DTWD1,FAM227B,FEZ2,FGF7,FSTL5,GALK2,GAPT,GATAD2A,GHR,GLIPR1,HDC,IL27RA,KCNAB1,LDLRAD1,LRP10,LRRC42,MEF2B,MEF2BNB-MEF2B,MRPL37,MTFR1,NIM1K,NNT,NRXN1,PDE7A,PML,RAB3C,REM2,RNF216,SECISBP2L,SHC4,SLC15A1,SSBP3,SSBP3-AS1,TRIM55,TRPM3,TSHR,ZNF131	ABCF1,ABO,AC007401.2,ACAD10,ALDH2,ANKS1A,ARID5B,ATP8B4,BACH2,C1QTNF6,C5orf51,C6orf15,C6orf58,CACNA1A,CALM2P1,CAPZB,CASC19,CASC20,CCL28,CD40,CEP43,COPS2,CRABP1,CRIM1,CTD-2117L12.1,CTHRC1P1,CTLA4,DCHS2,DCLK2,DDX60L,DHFRP2,DLC1,DNAJA4,DNASE2,DTWD1,FAM227B,FAM76B,FBXL19,FCRL3,FEZ2,FGF7,FNDC3CP,FSTL5,GALK2,GAPT,GATAD2A,GHR,GLIPR1,GPR174,HCG22,HCP5,HDC,HLA-DPA1,HLA-DPA2,HLA-DQB1,HLA-DRA,HLA-J,HLA-S,HLA…
Helicobacter_Pylori_Infection	1	1	0	0	7	8	IFNGR1	IFNGR1			ALPI,BIVM,C5orf63,CCSER1,MTSS1,PTPRD,SQLE	ALPI,BIVM,C5orf63,CCSER1,IFNGR1,MTSS1,PTPRD,SQLE
Hemangioma_Lymphangioma	3	5	0	0	8	13	DIPK1A,PTEN,RPL5	DIPK1A,PKD1,PTEN,RNF213,RPL5			ALG9,CST5,G6PC3,HDAC5,LSM12,RUNDC3A,SLC25A39,STPG2	ALG9,CST5,DIPK1A,G6PC3,HDAC5,LSM12,PKD1,PTEN,RNF213,RPL5,RUNDC3A,SLC25A39,STPG2
Hemiplegia	1	1	0	0	47	48	ATP1A3	ATP1A3			AC007204.1,AC117395.1,AKT3,ANKUB1,ARHGEF4,ASCC3,ATRX,C16orf52,C5orf20,C5orf66,CCDC74B,CDH22,COMMD2,COMMD6,CYSLTR1,DRG1,EEF2K,EIF4ENIF1,FBXW7,GABRA3,HMG20A,ITGB6,LTA4H,NCOA7,NRG3,OTOGL,PAM,PARP8,PASD1,PFN2,PGK1,PIK3IP1,POLR3E,PRRG1,RAB6C,RBMS1,RNF13,RNF185,RNF216,SIM1,SLCO4C1,SLCO6A1,TIFAB,TM4SF2,UCHL3,WWTR1,ZNF93	AC007204.1,AC117395.1,AKT3,ANKUB1,ARHGEF4,ASCC3,ATP1A3,ATRX,C16orf52,C5orf20,C5orf66,CCDC74B,CDH22,COMMD2,COMMD6,CYSLTR1,DRG1,EEF2K,EIF4ENIF1,FBXW7,GABRA3,HMG20A,ITGB6,LTA4H,NCOA7,NRG3,OTOGL,PAM,PARP8,PASD1,PFN2,PGK1,PIK3IP1,POLR3E,PRRG1,RAB6C,RBMS1,RNF13,RNF185,RNF216,SIM1,SLCO4C1,SLCO6A1,TIFAB,TM4SF2,UCHL3,WWTR1,ZNF93
Hernia	0	0	0	276	168	411				ABHD16A,ABT1,ADAMTS16,ADAMTS6,ADAT2,ADGRG7,AIG1,AKR1B1P8,ALG3P1,ANAPC15P1,API5P1,APOB,APOM,ATF6B,ATP6V1G2,ATP6V1G2-DDX39B,BARX1,BCL11A,BMP5,BMP7,BNC2,BOP1,BPTF,BTF3P7,BTN2A1,C10orf55,C2,C6orf15,C6orf47,CALCRL,CALD1,CAPZA1,CASC15,CASC18,CAV2,CCDC73,CCDC85A,CD83P1,CDCA2,CDKN2C,CEP72-DT,CFB,CLIC1,CMPK1,COL26A1,COL8A1,CRISPLD2,CRTC1,CSGALNACT2,CSNK2B,CTBP2P5,CWC27,CYTL1,DDR1,DDR1-DT,DDX39B,DGKB,DLEU1…	ABT1,ADAMTS6,ADAT2,ADCY3,ADCY8,AIG1,ASXL2,BAG2,BTN1A1,BTN2A1,BTN2A2,BTN3A1,BTN3A2,BTN3A3,C6orf100,CCDC104,CCDC34,CCDC73,CCDC85A,CCDC88A,CCR3,CD248,CDCA2,CDKN2C,CENPK,CENPO,CLDN4,CLHC1,CPSF3,CRISPLD2,CSTF3,DMRTA2,DNAJC27,DSE,EBF2,EFEMP1,EFR3B,EIF3M,EIF4H,ELAVL4,ELN,ELP4,EML6,EPS15,EVC2,FAF1,FAM228A,FBLN7,FEM1C,FUCA2,GABBR1,GPX6,GTF2I,HIPK3,HIST1H1B,HIST1H1D,HIST1H2AB,HIST1H2AC,HIST1H2AE,HIST1H2AK,…	ABHD16A,ABT1,ADAMTS16,ADAMTS6,ADAT2,ADCY3,ADCY8,ADGRG7,AIG1,AKR1B1P8,ALG3P1,ANAPC15P1,API5P1,APOB,APOM,ASXL2,ATF6B,ATP6V1G2,ATP6V1G2-DDX39B,BAG2,BARX1,BCL11A,BMP5,BMP7,BNC2,BOP1,BPTF,BTF3P7,BTN1A1,BTN2A1,BTN2A2,BTN3A1,BTN3A2,BTN3A3,C10orf55,C2,C6orf100,C6orf15,C6orf47,CALCRL,CALD1,CAPZA1,CASC15,CASC18,CAV2,CCDC104,CCDC34,CCDC73,CCDC85A,CCDC88A,CCR3,CD248,CD83P1,CDCA2,CDKN2C,CENPK,CENPO,CEP72-DT,C…
Herpes_Simplex	0	0	0	0	144	144					AC093802.1,AC112205.1,ANKIB1,AP1S1,AP4M1,AUH,BCL2L14,C16orf11,CA12,CACNA2D2,CAPN8,CCDC83,CCL14,CCL15,CCL15-CCL14,CCL16,CCL23,CCNG1,CCNG2,CCZ1,CD52,CDK13,CELF4,CELSR3,CHRDL1,CNDP1,CNKSR2,CNPY4,CNTNAP5,CPS1,CPVL,CRB3,CTB-186H2.3,CTNNA2,CTTNBP2NL,CYP51A1,DCSTAMP,DDHD1,DENND1C,DHRS11,DLG2,DNAH9,DOCK3,DPYS,DUSP15,EFHC2,ELAVL2,EMP1,ERCC6,FAM109B,FAM173A,FAM195A,FBXL16,FBXL22,FBXW12,FOXP2,FOXS1,GATS,GET…	AC093802.1,AC112205.1,ANKIB1,AP1S1,AP4M1,AUH,BCL2L14,C16orf11,CA12,CACNA2D2,CAPN8,CCDC83,CCL14,CCL15,CCL15-CCL14,CCL16,CCL23,CCNG1,CCNG2,CCZ1,CD52,CDK13,CELF4,CELSR3,CHRDL1,CNDP1,CNKSR2,CNPY4,CNTNAP5,CPS1,CPVL,CRB3,CTB-186H2.3,CTNNA2,CTTNBP2NL,CYP51A1,DCSTAMP,DDHD1,DENND1C,DHRS11,DLG2,DNAH9,DOCK3,DPYS,DUSP15,EFHC2,ELAVL2,EMP1,ERCC6,FAM109B,FAM173A,FAM195A,FBXL16,FBXL22,FBXW12,FOXP2,FOXS1,GATS,GET…
HIV	17	5	0	31	41	90	CCL11,CCL2,CCL3,CCL3L1,CCL5,CCR2,CCR5,CD209,CX3CR1,CXCL12,CXCR1,HLA-C,IFNG,IL10,IL4R,KIR3DL1,TLR3	CD209,HLA-C,IL10,IL19,LOC117307477		ANGPT4,AP3B1,CAV3,CCRL2,CICP18,CXCL12,DHFRP2,DUSP22,HCG22,HCP5,HDAC9,HLA-B,IL2RA,LINC01149,LINC01790,LINC02571,LINC02881,MAP1LC3BP1,MICA,Metazoa_SRP,OXTR,PARD3B,POU5F1,PSORS1C3,PTPRB,RSPO4,SLC17A1,SLC24A2,TANK,UBLCP1,ZNRD1ASP	AMOT,AP000769.1,ARHGAP44,BCL7A,C17orf96,CDH17,CXorf23,DMD,DPYS,EDA,EHBP1L1,ENAH,FAM155A,FAM19A2,FAM89B,FRMD8,FSBP,HUNK,IL1RAPL1,KIAA1407,KPNA1,LPHN2,NCOR2,NUDT12,P2RX7,PARP9,PHACTR3,PPA2,PRKG1,PSMD9,RAB35,RAD54B,RRP12,SIRT4,SRCIN1,SSSCA1,TIAM1,TMEM117,TMEM132B,TNIK,ZBTB7C	AMOT,ANGPT4,AP000769.1,AP3B1,ARHGAP44,BCL7A,C17orf96,CAV3,CCL11,CCL2,CCL3,CCL3L1,CCL5,CCR2,CCR5,CCRL2,CD209,CDH17,CICP18,CX3CR1,CXCL12,CXCR1,CXorf23,DHFRP2,DMD,DPYS,DUSP22,EDA,EHBP1L1,ENAH,FAM155A,FAM19A2,FAM89B,FRMD8,FSBP,HCG22,HCP5,HDAC9,HLA-B,HLA-C,HUNK,IFNG,IL10,IL19,IL1RAPL1,IL2RA,IL4R,KIAA1407,KIR3DL1,KPNA1,LINC01149,LINC01790,LINC02571,LINC02881,LOC117307477,LPHN2,MAP1LC3BP1,MICA,Metazoa_S…
Hodgkins_Disease	2	1	0	100	140	242	KLHDC8B,TP53	KLHDC8B		ACE,ACOXL,ACSM3,AHI1,AOPEP,ARHGEF28,ATP13A5,BAK1,BCL2,BCL2L11,BRME1,CACNA1I,CD86,CDCP2,CHAT,CLEC16A,COL11A2P1,CORO1A,COX4I1,CPLANE1,DDX12P,DECR2,DLK1,DTNB,EOMES,ERI2,ESYT3,EXOC2,FCGBP,GATA3,GGNBP1,GIPC2,GRAMD1B,HBS1L,HCP5,HCP5B,HLA-DPA2,HLA-DQA1,HLA-DQB1,HLA-DRA,HLA-DRB1,HLA-DRB9,HLA-G,IL13,IP6K3,IRF4,IRF8,ISLR,KIF16B,KLRB1,KRT39,LGI4,LINC00824,LINC01185,LINC01980,LINC02539,LINC02552,LINC02655,LP…	AAR2,ABR,ADPGK,AF196779.12,AL121895.1,ARHGAP24,ARID1B,ATF7IP2,AVL9,C12orf44,C8orf59,CA13,CACNA2D1,CAMK2A,CAP2,CCBE1,CCDC120,CCDC79,CCL26,CDH12,CDK5RAP1,CEP250,CHCHD3,CNTN6,COL4A6,CORIN,CPNE1,CRTC1,CSMD1,CTSA,CXCR4,DARS,DOCK2,DPP9,E2F5,EIF6,ELL,EPB41L1,ERC2,ERGIC3,ESRRA,FAM196B,FAM204A,FAM8A1,FERMT3,GDF11,GGT1,GLYATL3,GNG7,HKR1,HMGB1,IPO9,KBTBD2,KCNK4,KCTD19,KIAA0922,KRT80,L3MBTL1,LCT,LMBR1,LRIG2,…	AAR2,ABR,ACE,ACOXL,ACSM3,ADPGK,AF196779.12,AHI1,AL121895.1,AOPEP,ARHGAP24,ARHGEF28,ARID1B,ATF7IP2,ATP13A5,AVL9,BAK1,BCL2,BCL2L11,BRME1,C12orf44,C8orf59,CA13,CACNA1I,CACNA2D1,CAMK2A,CAP2,CCBE1,CCDC120,CCDC79,CCL26,CD86,CDCP2,CDH12,CDK5RAP1,CEP250,CHAT,CHCHD3,CLEC16A,CNTN6,COL11A2P1,COL4A6,CORIN,CORO1A,COX4I1,CPLANE1,CPNE1,CRTC1,CSMD1,CTSA,CXCR4,DARS,DDX12P,DECR2,DLK1,DOCK2,DPP9,DTNB,E2F5,EIF6,ELL,…
IBS	0	0	0	11	5	16				CADM2,DOCK9,HLA-C,LINC01505,LINC02025,NCAM1,PHF2,PRRC2A,RN7SL618P,USP8P1,ZNF646P1	CSRNP3,GLI4,IGF2R,LSAMP,ZFP41	CADM2,CSRNP3,DOCK9,GLI4,HLA-C,IGF2R,LINC01505,LINC02025,LSAMP,NCAM1,PHF2,PRRC2A,RN7SL618P,USP8P1,ZFP41,ZNF646P1
Inflammatory_Spondylopathies	0	0	0	0	39	39					AGPAT5,BCKDK,BCL7C,C10ORF68,C16orf92,C2orf71,CLIP4,CTF1,DENND1B,DLG3,DMD,DNASE2B,DOC2A,ECT2L,ENOX1,FAM179A,FAM57B,FHIT,GNG5,KAT8,KCND2,LDLRAD4,LEPREL1,LHX9,LMCD1,LRRTM4,MAMDC2,NR5A2,PDE4B,RADIL,REPS1,RPF1,SGIP1,SNX12,SOWAHB,TCTEX1D1,TEX11,TOX,UNC13C	AGPAT5,BCKDK,BCL7C,C10ORF68,C16orf92,C2orf71,CLIP4,CTF1,DENND1B,DLG3,DMD,DNASE2B,DOC2A,ECT2L,ENOX1,FAM179A,FAM57B,FHIT,GNG5,KAT8,KCND2,LDLRAD4,LEPREL1,LHX9,LMCD1,LRRTM4,MAMDC2,NR5A2,PDE4B,RADIL,REPS1,RPF1,SGIP1,SNX12,SOWAHB,TCTEX1D1,TEX11,TOX,UNC13C
Influenza	0	0	0	65	9	74				ABCF1,ACSL3,ADAM12,AGFG1,APLP1,ARAP2,ATAD2B,BRAF,BUD13,CEP128,CEP290,CFAP74,CLCN4,DLG2,DMD,ENPP6,ESYT2,FIGLA,GIPC2,GPS2P2,GTF2IRD1,HLA-DQA2,HMGN2P21,L3MBTL3,LINC01811,LINC02153,LINC02253,LINC02334,LINC02336,LINC02889,LINGO2,LRP1B,MAN1C1,MEDAG,MITF,MMP9,MUC21,MUC22,NEUROD4,NUMA1,OR9K1P,PIP4K2A,PNLIPRP3,PTPRR,PXDNL,RNU6-164P,RNU6-607P,RPL30P12,RRP7BP,SERHL2,SLITRK4,SPATS2L,SPINK4,SPRED2,TBC1D2,TEKT…	CLK1,FRMD4A,GALNT7,GLYR1,PPIL3,ROGDI,RP11-295P9.3,SEPT12,SMIM22	ABCF1,ACSL3,ADAM12,AGFG1,APLP1,ARAP2,ATAD2B,BRAF,BUD13,CEP128,CEP290,CFAP74,CLCN4,CLK1,DLG2,DMD,ENPP6,ESYT2,FIGLA,FRMD4A,GALNT7,GIPC2,GLYR1,GPS2P2,GTF2IRD1,HLA-DQA2,HMGN2P21,L3MBTL3,LINC01811,LINC02153,LINC02253,LINC02334,LINC02336,LINC02889,LINGO2,LRP1B,MAN1C1,MEDAG,MITF,MMP9,MUC21,MUC22,NEUROD4,NUMA1,OR9K1P,PIP4K2A,PNLIPRP3,PPIL3,PTPRR,PXDNL,RNU6-164P,RNU6-607P,ROGDI,RP11-295P9.3,RPL30P12,RRP7B…
Inner_Ear_Disorder	1	1	0	36	13	50	BRF1	BRF1		AHSG,ANAPC1,BRMS1L,CD109,CLDN23,COL4A2,DLEU1,DNMT1,EIF3H,HSP90AB3P,IP6K3,IRX5,LINC00536,LINC01482,LINC01584,LINC02341,LINC02644,LTBP3,MAML2,MARK3,MFHAS1,MTND5P34,PREX1,PTX4,RELN,RIMS1,RPS3AP2,SEMA4D,SMAD3,SPP1,STX17-DT,SUPT3H,TGFB1,TNFSF11,ZC3H11B,ZNF438	AP3M2,DEFB110,DEFB112,KCND2,MAGI3,MAOA,NSUN2,PCDH7,RNF175,SLC37A4,SRD5A1,SULT1C3,TLR2	AHSG,ANAPC1,AP3M2,BRF1,BRMS1L,CD109,CLDN23,COL4A2,DEFB110,DEFB112,DLEU1,DNMT1,EIF3H,HSP90AB3P,IP6K3,IRX5,KCND2,LINC00536,LINC01482,LINC01584,LINC02341,LINC02644,LTBP3,MAGI3,MAML2,MAOA,MARK3,MFHAS1,MTND5P34,NSUN2,PCDH7,PREX1,PTX4,RELN,RIMS1,RNF175,RPS3AP2,SEMA4D,SLC37A4,SMAD3,SPP1,SRD5A1,STX17-DT,SULT1C3,SUPT3H,TGFB1,TLR2,TNFSF11,ZC3H11B,ZNF438
Jaw_Disease	0	0	0	0	103	103					AK5,ANKRD10,ANXA2,ANXA5,APOB,ARHGAP6,ARMC2,AURKB,BAD,BCAS3,C17orf59,C2orf80,C6orf52,CACNA2D1,CELF2,CNOT4,CREBBP,ELOVL2,EPHA1,ERVFRD-1,FAM167A,FAM198A,FARP1,FDFT1,GIPC2,GPD1L,GPR137,GRIK2,GRXCR1,HMBOX1,INVS,ITCH,JAG1,KATNAL2,KB-1980E6.3,KCNIP4,KIDINS220,KIF13B,KRBA2,KRBOX1,LINC00346,MACROD1,MANBA,MAP2,MBOAT2,MGAT5,NARG2,NCOA6,NTM,OPHN1,OSBPL10,PAPD7,PDE3A,PIAS2,PIGK,PLCB3,PLCXD3,PLEKHA5,PLEKHM3,PP…	AK5,ANKRD10,ANXA2,ANXA5,APOB,ARHGAP6,ARMC2,AURKB,BAD,BCAS3,C17orf59,C2orf80,C6orf52,CACNA2D1,CELF2,CNOT4,CREBBP,ELOVL2,EPHA1,ERVFRD-1,FAM167A,FAM198A,FARP1,FDFT1,GIPC2,GPD1L,GPR137,GRIK2,GRXCR1,HMBOX1,INVS,ITCH,JAG1,KATNAL2,KB-1980E6.3,KCNIP4,KIDINS220,KIF13B,KRBA2,KRBOX1,LINC00346,MACROD1,MANBA,MAP2,MBOAT2,MGAT5,NARG2,NCOA6,NTM,OPHN1,OSBPL10,PAPD7,PDE3A,PIAS2,PIGK,PLCB3,PLCXD3,PLEKHA5,PLEKHM3,PP…
Lacrimal_System_Disorder	0	0	0	19	1	20				BLK,COL11A2P1,CXCR5,DHFRP2,GTF2I,HLA-B,HLA-DQA1,HLA-DQB1,HLA-DRA,HLA-DRB1,IRF5,KCP,MTCO3P1,STAT4,TNFAIP3,TNIP1,TNPO3,TSBP1,Y_RNA	MCTP2	BLK,COL11A2P1,CXCR5,DHFRP2,GTF2I,HLA-B,HLA-DQA1,HLA-DQB1,HLA-DRA,HLA-DRB1,IRF5,KCP,MCTP2,MTCO3P1,STAT4,TNFAIP3,TNIP1,TNPO3,TSBP1,Y_RNA
Larynx_Vocal_Chord_Disorders	0	0	0	7	8	15				FADS1,FADS2,GLULP5,LINC02459,NCR3,RTTN,UQCRHP1	APPBP2,BCAS3,DCBLD2,DMD,FAM171B,ITGAV,PSD3,SOHLH1	APPBP2,BCAS3,DCBLD2,DMD,FADS1,FADS2,FAM171B,GLULP5,ITGAV,LINC02459,NCR3,PSD3,RTTN,SOHLH1,UQCRHP1
Learning_Disorder	0	1	0	0	45	46		FIBP			ADCK3,APBB2,ARID2,ARL5B,ATP2B1,BCL2L14,BLK,C18orf54,C3orf70,CACNA1E,CACNB2,CCDC68,CTSO,EHHADH,FOXN3,GRB2,ITGA1,ITPKB,LARS,LRP6,MALL,MBD2,NECAB1,NLGN1,NPHP1,NPL,NSUN6,OPCML,PLAC8L1,POLI,POU4F3,PTPRD,RBM27,RORA,SCAF11,SH3RF2,SLC38A1,SOWAHC,STARD6,TMEM170A,TMEM55A,TMEM64,TRIM9,XXYLT1,ZNF648	ADCK3,APBB2,ARID2,ARL5B,ATP2B1,BCL2L14,BLK,C18orf54,C3orf70,CACNA1E,CACNB2,CCDC68,CTSO,EHHADH,FIBP,FOXN3,GRB2,ITGA1,ITPKB,LARS,LRP6,MALL,MBD2,NECAB1,NLGN1,NPHP1,NPL,NSUN6,OPCML,PLAC8L1,POLI,POU4F3,PTPRD,RBM27,RORA,SCAF11,SH3RF2,SLC38A1,SOWAHC,STARD6,TMEM170A,TMEM55A,TMEM64,TRIM9,XXYLT1,ZNF648
Lipoma	0	0	0	0	26	26					ATP1B1,CALHM2,CCDC141,CCDC147,CCDC181,F5,GSTO1,GSTO2,ITPRIP,KIFAP3,KRR1,METTL18,NME7,OBFC1,SCYL3,SELE,SELL,SH3PXD2A,SLC19A2,SLK,SORCS3,TAF5,TTN,USMG5,WDR96,ZDHHC20	ATP1B1,CALHM2,CCDC141,CCDC147,CCDC181,F5,GSTO1,GSTO2,ITPRIP,KIFAP3,KRR1,METTL18,NME7,OBFC1,SCYL3,SELE,SELL,SH3PXD2A,SLC19A2,SLK,SORCS3,TAF5,TTN,USMG5,WDR96,ZDHHC20
Lung_Cancer	69	79	3	201	69	361	ABL1,AKT1,ALK,ARID1A,ARID2,ATM,BRAF,BRCA1,CASP8,CDC27,CDH10,CDKN2A,CTNNB1,CTNND2,CYP2A6,DHFR,DRD4,DSPP,EGFR,EPB41L3,ERBB2,ERBB4,ERCC6,FASLG,FAT1,FBXW7,FGFR1,GNAQ,IRF1,KEAP1,KMT2C,KMT2D,KRAS,LRP1B,MAP2K1,MAP3K8,MAPK1,MET,MKI67,MSH3,MUC16,MUC19,MUC2,MUC3A,MUC4,MUC6,MXRA5,NLRP3,NRAS,PALB2,PGBD3,PIK3CA,PIK3CG,PPP2R1B,PRKN,PTEN,RELN,ROS1,SLC22A18,SLC25A5,SLMAP,SMARCA4,STK11,TP53,UBXN11,VEGFC,ZEB2,ZFHX…	ACTA2,AKT1,AKT2,ALK,APC,ARAF,ARID2,B2M,BRAF,BRCA1,CDC27,CDH10,CDK12,CDK4,CDKN2A,CHEK2,CTNNB1,CTNND2,DNMT3A,EGFR,EGFR-AS1,EPB41L3,EPHA5,ERBB2,ERBB4,ERCC6,FAS,FASLG,FAT1,FBXW7,FGFR2,FGFR3,GNAQ,GNAS,HRAS,IDH1,IRF1,KEAP1,KMT2C,KRAS,LOC123956272,LRP1B,LRRC56,MAP2K1,MET,MLH1,MUC16,MUC2,MUC3A,MUC6,MYC,NFE2L2,NLRP3,NRAS,PALB2,PGBD3,PIK3CA,PPP2R1A,PPP2R1B,PRKN,PTEN,PTPN11,RAF1,RELN,RHOA,ROCK1,ROS1,SLC22A1…	BRAF,MXRA5,SLC22A18	ABT1,ACKR2,ACTR2,ACVR1B,ADAMTS7,AK5,APOM,AQP3,AQP7,ASIP,ATM,BABAM1,BAZ1A,BPTF,BRCA2,BTN1A1P1,BTN2A1,BTN3A1,BTN3A2,BTN3A3,BTNL2,C11orf65,C6orf15,CASP8,CD83P1,CHEK2,CHRNA2,CHRNA3,CHRNA5,CHRNB4,CLPTM1L,COPS2,COX11P1,CYP2A6,CYP2F2P,CYP8B1,DCBLD1,DDR1,DLC1,DNAH11,DNAJB4,DTWD1,DVL1,EPHX2,FAM227B,FGF7,FGFR2,FRY,GALK2,GIPC2,GNL1,GPX6,GTF2H4,H2AC6,H3C9P,H3P26,H3P30,H4C10P,H4C8,HCG27,HCN1,HCP5,HCP5B,HIBCH,…	ABCA1,ABHD10,AGBL1,ARR3,ASIC2,C17orf75,CAMK4,CBLN1,CDAN1,CDK5R1,COX7A2L,CTDSP1,DAPL1,EIF2B5,EML4,EPHA5,EPHB3,ESRRB,FBXW7,FBXW8,FPR1,FRMD5,GRID2,HIST1H2AA,HIST1H2BA,HS6ST2,KCNH5,KIF4A,LEKR1,MBNL3,MYO5B,MYO9B,NDST4,NEO1,NGFRAP1,PDZD11,PHLDB2,PLCB1,PSMD11,PTPRD,RAB41,RHBDL3,RIT2,SCGN,SLC11A1,SLC17A1,SLC17A3,SLC17A4,SNAP23,SPANXN2,SPDL1,STARD9,TANC1,TECRL,TENM4,TGM5,TMPRSS7,TNC,TP53BP1,TSHZ3,TTBK2,TU…	ABCA1,ABHD10,ABL1,ABT1,ACKR2,ACTA2,ACTR2,ACVR1B,ADAMTS7,AGBL1,AK5,AKT1,AKT2,ALK,APC,APOM,AQP3,AQP7,ARAF,ARID1A,ARID2,ARR3,ASIC2,ASIP,ATM,B2M,BABAM1,BAZ1A,BPTF,BRAF,BRCA1,BRCA2,BTN1A1P1,BTN2A1,BTN3A1,BTN3A2,BTN3A3,BTNL2,C11orf65,C17orf75,C6orf15,CAMK4,CASP8,CBLN1,CD83P1,CDAN1,CDC27,CDH10,CDK12,CDK4,CDK5R1,CDKN2A,CHEK2,CHRNA2,CHRNA3,CHRNA5,CHRNB4,CLPTM1L,COPS2,COX11P1,COX7A2L,CTDSP1,CTNNB1,CTNND2,C…
Lupus_Erythematosus	0	0	0	404	141	540				ACAP1,ACOXL,ACTG1P16,ADAM15,AFF1,AHNAK2,AIF1,ALDH7A1P4,ALG1L13P,ANKRD16,ANKRD27,ANKS1A,AP5B1,ARHGAP15,ARHGAP27,ARID3A,ARID5B,ARL11,ARL14,ATG5,ATP6V1G3,ATXN1,ATXN2,BACH2,BANK1,BBIP1,BCL2L11,BLK,BMP2K,BTF3L4P3,BTN3A1,BTNL2,C12orf42,C1QTNF12,C1orf21,C2,C3,C4B,CABP1,CAMK1D,CAPSL,CARMIL1,CCDC116,CCHCR1,CCL22,CCR12P,CCR3,CD226,CD37,CD40,CD44,CD58,CD80,CD83P1,CDC37,CDH23,CDHR5,CDKN1B,CFB,CICP18,CIITA,CL…	ABT1,ADAL,ADCY7,APMAP,ASTN2,BTN1A1,BTN2A1,BTN2A2,BTN3A1,BTN3A2,BTN3A3,C6orf100,CBR1,CD248,CHRM3,DLG2,ENAH,EPHX1,FAM65B,FBLN7,FMN2,GABBR1,GPX6,HFE,HIST1H1A,HIST1H1B,HIST1H1C,HIST1H1D,HIST1H1T,HIST1H2AB,HIST1H2AC,HIST1H2AD,HIST1H2AG,HIST1H2AI,HIST1H2AJ,HIST1H2AK,HIST1H2AL,HIST1H2AM,HIST1H2BA,HIST1H2BB,HIST1H2BC,HIST1H2BD,HIST1H2BE,HIST1H2BF,HIST1H2BG,HIST1H2BI,HIST1H2BJ,HIST1H2BK,HIST1H2BL,HIST1H2B…	ABT1,ACAP1,ACOXL,ACTG1P16,ADAL,ADAM15,ADCY7,AFF1,AHNAK2,AIF1,ALDH7A1P4,ALG1L13P,ANKRD16,ANKRD27,ANKS1A,AP5B1,APMAP,ARHGAP15,ARHGAP27,ARID3A,ARID5B,ARL11,ARL14,ASTN2,ATG5,ATP6V1G3,ATXN1,ATXN2,BACH2,BANK1,BBIP1,BCL2L11,BLK,BMP2K,BTF3L4P3,BTN1A1,BTN2A1,BTN2A2,BTN3A1,BTN3A2,BTN3A3,BTNL2,C12orf42,C1QTNF12,C1orf21,C2,C3,C4B,C6orf100,CABP1,CAMK1D,CAPSL,CARMIL1,CBR1,CCDC116,CCHCR1,CCL22,CCR12P,CCR3,CD226…
Lymphoid_Leukemia	0	0	0	127	22	148				ACOXL,ACTA2,ADAMTS18,APTX,ARHGAP28,ARID5B,ASCL2,ATP5MGP5,BAK1,BANK1,BCL11A,BCL2,BCL2L11,BMF,BUB1B,C11orf21,CAMK2D,CASC19,CASP10,CASP8,CCDC26,CCDC37-DT,CDC20,CDKN2A,CDKN2B,CEBPE,CEP72,CFLAR,COX4I1,CPA2,CPSF2,CSGALNACT1,CXXC1,DDC,DLEU1,DMRTA1,DRAIC,DTNB,ELK3,EOMES,ERG,ETS1,EXOC2,EXOC6,FAM126B,FARP2,FAS,FAT3,FIGNL1,FLI1,FRMD4B,GATA3,GGNBP1,GPBP1,GPR37,GRAMD1B,GSDMB,HLA-DQA1,HLA-DQB1,HLA-DRB1,IKZF1,I…	AACS,ABCA6,ALDH1L1,CLIC6,DEPDC1B,DHCR24,EPHB1,FADS1,FAIM3,FCRL5,FMR1NB,GLIS3,GPX4,GRAMD1B,HSPA8,MTA3,PTPRD,SBNO2,SCARB1,SQLE,TCF4,WNT3	AACS,ABCA6,ACOXL,ACTA2,ADAMTS18,ALDH1L1,APTX,ARHGAP28,ARID5B,ASCL2,ATP5MGP5,BAK1,BANK1,BCL11A,BCL2,BCL2L11,BMF,BUB1B,C11orf21,CAMK2D,CASC19,CASP10,CASP8,CCDC26,CCDC37-DT,CDC20,CDKN2A,CDKN2B,CEBPE,CEP72,CFLAR,CLIC6,COX4I1,CPA2,CPSF2,CSGALNACT1,CXXC1,DDC,DEPDC1B,DHCR24,DLEU1,DMRTA1,DRAIC,DTNB,ELK3,EOMES,EPHB1,ERG,ETS1,EXOC2,EXOC6,FADS1,FAIM3,FAM126B,FARP2,FAS,FAT3,FCRL5,FIGNL1,FLI1,FMR1NB,FRMD4B,GA…
Macular_Degeneration	7	7	1	105	103	212	ABCA4,APOE,BBS10,CFHR1,CFHR3,FSCN2,HMCN1	ABCA4,APOE,BBS10,CNGA3,HMCN1,MT-TL1,PRPH2	HMCN1	ABCA1,ABHD2,ABO,ACAD10,ACTG1P13,ALDH1A2,APOC1,APOC1P1,APOE,ARHGAP21,ARMS2,B3GLCT,BAG6,BRAP,C1orf53,C2,C20orf85,C3,C6orf223,C9,CCHCR1,CEP97,CETP,CFB,CFH,CFHR1,CFHR4,CFHR5,CFI,CHMP7,CLUL1,CNN2,COL10A1,COL4A3,COL8A1,CPN1,CTRB2,DENND1B,DPP9,FAM124B,FGD6,FRK,FTCD,FTLP1,FUT6,GADD45B,HERC2,HERPUD1,HTRA1,IFNAR2,KAT7,KCNT2,LINC00243,LINC01512,LINC01742,LINC02537,LIPC,MCUB,MFF-DT,MMP9,NELFE,NOTCH4,NPLOC4,N…	AC096677.1,ARMS2,ATP5L,ATP8A1,BTN2A2,BTN3A3,C3orf38,CCDC179,CD3D,CD3E,CD3G,CDKAL1,CHP2,COL4A1,CSMD2,DDX6,DYSF,EIF4H,ELF1,ELN,FAM105A,FBXL7,FLJ45079,FOXO1,FRMD5,GNA14,GRXCR1,HFE,HIST1H1E,HIST1H1T,HIST1H2AA,HIST1H2AC,HIST1H2AE,HIST1H2BA,HIST1H2BB,HIST1H2BC,HIST1H2BD,HIST1H2BG,HIST1H2BH,HIST1H3C,HIST1H3E,HIST1H3F,HIST1H4C,HIST1H4E,HIST1H4F,HIST1H4G,HTRA1,IFT46,INSIG1,KCND2,KDM5B,KMT2A,LIMK1,LRP1B,LR…	ABCA1,ABCA4,ABHD2,ABO,AC096677.1,ACAD10,ACTG1P13,ALDH1A2,APOC1,APOC1P1,APOE,ARHGAP21,ARMS2,ATP5L,ATP8A1,B3GLCT,BAG6,BBS10,BRAP,BTN2A2,BTN3A3,C1orf53,C2,C20orf85,C3,C3orf38,C6orf223,C9,CCDC179,CCHCR1,CD3D,CD3E,CD3G,CDKAL1,CEP97,CETP,CFB,CFH,CFHR1,CFHR3,CFHR4,CFHR5,CFI,CHMP7,CHP2,CLUL1,CNGA3,CNN2,COL10A1,COL4A1,COL4A3,COL8A1,CPN1,CSMD2,CTRB2,DDX6,DENND1B,DPP9,DYSF,EIF4H,ELF1,ELN,FAM105A,FAM124B,FBX…
Male_Genital_Cancer	0	0	0	439	207	604				ACOXL,ADAM21P1,ADAMTSL1,ADGRG1,ADNP,AFM,AGAP7P,AGT,AKAP6,ANO7,ANTXRLP1,ANXA9,AP3S2,APOLD1,AR,ARFRP1,ARHGAP6,ARHGEF5,ARL3,ARMC2,ARPIN-AP3S2,ASCL2,ATAT1,ATM,ATP9B,B3GAT1,BBX,BCL2,BCL2L11,BIK,BMI1P1,BSN,C6orf15,C7orf50,CASC11,CASC15,CASC17,CASC19,CASC8,CASP8,CATSPERG,CCAT2,CCDC88C,CCHCR1,CCND1,CD248,CDCA7,CDKAL1,CDKN1B,CDKN2A-DT,CDKN2B,CENPVL2,CENPVL3,CEP350,CERS2,CHCHD2P9,CHD3,CHEK2,CHORDC1P1,CLCNK…	A4GALT,AAAS,AC051642.1,ACN9,ACTN4,ADAM28,AGAP6,AGAP7,AGAP8,AGO1,ANO1,ARFGAP3,ARID5B,ARL6IP6,ASAH2,ASCL2,ASNS,ATP2B4,ATP5C1,BAIAP2L1,BCORL1,BHLHA15,BIK,BIN3,BMPR1B,BRI3,C11orf21,C19orf33,C19orf48,C9orf91,CABLES2,CAPN12,CATSPERG,CCND1,CD48,CD5,CD81,CGGBP1,CHMP2B,CLDN11,CMTM6,COBL,COPZ2,CSAD,CTSE,CTU1,CWC25,CXorf67,CYP26B1,DCAF7,DCBLD1,DHX33,DLG3,DYNC2LI1,EGR3,EHBP1,EI24,EIF3K,EIF4B,ENTPD4,ETFA,EXOC…	A4GALT,AAAS,AC051642.1,ACN9,ACOXL,ACTN4,ADAM21P1,ADAM28,ADAMTSL1,ADGRG1,ADNP,AFM,AGAP6,AGAP7,AGAP7P,AGAP8,AGO1,AGT,AKAP6,ANO1,ANO7,ANTXRLP1,ANXA9,AP3S2,APOLD1,AR,ARFGAP3,ARFRP1,ARHGAP6,ARHGEF5,ARID5B,ARL3,ARL6IP6,ARMC2,ARPIN-AP3S2,ASAH2,ASCL2,ASNS,ATAT1,ATM,ATP2B4,ATP5C1,ATP9B,B3GAT1,BAIAP2L1,BBX,BCL2,BCL2L11,BCORL1,BHLHA15,BIK,BIN3,BMI1P1,BMPR1B,BRI3,BSN,C11orf21,C19orf33,C19orf48,C6orf15,C7orf5…
Melanoma	12	24	0	188	86	266	BRAF,CDKN2A,CHEK2,CTNNB1,FBN1,GNA11,GNAQ,KIT,MAP2K1,NRAS,PTEN,SNAPC5	AKT1,BRAF,CDK4,CDKN2A,CHEK2,CTNNB1,ERBB4,FBN1,GNA11,GNAQ,HRAS,KIT,LRRC56,MAP2K1,MAP2K2,MC1R,MITF,NRAS,PDGFRA,PIK3CA,PTEN,RAF1,SNAPC5,STK11		ACSF3,ADAMTS12,ADD3,ADGRV1,AFG3L1P,AHNAK,AHR,AKAP12,AMPD3,ANKRD11,ANO9,ANXA9,ARHGAP20,ARNILA,ARNT,ASAP1,ASIP,ATM,ATP10A,ATP11A,BACH2,BCR,C11orf65,C13orf46,C19orf71,C4orf19,CASC15,CASP8,CBFA2T2,CBFA2T3,CBWD1,CCND1,CDH1,CDH15,CDH3,CDK10,CDKAL1,CDKN2A,CDKN2A-DT,CDKN2B,CERS2,CHMP4B,CLPTM1L,CTXND2,CYP1B1,DCLRE1B,DCST2,DEF8,DNAJB4,DNMT3A,DOCK8,DPEP1,DSTYK,DTNB,EEF1DP6,EXOC2,FAM160B2,FAM83C,FANCA,FLACC1…	AC137932.1,ACSF3,ACSS2,ACTL10,ANKRD11,ASIP,BPIFB1,BPIFB2,C16orf3,CBFA2T2,CD160,CDH15,CDK10,CDK5RAP1,CDT1,CENPBD1,CHMP1A,CHMP4B,CNPY4,CPNE1,CPNE7,CTSC,CTU2,DBNDD1,DEF8,DPEP1,DYNLRB1,E2F1,EDEM2,EIF2S2,EIF6,ERGIC3,FAM83C,FANCA,FOLH1,GALNS,GAS8,GDF5,GGT7,GPR25,GRM5,GSS,ITCH,JADE1,JAZF1,LDHD,MAP1LC3A,MAPRE1,MC1R,MMP24,MYH7B,NCAPH,NCOA6,NECAB3,NOX4,PABPN1L,PIEZO1,PIGU,PRDM7,PROCR,PXMP4,RALY,RBM39,RNF16…	AC137932.1,ACSF3,ACSS2,ACTL10,ADAMTS12,ADD3,ADGRV1,AFG3L1P,AHNAK,AHR,AKAP12,AKT1,AMPD3,ANKRD11,ANO9,ANXA9,ARHGAP20,ARNILA,ARNT,ASAP1,ASIP,ATM,ATP10A,ATP11A,BACH2,BCR,BPIFB1,BPIFB2,BRAF,C11orf65,C13orf46,C16orf3,C19orf71,C4orf19,CASC15,CASP8,CBFA2T2,CBFA2T3,CBWD1,CCND1,CD160,CDH1,CDH15,CDH3,CDK10,CDK4,CDK5RAP1,CDKAL1,CDKN2A,CDKN2A-DT,CDKN2B,CDT1,CENPBD1,CERS2,CHEK2,CHMP1A,CHMP4B,CLPTM1L,CNPY4,CPNE…
MENI	5	2	1	0	196	202	CDKN1A,CDKN1B,CDKN2B,CDKN2C,MEN1	MEN1,RET	MEN1		AC104841.2,AC114494.1,ACAD9,ADAM19,AFF3,AGO1,AGO4,AIFM1,AK9,ANGPT1,ANKFY1,ANO7,ARHGEF28,ARHGEF4,ASB11,ATE1,ATP2A3,BCR,BMX,C15orf27,C16orf3,C1orf177,C2orf50,C2orf88,CACNA1D,CACNB2,CCDC85A,CD93,CDC42BPA,CENPBD1,CENPP,CIDEA,CLMP,CLSTN2,CLVS1,CNIH3,CNTN2,CNTN5,COPG1,CUX1,CXXC11,CYB5D2,DEF8,DHX40,DMGDH,DNAH10,DZIP3,EBF4,ECM2,EIF3E,ELMO1,ENDOD1,ERCC3,ETFA,EXD3,EXTL1,EYS,FABP3,FAM101A,FAM184A,FAM208B,FA…	AC104841.2,AC114494.1,ACAD9,ADAM19,AFF3,AGO1,AGO4,AIFM1,AK9,ANGPT1,ANKFY1,ANO7,ARHGEF28,ARHGEF4,ASB11,ATE1,ATP2A3,BCR,BMX,C15orf27,C16orf3,C1orf177,C2orf50,C2orf88,CACNA1D,CACNB2,CCDC85A,CD93,CDC42BPA,CDKN1A,CDKN1B,CDKN2B,CDKN2C,CENPBD1,CENPP,CIDEA,CLMP,CLSTN2,CLVS1,CNIH3,CNTN2,CNTN5,COPG1,CUX1,CXXC11,CYB5D2,DEF8,DHX40,DMGDH,DNAH10,DZIP3,EBF4,ECM2,EIF3E,ELMO1,ENDOD1,ERCC3,ETFA,EXD3,EXTL1,EYS,FABP…
Meningitis	0	0	0	3	6	9				CCDC33,STK32C,UBE2U	LAD1,NHS,NRXN3,RAI2,SCML1,TNNT2	CCDC33,LAD1,NHS,NRXN3,RAI2,SCML1,STK32C,TNNT2,UBE2U
Migraine	7	7	0	254	9	271	BRCA2,CAPN3,EDNRA,ESR1,NOTCH3,PPOX,TNF	CACNA1A,CAPN3,CLCN1,ESR1,NOTCH3,PPOX,TAB2		ABHD17C,ABTB2,ACTBP9,ACTN1,ADD1,AFAP1,AMBRA1,ANKDD1B,ANKRD36C,ARL14EP-DT,ARMH4,ARMS2,ASTN2,ATP2B1,ATRIP,B9D2,BAZ1B,BCAR1,BCAS3,BNIP1,BTBD16,C1GALT1,C1orf87,C20orf181,C3orf38,CACNA1A,CADM2,CALCB,CAMK1D,CAMTA1,CARF,CASC15,CCDC184,CCDC188,CCM2L,CDKN2C,CELF4,CFDP1,CHRM4,CIT,CNNM2,CPQ,CREB3,CTIF,CYB5AP3,DENND1A,DGKZ,DLST,DMD,DOCK4,DYRK3,EBF1,EEF1DP6,EHMT1,EHMT2,EIF4EP2,EYA1,FALEC,FAM47A,FAT4,FECH,FGF2…	ACMSD,FUT9,GRM4,KCND2,ME2,RAB3GAP1,RPS10,SMAD4,TMEM163	ABHD17C,ABTB2,ACMSD,ACTBP9,ACTN1,ADD1,AFAP1,AMBRA1,ANKDD1B,ANKRD36C,ARL14EP-DT,ARMH4,ARMS2,ASTN2,ATP2B1,ATRIP,B9D2,BAZ1B,BCAR1,BCAS3,BNIP1,BRCA2,BTBD16,C1GALT1,C1orf87,C20orf181,C3orf38,CACNA1A,CADM2,CALCB,CAMK1D,CAMTA1,CAPN3,CARF,CASC15,CCDC184,CCDC188,CCM2L,CDKN2C,CELF4,CFDP1,CHRM4,CIT,CLCN1,CNNM2,CPQ,CREB3,CTIF,CYB5AP3,DENND1A,DGKZ,DLST,DMD,DOCK4,DYRK3,EBF1,EDNRA,EEF1DP6,EHMT1,EHMT2,EIF4EP2,ES…
Motor_Neuron_Disease	3	7	0	38	124	166	OPTN,SOD1,TARDBP	LOC108903148,MPZ,NEK1,OPTN,SOD1,TARDBP,TBK1		ACSL5,ADGRD1,C9orf72,CAMK1G,CFAP410,CLCN3,CTNND2,ERGIC1,ERICH6B,G2E3,HLA-DQB1,IQCF1,ITGA9,KIF5A,KIFAP3,KRT18P55,LINC00111,LINC02422,MOB3B,MOBP,MTCO3P1,OPCML,PCSEAT,PDZPH1P,PTPRN2,RNU6-1069P,SARM1,SCFD1,SLC9A8,SOD1,SUSD2,TBK1,TIAM1,TNIP1,TYW3,UNC13A,ZNF746,ZNF767P	ABCC1,ADAM11,ALK,ANAPC13,APH1B,APOBEC2,ARID2,ARL2,BCAP29,BRINP3,C14orf177,C3orf17,C4orf40,CA12,CATSPERD,CCDC80,CCR1,CCR3,CCRL2,CDCA5,CDH18,CDHR4,CEP63,CHRM3,CNKSR2,COX10,CTB-54O9.9,DAPL1,DARS,DHX9,DISP1,DTD1,DUS3L,DUSP27,ENY2,EPB41,EPHB1,ERICH1,FAM155A,FAM170B,FBXO25,FBXW8,FKBP15,FLVCR2,FRMD8,GAREM,GATAD2A,GRIN2A,GSTO1,GSTO2,HDX,HMHB1,HRK,HUS1,IL20RB,IL33,IP6K1,ITGA9,KCNAB1,KIDINS220,KLF13,KLF15,…	ABCC1,ACSL5,ADAM11,ADGRD1,ALK,ANAPC13,APH1B,APOBEC2,ARID2,ARL2,BCAP29,BRINP3,C14orf177,C3orf17,C4orf40,C9orf72,CA12,CAMK1G,CATSPERD,CCDC80,CCR1,CCR3,CCRL2,CDCA5,CDH18,CDHR4,CEP63,CFAP410,CHRM3,CLCN3,CNKSR2,COX10,CTB-54O9.9,CTNND2,DAPL1,DARS,DHX9,DISP1,DTD1,DUS3L,DUSP27,ENY2,EPB41,EPHB1,ERGIC1,ERICH1,ERICH6B,FAM155A,FAM170B,FBXO25,FBXW8,FKBP15,FLVCR2,FRMD8,G2E3,GAREM,GATAD2A,GRIN2A,GSTO1,GSTO2,HDX…
Multiple_Myeloma	5	58	0	62	160	278	CCND1,FGFR3,KRAS,LIG4,TP53	ARID4A,ATM,AURKA,B2M,BAP1,BCORL1,BRAF,CDK4,CDKN2C,CRBN,CREBBP,DIS3,DNMT3A,EIF1AX,ERF,FAT1,FGFR3,FLT3,H1-4,H2AC16,H2AC17,H3C1,HDAC4,HRAS,IDH1,IDH2,IL7R,KDM5C,KMT2C,KMT2D,KRAS,LATS1,LIG4,LRRC56,MGA,MST1R,MYD88,NCOR2,NF1,NKX2-1,NRAS,P2RY8,PIK3CA,PIK3R2,PTPN11,RECQL4,RXRA,SAMHD1,SFTA3,SGK1,SH2B3,TCF3,TET2,TET2-AS1,TET3,TP53,TRNT1,YAP1		ACOXL,ATG5,BAK1,BCL2,BCL2L11,CASC19,CBX7,CCDC169-SOHLH2,CCDC71L,CCHCR1,CCND1,CD86,CDKN2A,CEP120,COTL1P1,COX4I1,DNAH11,DTNB,ELL2,EOMES,EXOC2,GGNBP1,GIPC2,GRAMD1B,HCP5B,HLA-DQB1,HLA-G,IRF4,IRF8,JARID2-DT,KLF2,LINC00824,LINC01980,LINC02655,LRRC34,MNS1,MYNN,NCK1,PCAT1,PHLPP1,PREX1,PSORS1C1,QPCT,RFWD3,RN7SKP226,RNFT1P2,RNU6-416P,RNU6-637P,RPS7P9,SMARCD3,SOHLH2,SP140,SP3,SRCAP,TBC1D27P,TERC,TNFRSF13B,T…	ABI2,AC104809.3,ACVR2A,ADORA3,ANGPTL1,ARHGEF9,ARSJ,ARVCF,ATRNL1,BCORL1,BPTF,CALN1,CAPN5,CARD10,CCDC28A,CCDC33,CDC42EP1,CDH18,CDH8,CHST9,CLNK,CNKSR2,CNTNAP2,COPS7A,CPNE4,CTDSP1,CTTNBP2NL,CYP27A1,DDX20,DNAJB4,DNAJC19,DRD5,ENOX2,EPCAM,ERMP1,ERP44,FAM117B,FAM73A,FBXL7,FOXRED2,FUBP1,FXR1,FYN,GALNT18,GIPC2,GLDC,GMPPA,GP2,GPBAR1,GPC6,GPR174,GPSM1,GUCY1A3,GUCY1B3,HS3ST4,HS3ST5,ICA1L,IFFO1,INHA,JAG1,KCNN2…	ABI2,AC104809.3,ACOXL,ACVR2A,ADORA3,ANGPTL1,ARHGEF9,ARID4A,ARSJ,ARVCF,ATG5,ATM,ATRNL1,AURKA,B2M,BAK1,BAP1,BCL2,BCL2L11,BCORL1,BPTF,BRAF,CALN1,CAPN5,CARD10,CASC19,CBX7,CCDC169-SOHLH2,CCDC28A,CCDC33,CCDC71L,CCHCR1,CCND1,CD86,CDC42EP1,CDH18,CDH8,CDK4,CDKN2A,CDKN2C,CEP120,CHST9,CLNK,CNKSR2,CNTNAP2,COPS7A,COTL1P1,COX4I1,CPNE4,CRBN,CREBBP,CTDSP1,CTTNBP2NL,CYP27A1,DDX20,DIS3,DNAH11,DNAJB4,DNAJC19,DNMT3A…
Multiple_Sclerosis_Other_Demyelinating_Disease	4	4	0	306	16	326	HLA-DQB1,HLA-DRB1,NR1H3,PDCD1	DNAAF11,NR1H3,PDCD1,RNF217		ADCY3,ADI1P1,AFF1,AGAP2,AGBL2,AHI1,ALDH7A1P4,ALPK2,ANKRD55,ARHGAP27,ATXN1,ATXN2,BACH2,BATF,BATF3,BCAS1,BCL10,BTF3L4P3,BTNL2,C1orf52,CAMK2G,CARD11,CASC19,CBLB,CCDC88B,CCHCR1,CCR12P,CCR4,CD226,CD37,CD40,CD48,CD5,CD58,CD6,CD69,CD86,CDH3,CDHR3,CENPO,CHST12,CLEC16A,CLECL1,CNRIP1,COL11A2P1,COPB1,CORO1A,CSF2RB,CTSH,CXCR4,CXCR5,CYP24A1,CYP27B1,DDAH1,DIPK1A,DKKL1,DLEU1,DNAJB12P1,DRAP1,ELMO1,ENTHD1,EOMES,E…	ANKRD44,ANKS6,CCL27,CD72,CNST,DYNC1I1,FAM166B,GABBR2,MGAT4C,PLCL1,PSMD7,RFTN2,RUSC2,SLC25A13,SLC8A1,TESK1	ADCY3,ADI1P1,AFF1,AGAP2,AGBL2,AHI1,ALDH7A1P4,ALPK2,ANKRD44,ANKRD55,ANKS6,ARHGAP27,ATXN1,ATXN2,BACH2,BATF,BATF3,BCAS1,BCL10,BTF3L4P3,BTNL2,C1orf52,CAMK2G,CARD11,CASC19,CBLB,CCDC88B,CCHCR1,CCL27,CCR12P,CCR4,CD226,CD37,CD40,CD48,CD5,CD58,CD6,CD69,CD72,CD86,CDH3,CDHR3,CENPO,CHST12,CLEC16A,CLECL1,CNRIP1,CNST,COL11A2P1,COPB1,CORO1A,CSF2RB,CTSH,CXCR4,CXCR5,CYP24A1,CYP27B1,DDAH1,DIPK1A,DKKL1,DLEU1,DNAAF1…
Myasthenia_Gravis	0	0	0	20	238	258				ATP6V1G2,CHRNA1,CTLA4,DDX39BP2,DHFRP2,HCG9,HLA-B,HLA-DQA1,HLA-DRB1,HLA-DRB5,LINC01149,LINC02151,LINC02703,NFKBIL1,PTPN22,RNU1-61P,RNU6-1213P,RNU6-474P,TNFRSF11A,Y_RNA	ABCA13,ACACA,ADAM23,ADCY5,AFF3,AIMP1,AL049829.1,AMBRA1,AMER2,ANAPC7,ANKRD13A,ANO2,APC,AQP7,ARHGAP1,ATF2,ATP2A2,BCL2L2,BCL2L2-PABPN1,BRWD3,BTBD11,C10orf128,C11orf49,C12orf23,C12orf76,C14orf180,C19orf68,C4orf17,C4orf32,CACNB2,CADPS2,CALY,CAMK1D,CARD8,CBFA2T3,CDCA3,CDH23,CDH4,CHCHD3,CLCN7,CLNK,CLTA,CLVS1,CNGB3,CRAMP1L,CRY1,CTC-273B12.7,CTC-487M23.8,CYTH2,DDX52,DEPDC5,DIAPH1,DIAPH2,DISC1,DOK7,DPH6,DR…	ABCA13,ACACA,ADAM23,ADCY5,AFF3,AIMP1,AL049829.1,AMBRA1,AMER2,ANAPC7,ANKRD13A,ANO2,APC,AQP7,ARHGAP1,ATF2,ATP2A2,ATP6V1G2,BCL2L2,BCL2L2-PABPN1,BRWD3,BTBD11,C10orf128,C11orf49,C12orf23,C12orf76,C14orf180,C19orf68,C4orf17,C4orf32,CACNB2,CADPS2,CALY,CAMK1D,CARD8,CBFA2T3,CDCA3,CDH23,CDH4,CHCHD3,CHRNA1,CLCN7,CLNK,CLTA,CLVS1,CNGB3,CRAMP1L,CRY1,CTC-273B12.7,CTC-487M23.8,CTLA4,CYTH2,DDX39BP2,DDX52,DEPDC5,D…
Myeloid_Leukemia	0	0	0	816	34	848				A1CF,AACS,ABCB5,ABCG2,ABI3BP,ABTB2,ACACA,ACADSB,ACBD3,ACSM2A,ACSM2B,ADAM23,ADAM7,ADAMDEC1,ADAMTS9,ADARB2,ADD2,ADGRB3,ADH4,ADH5,AFDN,AFF3,AFF4,AGR2,AHCYL2,AHI1,AK9,AKAP12,AKR1E2,AKT2,ALOX15B,ALX4,AMD1P4,ANK2,ANK3,ANKRD16,ANKRD26P2,ANKRD55,ANPEP,AP3B1,APLF,ARHGAP28,ARHGEF10L,ARHGEF18,ARHGEF33,ARID5A,ARL2BPP5,ARL5C,ASAH1,ASB2,ASB3,ASB4,ASCC3,ASIC2,ASS1P14,ATF2,ATL2,ATP10A,ATP10B,ATP5MGP2,ATP5MGP5,AT…	ADARB2,ATP9A,BCAR1,BICD1,CFDP1,CHRDL2,CHST6,COL4A5,COL4A6,COL5A1,CTC-786C10.1,CUX1,DPYD,EEPD1,FERMT2,GAP43,GNPNAT1,IGF1R,ITGA2,MOCS2,MYO16,PAEP,PPP2R3A,PTBP2,RFWD3,RNF169,RP11-77K12.1,SH2B2,STAG1,STYX,TMEM170A,TNS1,TTLL11,ZPLD1	A1CF,AACS,ABCB5,ABCG2,ABI3BP,ABTB2,ACACA,ACADSB,ACBD3,ACSM2A,ACSM2B,ADAM23,ADAM7,ADAMDEC1,ADAMTS9,ADARB2,ADD2,ADGRB3,ADH4,ADH5,AFDN,AFF3,AFF4,AGR2,AHCYL2,AHI1,AK9,AKAP12,AKR1E2,AKT2,ALOX15B,ALX4,AMD1P4,ANK2,ANK3,ANKRD16,ANKRD26P2,ANKRD55,ANPEP,AP3B1,APLF,ARHGAP28,ARHGEF10L,ARHGEF18,ARHGEF33,ARID5A,ARL2BPP5,ARL5C,ASAH1,ASB2,ASB3,ASB4,ASCC3,ASIC2,ASS1P14,ATF2,ATL2,ATP10A,ATP10B,ATP5MGP2,ATP5MGP5,AT…
Myocardial_Infarction	15	14	0	198	662	854	CCT7,CLCN1,ESR1,F13A1,F7,GCLC,GCLM,GUCY1A1,ITGB3,LGALS2,LRP8,LTA,OLR1,PSMA6,TNFSF4	CCT7,ESR1,F10,F7,GCLC,GCLM,ITGB3,LGALS2,LOC100287329,LRP8,LTA,MIAT,OLR1,PSMA6		ABO,ACAD10,ADAMTS7,ADGRL3,AHDC1,ALDH2,ANKRD31,ANKUB1,ANP32C,AP3D1,APOB,APOC1,APOC1P1,APOE,ARHGAP42,ARHGEF26,AS3MT,ATP2A2,ATP2B1,ATXN2,B3GNTL1P1,B9D2,BCAR1,BCAS3,BCRP1,BMP1,BRAP,BSND,CARF,CARMAL,CASC15,CASTOR1,CCDC97,CD109,CELSR2,CFL1,CHRNB4,CISD1P1,COL4A1,COL4A2,COL6A3,COX5A,CUX2,CXCL8,CYP17A1,DAB2IP,DCLRE1B,DENND2B,DHFRP2,DHX36,DNMBP,DOK6,DYM,DYNC2H1,EDNRA,FAM242C,FAM99A,FCHO1,FES,FGD5,FGD6,FGF5…	ABCG1,ABI2,ACAD10,ACAT2,ACCS,ACP5,ACVR1,ADAM15,ADAM28,ADRB2,AGK,AGPAT4,AHNAK,AIDA,AIM2,AK5,AKR1C3,ALDH2,ALPK1,AMICA1,AMIGO1,ANG,ANKRD28,ANKRD55,ANKS1B,ANTXR2,ANXA1,ANXA2,ANXA4,ANXA5,AP001816.1,APBA2,APCDD1,APOC1,APOE,APOL2,APOL3,ARHGEF40,ATF7IP,ATP2B1,ATP2B4,ATXN2,ATXN7L2,AXIN2,B4GALT4,BAIAP2,BAIAP3,BANK1,BATF2,BCAM,BCL11A,BCL11B,BCL2,BEST1,BFSP1,BHLHE40,BLK,BLNK,BMPR2,BRAP,BROX,BTLA,BTN3A1,BTN3A…	ABCG1,ABI2,ABO,ACAD10,ACAT2,ACCS,ACP5,ACVR1,ADAM15,ADAM28,ADAMTS7,ADGRL3,ADRB2,AGK,AGPAT4,AHDC1,AHNAK,AIDA,AIM2,AK5,AKR1C3,ALDH2,ALPK1,AMICA1,AMIGO1,ANG,ANKRD28,ANKRD31,ANKRD55,ANKS1B,ANKUB1,ANP32C,ANTXR2,ANXA1,ANXA2,ANXA4,ANXA5,AP001816.1,AP3D1,APBA2,APCDD1,APOB,APOC1,APOC1P1,APOE,APOL2,APOL3,ARHGAP42,ARHGEF26,ARHGEF40,AS3MT,ATF7IP,ATP2A2,ATP2B1,ATP2B4,ATXN2,ATXN7L2,AXIN2,B3GNTL1P1,B4GALT4,B9D2,…
Myoneural_Disorders	0	0	0	0	89	89					ADAT2,ADCY8,ADD3,AP1S3,ARPC3,ARR3,ATAD3A,ATL1,BCAS3,BCL7A,C12orf76,C15orf27,C17orf82,CAMTA2,CD33,CNBD1,CTD-2616J11.11,ETFB,FAM162B,FAM71E1,GAPT,GLTP,GPC3,GPC4,GRM4,HDX,HS3ST4,IFT81,IGLON5,IKZF4,INCA1,KCTD15,KIF1C,KIF4A,KLK7,LHFPL3,LY6K,MMD,NAPSA,NDUFB2,NIN,NKAIN2,P2RX7,PARP12,PAWR,PDE6B,PDZD11,PHACTR2,PLCH1,POF1B,PPFIA1,PPP2R1A,PSCA,PSMD9,PTPRG,RAB35,RAB3C,RAB41,RELN,RFX6,RHBDF2,RNF167,RPS26,RPS6…	ADAT2,ADCY8,ADD3,AP1S3,ARPC3,ARR3,ATAD3A,ATL1,BCAS3,BCL7A,C12orf76,C15orf27,C17orf82,CAMTA2,CD33,CNBD1,CTD-2616J11.11,ETFB,FAM162B,FAM71E1,GAPT,GLTP,GPC3,GPC4,GRM4,HDX,HS3ST4,IFT81,IGLON5,IKZF4,INCA1,KCTD15,KIF1C,KIF4A,KLK7,LHFPL3,LY6K,MMD,NAPSA,NDUFB2,NIN,NKAIN2,P2RX7,PARP12,PAWR,PDE6B,PDZD11,PHACTR2,PLCH1,POF1B,PPFIA1,PPP2R1A,PSCA,PSMD9,PTPRG,RAB35,RAB3C,RAB41,RELN,RFX6,RHBDF2,RNF167,RPS26,RPS6…
Nail_Disease	2	2	0	0	105	108	FZD6,POGZ	FZD6,SETBP1			A2M,AC009060.1,AIM2,ALDH1A2,ALG8,ANKS3,ATOX1,BAIAP3,BEAN1,BNC2,C16orf71,C6orf120,C7orf57,CCDC62,CCDC88B,CD1C,CD1E,CDH13,CLEC18A,COG4,CRK,CTC-360G5.8,CTNNA3,DARC,DCDC1,DDX19A,DIDO1,DLG2,DNAJC24,DSE,DUSP23,DYM,EML6,EXOSC6,FBXO17,FERMT3,FGL1,FHOD3,FLRT1,FMN1,FUK,GAB2,GID8,GLYR1,GNPTG,GTF2E2,HEBP2,HIP1R,IFI16,IMMP1L,IMPA2,INTS4,KANK1,KCTD14,KCTD21,KIAA1244,KLHL29,KLHL36,KLRG1,LIPC,M6PR,MACROD1,MGRN1,…	A2M,AC009060.1,AIM2,ALDH1A2,ALG8,ANKS3,ATOX1,BAIAP3,BEAN1,BNC2,C16orf71,C6orf120,C7orf57,CCDC62,CCDC88B,CD1C,CD1E,CDH13,CLEC18A,COG4,CRK,CTC-360G5.8,CTNNA3,DARC,DCDC1,DDX19A,DIDO1,DLG2,DNAJC24,DSE,DUSP23,DYM,EML6,EXOSC6,FBXO17,FERMT3,FGL1,FHOD3,FLRT1,FMN1,FUK,FZD6,GAB2,GID8,GLYR1,GNPTG,GTF2E2,HEBP2,HIP1R,IFI16,IMMP1L,IMPA2,INTS4,KANK1,KCTD14,KCTD21,KIAA1244,KLHL29,KLHL36,KLRG1,LIPC,M6PR,MACROD1,M…
Nephrotic_Syndrome	10	33	0	26	0	60	CLCN5,COL4A3,COL4A5,KIRREL2,LAMB2,LMX1B,NPHS1,NPHS2,TRPC6,TTC21B	AGXT,ATIC,AXDND1,CLCN5,COL4A4,COL4A5,COQ2,COQ8B,FAT1,FN1,GLA,INF2,ITGA3,KANK4,LAMA5,LAMB2,LMX1B,MYO1E,NPHS1,NPHS2,NUP93,PAX2,PDSS2,PLCE1,RPL36A-HNRNPH2,SGPL1,SMARCAL1,SYNPO,TBC1D8B,TRPC6,TTC21B,TTC21B-AS1,WDR73		AHI1,BTC,BTNL2,CALHM6,CD28,CLEC16A,DELEC1,ELMO1,HLA-DQA1,HLA-DQB1,HLA-DRB1,HLA-DRB5,HLA-DRB9,HLA-S,MICA,MORF4L1,MTCO3P1,NFKBIL1,NPHS1,OR2AD1P,PARM1,TNFSF15,TNXB,TPT1P13,TRAPPC3L,ZNF311		AGXT,AHI1,ATIC,AXDND1,BTC,BTNL2,CALHM6,CD28,CLCN5,CLEC16A,COL4A3,COL4A4,COL4A5,COQ2,COQ8B,DELEC1,ELMO1,FAT1,FN1,GLA,HLA-DQA1,HLA-DQB1,HLA-DRB1,HLA-DRB5,HLA-DRB9,HLA-S,INF2,ITGA3,KANK4,KIRREL2,LAMA5,LAMB2,LMX1B,MICA,MORF4L1,MTCO3P1,MYO1E,NFKBIL1,NPHS1,NPHS2,NUP93,OR2AD1P,PARM1,PAX2,PDSS2,PLCE1,RPL36A-HNRNPH2,SGPL1,SMARCAL1,SYNPO,TBC1D8B,TNFSF15,TNXB,TPT1P13,TRAPPC3L,TRPC6,TTC21B,TTC21B-AS1,WDR73,Z…
Non-Hodgkins_Lymphoma	0	0	0	167	22	188				ACOXL,ACTA2,ADAMTS18,AIF1,ANO10,APTX,ARHGAP28,ARID5B,ASCL2,ATP5MGP5,BAK1,BANK1,BATF,BCL11A,BCL2,BCL2L11,BMF,BTNL2,BUB1B,C11orf21,CAMK2D,CASC19,CASP10,CASP8,CCDC26,CCHCR1,CD86,CDC20,CDKN2A,CDKN2B,CEBPE,CELF2,CEP72,CFLAR,COX4I1,CPA2,CPSF2,CSGALNACT1,CXXC1,DDC,DHFRP2,DLEU1,DMRTA1,DRAIC,DTNB,ELK3,EOMES,ERG,ETS1,EXOC2,EXOC6,FAM126B,FARP2,FAS,FAT3,FBXW8,FIGNL1,FLI1,FLVCR2,FRMD4B,GATA3,GGNBP1,GIPC2,GPBP…	AMICA1,ARCN1,BCL9L,CEP41,CXCR5,DDX6,FOXP1,GPR87,GRAMD1B,IFT46,IGSF10,MCAM,MED12L,P2RY13,P2RY14,PHLDB1,TRAPPC4,TREH,UBE4A,USP2,VPS11,XIRP2	ACOXL,ACTA2,ADAMTS18,AIF1,AMICA1,ANO10,APTX,ARCN1,ARHGAP28,ARID5B,ASCL2,ATP5MGP5,BAK1,BANK1,BATF,BCL11A,BCL2,BCL2L11,BCL9L,BMF,BTNL2,BUB1B,C11orf21,CAMK2D,CASC19,CASP10,CASP8,CCDC26,CCHCR1,CD86,CDC20,CDKN2A,CDKN2B,CEBPE,CELF2,CEP41,CEP72,CFLAR,COX4I1,CPA2,CPSF2,CSGALNACT1,CXCR5,CXXC1,DDC,DDX6,DHFRP2,DLEU1,DMRTA1,DRAIC,DTNB,ELK3,EOMES,ERG,ETS1,EXOC2,EXOC6,FAM126B,FARP2,FAS,FAT3,FBXW8,FIGNL1,FLI1,F…
Non-Melanoma_Skin_Cancer	0	0	0	221	60	273				AAR2,ACSF3,ADAMTS12,AFG3L1P,AHR,ALDH7A1P4,ANKRD11,ANXA9,ASIP,ATP11A,BACH2,BCAS4,BNC2,BPIFA3,BPIFB3,BPIFB4,BRCA2,C2CD6,CASC15,CASP8,CBFA2T2,CBFA2T3,CCDC88B,CCR12P,CCRL2,CD200,CDH15,CDK5RAP1,CDYL,CELF2-DT,CEP43,CERS2,CFL1,CHMP1A,CHMP4B,CKB,CLK1,CLPTM1L,COLEC10,CPVL,CTLA4,CTSH,CTSS,CUX1,CYP1B1,CYRIA,DCST1,DEF8,DEFB135,DEFB136,DHX35,DLGAP4,DPEP1,DSTYK,EDEM2,EFEMP2,EIF2AK3,EIF4E3,EPB41L1,EXO1,EXOC2,FA…	ADAMTSL3,ANKRD54,ASAP2,BAIAP2L2,C16orf3,C22orf23,CDK10,CDT1,CENPBD1,CHMP1A,CPNE7,DBNDD1,DCBLD1,DEF8,DPEP1,EIF3L,EYA4,FAM162B,FANCA,GALR3,GAS8,GCAT,GGA1,GOPC,GPRC6A,GRIK2,H1F0,IAH1,ITGB1BP1,JADE1,KCTD9,LDHD,LGALS1,MC1R,MICALL1,NDST1,NOL12,NUS1,PICK1,PLA2G6,POLR2F,RNF166,ROS1,RP11-368I7.4,RP11-830F9.6,RPL13,RWDD1,SH3BP1,SLC16A8,SOX10,SPATA2L,SPATA33,SPG7,SPIRE2,TCF25,TRIOBP,TST,TUBB3,VPS9D1,ZNF276	AAR2,ACSF3,ADAMTS12,ADAMTSL3,AFG3L1P,AHR,ALDH7A1P4,ANKRD11,ANKRD54,ANXA9,ASAP2,ASIP,ATP11A,BACH2,BAIAP2L2,BCAS4,BNC2,BPIFA3,BPIFB3,BPIFB4,BRCA2,C16orf3,C22orf23,C2CD6,CASC15,CASP8,CBFA2T2,CBFA2T3,CCDC88B,CCR12P,CCRL2,CD200,CDH15,CDK10,CDK5RAP1,CDT1,CDYL,CELF2-DT,CENPBD1,CEP43,CERS2,CFL1,CHMP1A,CHMP4B,CKB,CLK1,CLPTM1L,COLEC10,CPNE7,CPVL,CTLA4,CTSH,CTSS,CUX1,CYP1B1,CYRIA,DBNDD1,DCBLD1,DCST1,DEF8,DE…
Non-Specific_Skin_Disorder	0	0	0	0	67	67					ABCG8,AC005493.1,AC099552.4,CCDC8,CLK4,CNPPD1,COL23A1,COMMD6,CRTAP,CYP27A1,DEPDC5,DMPK,DRG1,DSPP,DYNC2LI1,EIF4ENIF1,EML2,FAM162B,FEZF1,FGD5,FGF13,GDAP1,GDF10,GINS4,GOLGA7,GPR4,INPP5J,KIF23,LIMK2,LPAR1,LPPR1,MVB12B,N4BP3,NOX5,NPSR1,NR2C2,OPA3,PAQR5,PATZ1,PCDH15,PHYKPL,PI15,PISD,PLA2G3,PLEKHH2,PPP1R37,PRR14L,RBFOX1,RNF185,RP11-758M4.1,RQCD1,SELM,SLC11A1,SMTN,SPEN,SPESP1,SPTLC1,STK36,TBC1D4,TES,TFEC…	ABCG8,AC005493.1,AC099552.4,CCDC8,CLK4,CNPPD1,COL23A1,COMMD6,CRTAP,CYP27A1,DEPDC5,DMPK,DRG1,DSPP,DYNC2LI1,EIF4ENIF1,EML2,FAM162B,FEZF1,FGD5,FGF13,GDAP1,GDF10,GINS4,GOLGA7,GPR4,INPP5J,KIF23,LIMK2,LPAR1,LPPR1,MVB12B,N4BP3,NOX5,NPSR1,NR2C2,OPA3,PAQR5,PATZ1,PCDH15,PHYKPL,PI15,PISD,PLA2G3,PLEKHH2,PPP1R37,PRR14L,RBFOX1,RNF185,RP11-758M4.1,RQCD1,SELM,SLC11A1,SMTN,SPEN,SPESP1,SPTLC1,STK36,TBC1D4,TES,TFEC…
Obesity	0	0	0	82	44	125				ADCY3,ADCY9,APOA5,ATP2A1,BCDIN3D,BDNF,CADM2,CCR3,CETP,CSMD1,DGKG,DNAJC27,ETV5,EXOC4,FAIM2,FAM155A,FPGT-TNNI3K,FTH1P5,FTO,GIPR,GNAT2,GPR139,GPRC5B,HERPUD1,HNF4G,HOXB3,HOXB5,HS6ST3,HSP90AA3P,KCNMA1,KLHL32,LEPR,LINC00558,LINC01122,LINC01229,LINC01524,LINC01741,LINC01793,LINC01875,LINGO2,LPL,MAF,MAP2K5,MC4R,MSRA,NCAM2,NEGR1,NRXN3,NYAP2,OR10R1P,OR10R2,OR10R3P,OR6Y1,PACS1,PAX5,POC5,PRDX4P1,PRKCH,RABEP2…	ADD3,ADHFE1,AMN,C1orf110,CCT8,CDC14A,CDC42BPB,CNTNAP2,CSRNP2,DBT,DDR2,ESR1,EXOC3L4,FTO,HIGD1C,HSD17B7,INPP4B,IRX3,LETMD1,LRP1B,LTN1,MAP3K7CL,MRPS25,N6AMT1,NR2C2,NUAK2,PCDH7,PEMT,PTPRD,RBL2,RCOR1,RWDD2B,SCNN1B,SLC11A2,SLC35A3,SYNCRIP,TECPR2,TFCP2,TRAF3,TTLL11,TUBB4B,XPNPEP1,ZFYVE20,ZNF480	ADCY3,ADCY9,ADD3,ADHFE1,AMN,APOA5,ATP2A1,BCDIN3D,BDNF,C1orf110,CADM2,CCR3,CCT8,CDC14A,CDC42BPB,CETP,CNTNAP2,CSMD1,CSRNP2,DBT,DDR2,DGKG,DNAJC27,ESR1,ETV5,EXOC3L4,EXOC4,FAIM2,FAM155A,FPGT-TNNI3K,FTH1P5,FTO,GIPR,GNAT2,GPR139,GPRC5B,HERPUD1,HIGD1C,HNF4G,HOXB3,HOXB5,HS6ST3,HSD17B7,HSP90AA3P,INPP4B,IRX3,KCNMA1,KLHL32,LEPR,LETMD1,LINC00558,LINC01122,LINC01229,LINC01524,LINC01741,LINC01793,LINC01875,LING…
OCD	2	2	0	152	14	168	HTR2A,SLC6A4	HTR2A,SLC6A4		ACTG1P22,ACTR5,AKAP6,AMBRA1,ANKS1B,ARL3,ATP6V1G3,BAG5,BANK1,BCL11B,BRAF,CACNA1C,CACNA1I,CACNB2,CCDC68,CCT4P1,CHRNA3,CNNM4,CNTN4,CSMD1,CTNND1,DCC,DGKI,DRD2,EEF1A1P11,EIF4EBP2P3,ENOX1,EPHX2,ESR2,FADS2,FGFR1,FOLH1B,FTCDNL1,FTLP18,FURIN,GID4,GMIP,GRIK3,GRIN2A,GRM3,GSDME,GULOP,HCN1,HSPD1P6,HSPE1-MOB4,IGSF9B,IMMP2L,ITIH3,KC6,KCNB1,KDM3B,KIZ,L3MBTL2,LINC00461,LINC01088,LINC01360,LINC01416,LINC01470,LINC…	AGAP1,C11orf73,CCDC81,CLDN8,GPATCH2,HK3,ME3,NSD1,PICALM,SOD1,TBC1D32,TIAM1,TTC22,UNC5A	ACTG1P22,ACTR5,AGAP1,AKAP6,AMBRA1,ANKS1B,ARL3,ATP6V1G3,BAG5,BANK1,BCL11B,BRAF,C11orf73,CACNA1C,CACNA1I,CACNB2,CCDC68,CCDC81,CCT4P1,CHRNA3,CLDN8,CNNM4,CNTN4,CSMD1,CTNND1,DCC,DGKI,DRD2,EEF1A1P11,EIF4EBP2P3,ENOX1,EPHX2,ESR2,FADS2,FGFR1,FOLH1B,FTCDNL1,FTLP18,FURIN,GID4,GMIP,GPATCH2,GRIK3,GRIN2A,GRM3,GSDME,GULOP,HCN1,HK3,HSPD1P6,HSPE1-MOB4,HTR2A,IGSF9B,IMMP2L,ITIH3,KC6,KCNB1,KDM3B,KIZ,L3MBTL2,LINC0046…
Osteoarthritis	0	1	0	209	7	215		FRZB		ADAM7,AIG1,ALDH1A2,AMPD3,ANAPC4,AOC1,AP3B1,ASTN2,ATG7,ATP5MC1P8,BABAM2,BMP5,BRIP1,BRWD1,BRWD1P2,BTNL2,C12orf60,C12orf65,C17orf67,C8orf34,CAMK2B,CAVIN2,CCDC26,CCDC33,CCDC91,CDC5L,CHADL,CHST3,CLDN23,COL11A1,COL27A1,COL2A1,COLGALT2,COX10-DT,CPSF6,CRADD,CSK,CUX1,DAP3P2,DCAF12,DCDC1,DELEC1,DGKI,DND1P1,DOT1L,DPEP1,DYNC1I1,ECM1P2,ECRG4,EHBP1L1,EP300,ERG,ERP27,FAM169B,FAM53A,FAM89B,FGF18,FGFR3,FILIP1,FOX…	BANK1,FAM136A,PCYOX1,SLC39A8,TGFA,TRDN,UBE2D3	ADAM7,AIG1,ALDH1A2,AMPD3,ANAPC4,AOC1,AP3B1,ASTN2,ATG7,ATP5MC1P8,BABAM2,BANK1,BMP5,BRIP1,BRWD1,BRWD1P2,BTNL2,C12orf60,C12orf65,C17orf67,C8orf34,CAMK2B,CAVIN2,CCDC26,CCDC33,CCDC91,CDC5L,CHADL,CHST3,CLDN23,COL11A1,COL27A1,COL2A1,COLGALT2,COX10-DT,CPSF6,CRADD,CSK,CUX1,DAP3P2,DCAF12,DCDC1,DELEC1,DGKI,DND1P1,DOT1L,DPEP1,DYNC1I1,ECM1P2,ECRG4,EHBP1L1,EP300,ERG,ERP27,FAM136A,FAM169B,FAM53A,FAM89B,FGF18,FG…
Osteomyelitis	0	0	0	0	67	67					ABTB1,AK5,ALDH1L1,ASIC2,BARD1,BDNF,BHLHE41,BRSK2,C15orf57,C1orf198,C3orf22,C7orf60,CAPN9,CCDC105,CHCHD6,CHST13,CSMD3,DIRAS2,DNAJB4,DNAJB8,DUSP8,EEFSEC,ENKUR,EPHA6,FAM73A,FIP1L1,FUBP1,GIPC2,GPR158,HAPLN4,IFLTD1,KCNMA1,KRTAP5-1,KRTAP5-2,LAMA2,LARP1B,LIN7C,LPHN3,MACROD2,MTFR1,MYO15B,MYOF,MYRIP,NCAN,PCED1B,PLEKHA7,PTGFR,RECQL5,RGSL1,RUVBL1,SLC1A6,SLC4A10,SMIM5,SNCAIP,SOX5,TM6SF2,TSPAN9,UROC1,USP31,US…	ABTB1,AK5,ALDH1L1,ASIC2,BARD1,BDNF,BHLHE41,BRSK2,C15orf57,C1orf198,C3orf22,C7orf60,CAPN9,CCDC105,CHCHD6,CHST13,CSMD3,DIRAS2,DNAJB4,DNAJB8,DUSP8,EEFSEC,ENKUR,EPHA6,FAM73A,FIP1L1,FUBP1,GIPC2,GPR158,HAPLN4,IFLTD1,KCNMA1,KRTAP5-1,KRTAP5-2,LAMA2,LARP1B,LIN7C,LPHN3,MACROD2,MTFR1,MYO15B,MYOF,MYRIP,NCAN,PCED1B,PLEKHA7,PTGFR,RECQL5,RGSL1,RUVBL1,SLC1A6,SLC4A10,SMIM5,SNCAIP,SOX5,TM6SF2,TSPAN9,UROC1,USP31,US…
Osteopoikilosis	1	1	0	43	7	51	LEMD3	LEMD3		ALDH7A1,AURKAIP1,AXIN1,CCDC170,CDC42SE1,CSRNP3,DDN,FAM3C,FTCDNL1,GALNT3,HCG22,HLA-DRB5,HLA-DRB9,HMGN2P24,HSP90AB3P,KRT18P57,LINC01700,LINC01956,LRP5,MECOM,MEPE,MRPS31P1,MUC22,MXRA8,NICN1,PPIAP34,RAP1A,RNA5SP130,RNU6-12P,RPL23AP12,RSPO3,SEM1,SFRP4,SOX6,SP1,SP7,STARD3NL,STK39,THORLNC,TNFRSF11B,WLS,WNT16,ZBTB40	ARHGAP18,AUTS2,CPNE4,GPM6A,SLC2A3,SLCO5A1,STOML3	ALDH7A1,ARHGAP18,AURKAIP1,AUTS2,AXIN1,CCDC170,CDC42SE1,CPNE4,CSRNP3,DDN,FAM3C,FTCDNL1,GALNT3,GPM6A,HCG22,HLA-DRB5,HLA-DRB9,HMGN2P24,HSP90AB3P,KRT18P57,LEMD3,LINC01700,LINC01956,LRP5,MECOM,MEPE,MRPS31P1,MUC22,MXRA8,NICN1,PPIAP34,RAP1A,RNA5SP130,RNU6-12P,RPL23AP12,RSPO3,SEM1,SFRP4,SLC2A3,SLCO5A1,SOX6,SP1,SP7,STARD3NL,STK39,STOML3,THORLNC,TNFRSF11B,WLS,WNT16,ZBTB40
Otosclerosis	0	0	0	33	82	115				AHSG,ANAPC1,CD109,CLDN23,COL4A2,DLEU1,DNMT1,EIF3H,HSP90AB3P,IP6K3,IRX5,LINC00536,LINC01482,LINC02341,LINC02644,LTBP3,MAML2,MARK3,MFHAS1,MTND5P34,PREX1,PTX4,RELN,RPS3AP2,SEMA4D,SMAD3,SPP1,STX17-DT,SUPT3H,TGFB1,TNFSF11,ZC3H11B,ZNF438	ABCA5,ADARB2,ARHGEF4,BAIAP3,BRE,C7orf57,CACNA1H,CADPS2,CAMK1D,CCM2,CCT4,CHST12,CMTM7,CMTM8,COASY,COMMD1,CTC-512J12.6,CTU2,CUX1,DDX56,DYNC1LI1,EBF2,ELOVL4,EXT1,FAM20A,FBN2,FHIT,GALNTL6,HBG2,HMGB1,HSD17B1,HTR3B,KCTD17,KIAA1377,KIF7,KLHL32,KPNA2,LMF1,MAD1L1,MED27,MLX,MMP20,MMP8,MRPL33,MRPS34,NACAD,NDUFAF4,PIEZO1,PLEKHH3,PRICKLE2,PRKRA,RBFOX3,RDX,RND3,RNF133,RNF166,SEPT14,SFMBT2,SLC13A1,SLC1A2,SOX8,S…	ABCA5,ADARB2,AHSG,ANAPC1,ARHGEF4,BAIAP3,BRE,C7orf57,CACNA1H,CADPS2,CAMK1D,CCM2,CCT4,CD109,CHST12,CLDN23,CMTM7,CMTM8,COASY,COL4A2,COMMD1,CTC-512J12.6,CTU2,CUX1,DDX56,DLEU1,DNMT1,DYNC1LI1,EBF2,EIF3H,ELOVL4,EXT1,FAM20A,FBN2,FHIT,GALNTL6,HBG2,HMGB1,HSD17B1,HSP90AB3P,HTR3B,IP6K3,IRX5,KCTD17,KIAA1377,KIF7,KLHL32,KPNA2,LINC00536,LINC01482,LINC02341,LINC02644,LMF1,LTBP3,MAD1L1,MAML2,MARK3,MED27,MFHAS1,ML…
Parathyroid_Disorder	2	1	0	0	45	48	CDC73,MEN1	CASR			ABCA1,ABCD4,AKAP2,AKAP7,ANKRD35,ARG1,BLNK,C12orf43,C4orf19,CAMKK2,CLDN11,COQ5,CSRNP3,EPB41L2,EPHA6,GATC,HIAT1,KNCN,MED23,MKNK1,MUC2,NDST4,NRXN1,P2RX4,P2RX7,PALM2,PALM2-AKAP2,PDLIM5,PLXNA4,RELL1,RFTN1,RNF216,RORA,RP11-45H22.3,SASS6,SCARA5,SCGB1D1,SCGB2A1,SCN2A,SLC7A14,TRMT13,VSX2,ZNF644,ZNF677,ZNF813	ABCA1,ABCD4,AKAP2,AKAP7,ANKRD35,ARG1,BLNK,C12orf43,C4orf19,CAMKK2,CASR,CDC73,CLDN11,COQ5,CSRNP3,EPB41L2,EPHA6,GATC,HIAT1,KNCN,MED23,MEN1,MKNK1,MUC2,NDST4,NRXN1,P2RX4,P2RX7,PALM2,PALM2-AKAP2,PDLIM5,PLXNA4,RELL1,RFTN1,RNF216,RORA,RP11-45H22.3,SASS6,SCARA5,SCGB1D1,SCGB2A1,SCN2A,SLC7A14,TRMT13,VSX2,ZNF644,ZNF677,ZNF813
Parkinsons_Disease	15	12	1	166	103	284	ADH1C,ATXN2,DNAJC13,GBA1,GLUD2,LRRK2,MAPT,MT-ND1,NR4A2,PRKN,PSAP,RFC1,SNCAIP,TBP,VPS13C	DNAJB6,DNAJC13,GBA1,GLUD2,LOC106627981,LRRK2,MAPT,MT-ND1,NR4A2,PSAP,TNK2,VPS13C	PRKN	APOE,ARHGAP27,ASS1P14,ASXL3,BAG3,BCKDK,BICD1,BIN3,BRIP1,BST1,C5orf24,CAB39L,CAMK2D,CASC16,CCDC62,CD19,CD38,CHRNB1,CLCN3,CNTN1,CRLS1,CTSB,CYRIB,DCUN1D1,DDRGK1,DGKQ,DLG2,DNAH17,DNASE1L1,DNM1L,DYRK1A,EEF1AKNMT,EIF3KP1,ELOVL7,FAM126A,FAM171A2,FAM47E,FAM47E-STBD1,FBRSL1,FCGR2A,FGD4,FYN,GAK,GBA,GBF1,GCH1,GPM6B,GPNMB,GPR65,GPR89P,GS1-124K5.4,GXYLT1,HASPIN,HIP1R,HLA-DQA1,HLA-DQB1,HLA-DRA,HLA-DRB1,HMGB1P1…	ACOX1,ADAM12,AHI1,AL355490.1,ANKRD2,ANXA9,ARHGAP19-SLIT1,BNIPL,BTN2A1,BTN2A2,C2orf15,CDC42SE1,CDH13,COX7B2,CTNNA1,DMD,EIF5B,EXOSC1,FAM63A,FBF1,FBXO25,GABPB2,GABRA4,GABRB1,GALK1,GPR64,H3F3B,HIST1H1D,HIST1H1E,HIST1H2AC,HIST1H2AD,HIST1H2AE,HIST1H2BD,HIST1H2BE,HIST1H2BF,HIST1H2BG,HIST1H2BH,HIST1H3D,HIST1H3E,HIST1H3F,HIST1H4D,HIST1H4E,HIST1H4F,HIST1H4G,HOGA1,ING4,INHA,IQCJ-SCHIP1,LYG2,LYSMD1,MEF2C,MLL…	ACOX1,ADAM12,ADH1C,AHI1,AL355490.1,ANKRD2,ANXA9,APOE,ARHGAP19-SLIT1,ARHGAP27,ASS1P14,ASXL3,ATXN2,BAG3,BCKDK,BICD1,BIN3,BNIPL,BRIP1,BST1,BTN2A1,BTN2A2,C2orf15,C5orf24,CAB39L,CAMK2D,CASC16,CCDC62,CD19,CD38,CDC42SE1,CDH13,CHRNB1,CLCN3,CNTN1,COX7B2,CRLS1,CTNNA1,CTSB,CYRIB,DCUN1D1,DDRGK1,DGKQ,DLG2,DMD,DNAH17,DNAJB6,DNAJC13,DNASE1L1,DNM1L,DYRK1A,EEF1AKNMT,EIF3KP1,EIF5B,ELOVL7,EXOSC1,FAM126A,FAM171A2,FA…
Peripheral_Nerve_Disorder	14	28	0	137	126	290	BAG3,BSCL2,DYNC1H1,GDAP1,GJB1,HARS1,HFE,HINT1,IARS2,IGHMBP2,MFN2,NEFL,PEX6,PRX	AARS1,BAG3,BSCL2,CHRNG,COX6A1,DNAJB5,DYNC1H1,GAN,GDAP1,GJB1,HARS1,HFE,HINT1,HNRNPUL2-BSCL2,IARS2,IGHMBP2,KIF5A,LMNA,MFN2,MME,MPZ,NEFL,PEX6,PMP2,PRX,SH3TC2,SLC12A6,SPTLC3		ACOX3,ACTR1A,ADAMTS10,ADAMTS14,ADAMTS17,ADAP1,ADGB,ADGB-DT,ADO,ADRA2B,AEBP1,ALDH7A1P4,ALKAL1,ANGPT4,ANKRD30A,AOC1,APTX,ARL6IP1P2,ATP6V1G2,BATF3,BBS9,C1orf141,C6orf15,CBWD1,CCDC88B,CCND1,CDH18,CEP72,CHRNA1,CICP18,COX19,COX6B1P6,CRPPA,CTLA4,CTSB,CXCL12,DDX39BP2,DELEC1,DHFRP2,DNAH11,DNER,DUSP22,EFEMP1,EVX2,FAT3,GPAT2,GSTM5P1,GYPA,HCG9,HCP5,HDAC9,HLA-B,HLA-DPA1,HLA-DPB1,HLA-DQA1,HLA-DQB1,HLA-DRA,HLA-…	ADARB2,ARHGAP6,ARHGEF11,ARHGEF3,ARMCX4,ARSK,ASIC2,ATP13A2,ATP13A4,ATP13A5,ATP1A3,BDKRB1,BDKRB2,BEND6,BTN2A2,BTN3A3,BTRC,C10orf76,C21orf90,C4orf46,CAMTA1,CCSER1,CCT6B,CHIC2,CHMP6,COL4A2,DLEU1,ETFDH,FAM109B,FAM110B,FAM98C,FBXO22,FBXO25,FBXW4,FIP1L1,FRMPD4,GAPVD1,GOLGA1,GPNMB,GPR150,GRID2,HERPUD2,HFE,HIST1H1T,HIST1H2AA,HIST1H2AC,HIST1H2AE,HIST1H2BA,HIST1H2BB,HIST1H2BC,HIST1H2BD,HIST1H3C,HIST1H4C,HSD…	AARS1,ACOX3,ACTR1A,ADAMTS10,ADAMTS14,ADAMTS17,ADAP1,ADARB2,ADGB,ADGB-DT,ADO,ADRA2B,AEBP1,ALDH7A1P4,ALKAL1,ANGPT4,ANKRD30A,AOC1,APTX,ARHGAP6,ARHGEF11,ARHGEF3,ARL6IP1P2,ARMCX4,ARSK,ASIC2,ATP13A2,ATP13A4,ATP13A5,ATP1A3,ATP6V1G2,BAG3,BATF3,BBS9,BDKRB1,BDKRB2,BEND6,BSCL2,BTN2A2,BTN3A3,BTRC,C10orf76,C1orf141,C21orf90,C4orf46,C6orf15,CAMTA1,CBWD1,CCDC88B,CCND1,CCSER1,CCT6B,CDH18,CEP72,CHIC2,CHMP6,CHRNA1…
Peripheral_Vascular_Disease	0	0	0	58	6	64				ABO,ARNTL,BMP8A,BSPH1,C11orf49,C6orf15,CCSER1,CELSR2,CHRNA3,CHRNB4,COL4A1,CREB3L1,CYP2A7P2,CYP2G1P,EDNRA,EMX2OS,F5,FBXO36P1,HDAC9,HIPK3,HLA-DQA1,HLA-DRB1,HLA-DRB6,HYKK,IL6,KIAA1549L,KPNA2,LDLR,LINC01141,LINC02356,LPA,LPL,LRRTM4,MAPK14,MICC,MMP3,MTCYBP42,NOP56P3,NSMCE1,PDIA6,PDZD8,PPIEL,PRMT5P1,PTDSS1,PTPN11,RASSF10,RN7SL423P,RNU6-1133P,SERP2,SLC8A3,SMARCA4,SMOC1,SULT2A1,SYT1,TCF7L2,TWIST1,UBQLN1P…	C9orf72,CD163,CD163L1,GRIN2B,LINGO2,MED27	ABO,ARNTL,BMP8A,BSPH1,C11orf49,C6orf15,C9orf72,CCSER1,CD163,CD163L1,CELSR2,CHRNA3,CHRNB4,COL4A1,CREB3L1,CYP2A7P2,CYP2G1P,EDNRA,EMX2OS,F5,FBXO36P1,GRIN2B,HDAC9,HIPK3,HLA-DQA1,HLA-DRB1,HLA-DRB6,HYKK,IL6,KIAA1549L,KPNA2,LDLR,LINC01141,LINC02356,LINGO2,LPA,LPL,LRRTM4,MAPK14,MED27,MICC,MMP3,MTCYBP42,NOP56P3,NSMCE1,PDIA6,PDZD8,PPIEL,PRMT5P1,PTDSS1,PTPN11,RASSF10,RN7SL423P,RNU6-1133P,SERP2,SLC8A3,SMARCA…
Peritonitis_Retroperitoneal_Infection	0	0	0	2	38	40				LINC01438,NEDD4L	ACAN,ACSS3,BEX5,CDH7,CHCHD4,COX7A2,DACH2,DCAF4,FAM98C,GMPS,GPR124,GRID2,HEATR4,INADL,LRCH2,MRC2,MTUS1,MYO6,NUMB,PPFIA2,PPP2R5C,PVRL1,RHBDF2,RPL27A,RYR1,SENP6,SH3GL3,SLC33A1,SPRED3,ST5,TCEAL5,TMEM43,TPRXL,XPC,ZEB1,ZNF321P,ZNF438,ZNF816	ACAN,ACSS3,BEX5,CDH7,CHCHD4,COX7A2,DACH2,DCAF4,FAM98C,GMPS,GPR124,GRID2,HEATR4,INADL,LINC01438,LRCH2,MRC2,MTUS1,MYO6,NEDD4L,NUMB,PPFIA2,PPP2R5C,PVRL1,RHBDF2,RPL27A,RYR1,SENP6,SH3GL3,SLC33A1,SPRED3,ST5,TCEAL5,TMEM43,TPRXL,XPC,ZEB1,ZNF321P,ZNF438,ZNF816
Personality_Disorder	0	0	0	0	153	153					AC008498.1,AC115618.1,ADAMTS18,ADAMTS6,AIMP2,ANKRD61,ANXA10,AOX1,APOC1,APOE,ARHGEF10,ASAH1,BBIP1,C12orf40,C12orf66,C6orf99,C7orf63,C8orf34,CCZ1,CD34,CDH19,CDH7,CEP68,CERCAM,CLTC,COL13A1,COPG2,CPNE8,CRAT,CSAG1,CSMD1,CTNNA1,CXXC5,CYTH3,DDX50,DHX40,DLG1,DOCK1,DOLPP1,DYNLT1,EBF1,EBP,EID3,EIF2AK1,EPHA3,ESM1,FAM212B,FAM78B,FBXO39,FCGR1B,FGF11,FGL1,FSIP1,GCH1,GLRA2,GNPDA1,GPR176,GRHPR,GSK3B,HAVCR1,HAVCR…	AC008498.1,AC115618.1,ADAMTS18,ADAMTS6,AIMP2,ANKRD61,ANXA10,AOX1,APOC1,APOE,ARHGEF10,ASAH1,BBIP1,C12orf40,C12orf66,C6orf99,C7orf63,C8orf34,CCZ1,CD34,CDH19,CDH7,CEP68,CERCAM,CLTC,COL13A1,COPG2,CPNE8,CRAT,CSAG1,CSMD1,CTNNA1,CXXC5,CYTH3,DDX50,DHX40,DLG1,DOCK1,DOLPP1,DYNLT1,EBF1,EBP,EID3,EIF2AK1,EPHA3,ESM1,FAM212B,FAM78B,FBXO39,FCGR1B,FGF11,FGL1,FSIP1,GCH1,GLRA2,GNPDA1,GPR176,GRHPR,GSK3B,HAVCR1,HAVCR…
Phlebitis_Thrombophlebitis	0	0	0	2	111	111				CREB3L1,DGKZ	AC110771.1,ACSS2,ADAMTS13,ADAMTSL2,AHCY,AMBRA1,ARHGAP1,ASCC3,ATG13,ATP1B1,BLZF1,BPI,C10orf35,C11orf49,C1orf112,C9orf96,CACFD1,CCDC181,CEL,CEP250,CHEK2,CHRM4,CKAP5,CPNE1,CREB3L1,CTSG,CYP4V2,DBN1,DCHS2,DGKZ,DPT,DYNLRB1,EDEM2,EIF2S2,EIF6,EPB41L1,ERGIC3,F11,F2,F5,FAM149A,FAM180B,FAM83C,FGA,FGB,FGG,GBGT1,GDF5,GGT7,GLIS3,GPR161,GSS,GTF3C5,HBQ1,HIST1H3H,ITCH,KIFAP3,KLKB1,KRR1,LRAT,MAP1LC3A,MED22,METTL18…	AC110771.1,ACSS2,ADAMTS13,ADAMTSL2,AHCY,AMBRA1,ARHGAP1,ASCC3,ATG13,ATP1B1,BLZF1,BPI,C10orf35,C11orf49,C1orf112,C9orf96,CACFD1,CCDC181,CEL,CEP250,CHEK2,CHRM4,CKAP5,CPNE1,CREB3L1,CTSG,CYP4V2,DBN1,DCHS2,DGKZ,DPT,DYNLRB1,EDEM2,EIF2S2,EIF6,EPB41L1,ERGIC3,F11,F2,F5,FAM149A,FAM180B,FAM83C,FGA,FGB,FGG,GBGT1,GDF5,GGT7,GLIS3,GPR161,GSS,GTF3C5,HBQ1,HIST1H3H,ITCH,KIFAP3,KLKB1,KRR1,LRAT,MAP1LC3A,MED22,METTL18…
Pleuritis	0	0	0	0	8	8					CCDC110,CCDC150,CDCP1,CHN1,DSCAM,GTF3C3,HECW2,NPAS2	CCDC110,CCDC150,CDCP1,CHN1,DSCAM,GTF3C3,HECW2,NPAS2
Pneumonia	0	0	0	23	3	26				ARHGAP27P1-BPTFP1-KPNA2P3,ATXN8OS,CHRNA5,EXD3,FYCO1,HLA-B,HLA-DQB1,HLA-S,IL6R,IQCJ-SCHIP1,IREB2,LINC02571,LZTFL1,MICA,MTCO3P1,MUC2,MUC5AC,RNU1-150P,RNU6-54P,SLC6A20,TNFRSF1A,TTC33,XCR1	DBF4B,GFAP,KIF18B	ARHGAP27P1-BPTFP1-KPNA2P3,ATXN8OS,CHRNA5,DBF4B,EXD3,FYCO1,GFAP,HLA-B,HLA-DQB1,HLA-S,IL6R,IQCJ-SCHIP1,IREB2,KIF18B,LINC02571,LZTFL1,MICA,MTCO3P1,MUC2,MUC5AC,RNU1-150P,RNU6-54P,SLC6A20,TNFRSF1A,TTC33,XCR1
Poliomyelitis	0	0	0	0	90	90					ALKBH5,ANKRA2,AP005482.1,AP3B1,ARHGEF28,ASH1L,ATPAF2,B3GAT2,C15orf52,C15orf56,CASP14,CHSY3,CLIC5,COG5,COPS3,CYP2C19,DMD,DPP8,DRG2,EVPLL,FBXL4,FGF10,FLCN,FLII,FMNL2,FRMPD3,GALNTL6,GID4,GNAQ,GYPE,HBP1,HCN1,HELLS,IGDCC4,IL1RAPL2,ITPKA,KIAA1614,LLGL1,LPHN1,LRIT3,LRRC48,LTK,MED9,MELK,MGA,MIEF2,MPRIP,MYO15A,NOC3L,NRG3,NT5M,PAK6,PCSK2,PDLIM1,PEMT,PHGR1,PLCB2,PLCE1,PLCG1,PLD6,POU3F2,PRKAR2B,PRPSAP2,PTPRD…	ALKBH5,ANKRA2,AP005482.1,AP3B1,ARHGEF28,ASH1L,ATPAF2,B3GAT2,C15orf52,C15orf56,CASP14,CHSY3,CLIC5,COG5,COPS3,CYP2C19,DMD,DPP8,DRG2,EVPLL,FBXL4,FGF10,FLCN,FLII,FMNL2,FRMPD3,GALNTL6,GID4,GNAQ,GYPE,HBP1,HCN1,HELLS,IGDCC4,IL1RAPL2,ITPKA,KIAA1614,LLGL1,LPHN1,LRIT3,LRRC48,LTK,MED9,MELK,MGA,MIEF2,MPRIP,MYO15A,NOC3L,NRG3,NT5M,PAK6,PCSK2,PDLIM1,PEMT,PHGR1,PLCB2,PLCE1,PLCG1,PLD6,POU3F2,PRKAR2B,PRPSAP2,PTPRD…
Polycystic_Kidney_Disease	8	9	0	0	52	63	ANO5,CC2D2A,CEP290,COL4A4,NPHP3,PKD1,PKD2,PKHD1	CC2D2A,CEP290,COL4A4,DHX34,HDAC8,PKD1,PKD1-AS1,PKD2,PKHD1			AC025263.3,ADRA1D,ALG8,ARG2,ARHGEF7,ARID1B,ATRN,BBX,C2orf50,CEP135,CNKSR2,COBLL1,CROT,DGKB,EDEM3,EXOC1,FAM120A,FIGN,GAB2,GLRX5,GRHL3,HNRNPF,IGFL4,IPCEF1,IQCE,IVNS1ABP,LFNG,MEF2C,MSX2,MYRFL,NRD1,OSBPL9,PAPSS2,PCDH15,PIGH,PTH2R,PTPRD,RAB3IP,RAD51B,RALGAPA2,RNF2,RP11-1070N10.3,SEPHS1,SGCZ,SPOCK3,SWT1,TCL1B,TRMT1L,TSNAX,TSNAX-DISC1,TTYH3,XKRX	AC025263.3,ADRA1D,ALG8,ANO5,ARG2,ARHGEF7,ARID1B,ATRN,BBX,C2orf50,CC2D2A,CEP135,CEP290,CNKSR2,COBLL1,COL4A4,CROT,DGKB,DHX34,EDEM3,EXOC1,FAM120A,FIGN,GAB2,GLRX5,GRHL3,HDAC8,HNRNPF,IGFL4,IPCEF1,IQCE,IVNS1ABP,LFNG,MEF2C,MSX2,MYRFL,NPHP3,NRD1,OSBPL9,PAPSS2,PCDH15,PIGH,PKD1,PKD1-AS1,PKD2,PKHD1,PTH2R,PTPRD,RAB3IP,RAD51B,RALGAPA2,RNF2,RP11-1070N10.3,SEPHS1,SGCZ,SPOCK3,SWT1,TCL1B,TRMT1L,TSNAX,TSNAX-DISC1,…
PTSD	0	2	0	85	55	142		CACNA1C,FKBP5		ACTN1,BIN3,BPTF,CD276,CLEC18B,CSE1L,DCC,DMRTA1,EGR3,EPHB1,FAM120A,FAM120AOS,FBXL17,FES,FOXP2,GNGT1,GPM6A,GPM6A-DT,HLA-B,HSPA9P1,IGBP1P5,INSYN1,IPO9,KAZN,KCNB2,KIAA1109,KRT8P21,LINC01023,LINC01052,LINC01360,LINC01470,LINC01680,LINC02571,LINC02743,LINC02763,LINC02770,LINC02797,LRFN5,MAD1L1,MAPT,MAPT-IT1,MON1B,NCAM1,NDUFS6P1,NOS1,OPCML,OR14J1,OR2U2P,OR5AZ1P,OR5BA1P,PALS2,PCDHA1,PCDHA2,PCDHA3,PCDHA4,…	ABCA12,AC022498.1,ADAMTS7,ADK,ANKRD44,ASAP3,ATG7,ATP6V1H,C1orf213,CAAP1,CHRNB4,CMIP,CSMD2,CX3CR1,DHX38,DSN1,EPHB2,FAM13A,GRIN2A,HP,HPR,HRH1,IFT74,ITGA11,JAKMIP1,LPP,LRRC19,LSAMP,LYPLA1,MAP2K5,MED10,METTL16,METTL23,MLLT3,MORF4L1,MRPL15,NDRG3,NKAP,PID1,PLAA,PMFBP1,PSAT1,PTPRE,RGS20,SNX10,SOGA1,SP110,SPAG9,SRR,TCEA3,TNRC6C,TXNL4B,UFM1,XKR4,ZFHX3	ABCA12,AC022498.1,ACTN1,ADAMTS7,ADK,ANKRD44,ASAP3,ATG7,ATP6V1H,BIN3,BPTF,C1orf213,CAAP1,CACNA1C,CD276,CHRNB4,CLEC18B,CMIP,CSE1L,CSMD2,CX3CR1,DCC,DHX38,DMRTA1,DSN1,EGR3,EPHB1,EPHB2,FAM120A,FAM120AOS,FAM13A,FBXL17,FES,FKBP5,FOXP2,GNGT1,GPM6A,GPM6A-DT,GRIN2A,HLA-B,HP,HPR,HRH1,HSPA9P1,IFT74,IGBP1P5,INSYN1,IPO9,ITGA11,JAKMIP1,KAZN,KCNB2,KIAA1109,KRT8P21,LINC01023,LINC01052,LINC01360,LINC01470,LINC0168…
Pulmonary_Heart_Disease	0	0	0	0	98	98					ABHD10,AC004899.1,AHCYL2,ARHGEF38,ATAD2,C10orf128,C14orf159,C15orf32,C20orf196,CBFA2T3,CCSER1,CEP250,CNTN6,CRYBG3,DBX2,DCC,DIS3,DIS3L2,DNAJC19,DOK6,DSCAM,ENOX1,EPB41,EPB41L1,ERP44,ERVV-2,FAM170B,FBXW7,FXR1,GDF5,GGT1,GLIS3,GPR110,GPR116,GPR56,GSTCD,IGF2BP1,IGFBP7,INTS12,INVS,IRF5,KCNJ3,KIAA1217,KLHL4,LRRC4C,LRRC66,LSAMP,MAP1LC3B,MEP1A,METTL4,MSANTD3-TMEFF1,MYOM1,NABP1,NAV2,NCKAP1,NDC80,NLRC5,NME1,…	ABHD10,AC004899.1,AHCYL2,ARHGEF38,ATAD2,C10orf128,C14orf159,C15orf32,C20orf196,CBFA2T3,CCSER1,CEP250,CNTN6,CRYBG3,DBX2,DCC,DIS3,DIS3L2,DNAJC19,DOK6,DSCAM,ENOX1,EPB41,EPB41L1,ERP44,ERVV-2,FAM170B,FBXW7,FXR1,GDF5,GGT1,GLIS3,GPR110,GPR116,GPR56,GSTCD,IGF2BP1,IGFBP7,INTS12,INVS,IRF5,KCNJ3,KIAA1217,KLHL4,LRRC4C,LRRC66,LSAMP,MAP1LC3B,MEP1A,METTL4,MSANTD3-TMEFF1,MYOM1,NABP1,NAV2,NCKAP1,NDC80,NLRC5,NME1,…
Purpura_Other_Hemorrhagic_Conditions	0	0	0	8	11	19				HLA-DQA1,HLA-DQB1,HLA-DQB3,HLA-DRA,HLA-DRB1,HLA-DRB5,HLA-DRB9,MTCO3P1	DNAJB6,ESR1,FBXO25,MYO16,PDE11A,SLC16A4,SLC38A2,TMX1,TRAK1,ULK4,ZC3HC1	DNAJB6,ESR1,FBXO25,HLA-DQA1,HLA-DQB1,HLA-DQB3,HLA-DRA,HLA-DRB1,HLA-DRB5,HLA-DRB9,MTCO3P1,MYO16,PDE11A,SLC16A4,SLC38A2,TMX1,TRAK1,ULK4,ZC3HC1
Refraction_Accomodation_Disorders	0	0	0	702	127	824				A2MP1,ABCA4,ABHD6,ACTG1P13,ADAMTS9,ADAMTSL1,ADD3,ADGRL3,ADTRP,AFF1,AHR,AKAP13,AKAP6,ALKAL1,ALKAL2,AMOTL2,ANAPC10,ANGPT1,ANK3,ANKRD10,ANKRD20A5P,ANTXR2,ANXA6,AP1M1,AP3M1,AP5B1,APH1B,API5,APOE,ARHGAP32,ARID2,ARL14EP-DT,ARL2BPP6,ARL6IP6,ARMS2,ASAP1,ASCC2,ASIP,ASPA,ATP5F1CP1,ATP6V0E1P4,ATP6V1E2,AUTS2,AXIN2,AZGP1P1,B4GALNT2,BACH1,BARHL2,BCAS3,BEND4,BICC1,BIN3,BIRC6,BMP2,BMP3,BMP4,BMPR1A,BOD1,BTF3P7,C1…	ACSS1,ADHFE1,AGAP1,AKAP1,ALG13,APMAP,ARHGAP22,ARHGDIG,ATP5SL,ATP6V1E2,B3GNT8,BBS5,BCKDHA,C16orf13,C16orf87,C16orf91,C17orf70,C19orf69,C1orf112,C2orf71,CARS,CCDC173,CCDC78,CCR8,CCRL2,CCT4,CD244,CELF6,CLIP4,CNPPD1,CTC-435M10.3,CXCR6,DHRS12,DNAJC3,EFCAB6,EXOSC5,EXOSC7,EYS,FAM134A,FAM173A,FAM195A,FBXL16,FKBP1C,GBE1,GPT2,GRAMD2,GRB10,HAGHL,HBA2,HHIP,HS6ST3,ITFG1,ITLN2,JMJD8,KCTD16,KLHL23,KLHL41,LARS2,…	A2MP1,ABCA4,ABHD6,ACSS1,ACTG1P13,ADAMTS9,ADAMTSL1,ADD3,ADGRL3,ADHFE1,ADTRP,AFF1,AGAP1,AHR,AKAP1,AKAP13,AKAP6,ALG13,ALKAL1,ALKAL2,AMOTL2,ANAPC10,ANGPT1,ANK3,ANKRD10,ANKRD20A5P,ANTXR2,ANXA6,AP1M1,AP3M1,AP5B1,APH1B,API5,APMAP,APOE,ARHGAP22,ARHGAP32,ARHGDIG,ARID2,ARL14EP-DT,ARL2BPP6,ARL6IP6,ARMS2,ASAP1,ASCC2,ASIP,ASPA,ATP5F1CP1,ATP5SL,ATP6V0E1P4,ATP6V1E2,AUTS2,AXIN2,AZGP1P1,B3GNT8,B4GALNT2,BACH1,BARH…
Rheumatoid_Arthritis_Related_Conditions	9	10	1	634	116	737	CD244,CHRNG,CIITA,IL10,IRF5,NFKBIL1,PTPN22,SLC22A4,TLR1	AP4B1-AS1,CD244,CHRNG,CIITA,IRF5,NFKBIL1,PTPN22,SLC22A4,SUPT20H,TLR1	PTPN22	ABHD16B,ABT1,ACOXL,ACSF3,ACTA2,ADCY3,AFF3,AGAP2,AHR,AIFM2,AIMP1P2,AIRE,ALDH7A1P4,ALPK1,ANKRD55,ANO6,ANO8,ANTXR2,ANXA3,APOM,AQP12B,ARAP1,ARHGAP26,ARID3A,ARID5B,ARL14,ASAP2,ASCL2,ATG16L1,ATG5,ATP6V1G3,ATXN2,B3GALT6,B3GNT2,BACH2,BAD,BAG6,BANK1,BATF,BLK,BOLL,BSN,BTF3L4P3,C11orf21,C17orf67,C1QTNF12,C1orf141,C20orf181,C5,CABYRP1,CACNA2D3,CARD9,CARS1P2,CASP10,CASP8,CASTOR1,CASTOR3,CBFA2T3,CCDC116,CCDC26…	ABT1,ANKRD55,AP4B1,APBA2,ARID5B,B3GALT4,BAK1,BCL2L15,BTN2A1,BTN2A2,BTN3A1,BTN3A2,BTN3A3,C6orf100,CD247,CD5,CD6,CTLA4,CUTA,DAXX,DCLRE1B,FBLN2,FCRL3,FOXP3,FYCO1,GABBR1,GGNBP1,GGT1,GPX5,GPX6,GZMB,HIST1H1D,HIST1H2AD,HIST1H2AE,HIST1H2AH,HIST1H2AI,HIST1H2AK,HIST1H2AM,HIST1H2BD,HIST1H2BF,HIST1H2BG,HIST1H2BI,HIST1H2BJ,HIST1H2BK,HIST1H2BL,HIST1H2BN,HIST1H2BO,HIST1H3D,HIST1H3E,HIST1H3G,HIST1H3H,HIST1H3J,HI…	ABHD16B,ABT1,ACOXL,ACSF3,ACTA2,ADCY3,AFF3,AGAP2,AHR,AIFM2,AIMP1P2,AIRE,ALDH7A1P4,ALPK1,ANKRD55,ANO6,ANO8,ANTXR2,ANXA3,AP4B1,AP4B1-AS1,APBA2,APOM,AQP12B,ARAP1,ARHGAP26,ARID3A,ARID5B,ARL14,ASAP2,ASCL2,ATG16L1,ATG5,ATP6V1G3,ATXN2,B3GALT4,B3GALT6,B3GNT2,BACH2,BAD,BAG6,BAK1,BANK1,BATF,BCL2L15,BLK,BOLL,BSN,BTF3L4P3,BTN2A1,BTN2A2,BTN3A1,BTN3A2,BTN3A3,C11orf21,C17orf67,C1QTNF12,C1orf141,C20orf181,C5,C6or…
Rosacea	0	0	0	0	15	15					ASNS,CCNC,CHD2,FAM174B,FAXC,HTATIP2,LRPPRC,PRMT3,PTPRR,SLC6A5,SLC8A1,SRPX,SYTL5,TM4SF2,USP45	ASNS,CCNC,CHD2,FAM174B,FAXC,HTATIP2,LRPPRC,PRMT3,PTPRR,SLC6A5,SLC8A1,SRPX,SYTL5,TM4SF2,USP45
Salivary_Gland_Disease	0	0	0	19	1	20				BLK,COL11A2P1,CXCR5,DHFRP2,GTF2I,HLA-B,HLA-DQA1,HLA-DQB1,HLA-DRA,HLA-DRB1,IRF5,KCP,MTCO3P1,STAT4,TNFAIP3,TNIP1,TNPO3,TSBP1,Y_RNA	NKAIN2	BLK,COL11A2P1,CXCR5,DHFRP2,GTF2I,HLA-B,HLA-DQA1,HLA-DQB1,HLA-DRA,HLA-DRB1,IRF5,KCP,MTCO3P1,NKAIN2,STAT4,TNFAIP3,TNIP1,TNPO3,TSBP1,Y_RNA
Sarcoidosis	2	0	0	52	113	166	BTNL2,HLA-DRB1			ANXA11,APOM,ATF6B,ATXN2,BTNL2,C1orf141,C6orf15,CCDC88B,CCL24,CD83P1,FAM117B,GTF2H4,HCG20,HCG27,HLA-C,HLA-DMA,HLA-DMB,HLA-DOB,HLA-DQA1,HLA-DQB1,HLA-DQB3,HLA-DRA,HLA-DRB5,HLA-DRB9,HLA-V,IL12B,IL23R,LINC01556,LINC01623,LINC01845,LINC02829,MANBA,MICC,MTCO3P1,NOP56P1,OR2B3,OR2J1,OR5V1,POLR1H,PRDX5,RNU6-471P,RPS17P1,STK19,TMEM120A,TMPOP1,TRIM26,TRIM27,TSBP1,USP8P1,VARS1,ZSCAN12,ZSCAN12P1	AFAP1L2,ALPK2,AMICA1,ASB8,ASCC3,ASPH,ATL2,ATRNL1,C17orf77,C9orf135,CACNB2,CCDC3,CCDC41,CCDC86,CD300LD,CDC25B,CDH13,CENPB,CLVS1,CNTLN,CTNNA2,CYB561A3,DAK,DCTN4,DDB1,DIP2C,DKFZP779L1853,DR1,DSCAM,EPHA1,EVI5,EYS,FADS1,FAM115A,FAM115C,FAM135B,FAM160B1,FAM198A,FRMPD4,GBAS,GFI1,GRIK2,GRIN3A,HNRNPLL,IRGM,JAM2,KCND3,KLF9,KRBOX1,LIPT2,LPCAT1,LPHN2,LRIG1,MALT1,MAMDC2,MCM10,ME3,MID1IP1,MRPS17,MVB12A,MYOZ3,N…	AFAP1L2,ALPK2,AMICA1,ANXA11,APOM,ASB8,ASCC3,ASPH,ATF6B,ATL2,ATRNL1,ATXN2,BTNL2,C17orf77,C1orf141,C6orf15,C9orf135,CACNB2,CCDC3,CCDC41,CCDC86,CCDC88B,CCL24,CD300LD,CD83P1,CDC25B,CDH13,CENPB,CLVS1,CNTLN,CTNNA2,CYB561A3,DAK,DCTN4,DDB1,DIP2C,DKFZP779L1853,DR1,DSCAM,EPHA1,EVI5,EYS,FADS1,FAM115A,FAM115C,FAM117B,FAM135B,FAM160B1,FAM198A,FRMPD4,GBAS,GFI1,GRIK2,GRIN3A,GTF2H4,HCG20,HCG27,HLA-C,HLA-DMA,HLA-…
Schizophrenia_Related_Psychosis	15	8	1	1128	36	1175	APOL2,APOL4,CHI3L1,COMT,DAOA,DRD3,HTR2A,IRAK1BP1,MBD5,MTHFR,NRXN1,PHIP,RTN4R,SETD1A,SYN2	ABCA13,COMT,DRD3,EHMT1,HTR2A,MTHFR,RTN4R,SETD1A	RTN4R	ABCB1,ABCC10,ABCF1,ACADS,ACTBP15,ACTG1P15,ACTG1P22,ACTR5,ADAM10,ADAMTSL3,ADCY1,ADGRB3,ADGRV1,ADI1P2,AFF3,AGAP1,AGBL4,AGBL4-IT1,AGER,AGO1,AGO4,AHCYP3,AIG1,AKAP6,AKT3,ALDH7A1P4,ALG1L13P,ALMS1,ALPK3,AMBRA1,AMD1P4,ANAPC7,ANK3,ANKRD44,ANKRD45,ANKS1B,AP2B1,AP3B2,AP3D1,APBA1,ARHGAP1,ARHGAP15,ARHGAP40,ARID5B,ARL11,ARL14EP,ARL3,ARPC3P2,ARSA,AS3MT,ASCL1,ASIC1,ASPG,ATAT1,ATF7IP,ATP2A1,ATP2A2,ATP2B2,ATP6V0B,…	AJAP1,APBB1IP,BAAT,C10orf82,CDH9,CEP112,CTDP1,DLG2,FMNL2,FOXK1,FOXP1,GDAP1,GNG2,GRM3,HK2,HSPA12A,KIAA1324L,LDLRAD4,LRIT3,MPDZ,MPHOSPH8,MRRF,MYCBP2,NEDD4L,PSPC1,PTPRT,RASGEF1B,RP11-408E5.4,RP11-758M4.1,RRH,SDK1,SLC16A7,TPTE2,WWTR1,ZMYM5,ZNF423	ABCA13,ABCB1,ABCC10,ABCF1,ACADS,ACTBP15,ACTG1P15,ACTG1P22,ACTR5,ADAM10,ADAMTSL3,ADCY1,ADGRB3,ADGRV1,ADI1P2,AFF3,AGAP1,AGBL4,AGBL4-IT1,AGER,AGO1,AGO4,AHCYP3,AIG1,AJAP1,AKAP6,AKT3,ALDH7A1P4,ALG1L13P,ALMS1,ALPK3,AMBRA1,AMD1P4,ANAPC7,ANK3,ANKRD44,ANKRD45,ANKS1B,AP2B1,AP3B2,AP3D1,APBA1,APBB1IP,APOL2,APOL4,ARHGAP1,ARHGAP15,ARHGAP40,ARID5B,ARL11,ARL14EP,ARL3,ARPC3P2,ARSA,AS3MT,ASCL1,ASIC1,ASPG,ATAT1,ATF…
Secondary_Malignant_Neoplasm	0	0	0	0	25	25					ABCA13,ACSS2,AHCY,AIG1,ASIP,CEP250,CPNE1,DYNLRB1,EDEM2,EIF6,FAM172A,FAM83C,GGT7,GSS,HIVEP2,ITCH,LRP1B,MAP1LC3A,MYH7B,NCOA6,PIGU,TP53INP2,TRPC4AP,VTA1,ZC2HC1B	ABCA13,ACSS2,AHCY,AIG1,ASIP,CEP250,CPNE1,DYNLRB1,EDEM2,EIF6,FAM172A,FAM83C,GGT7,GSS,HIVEP2,ITCH,LRP1B,MAP1LC3A,MYH7B,NCOA6,PIGU,TP53INP2,TRPC4AP,VTA1,ZC2HC1B
Septic_Arthritis	0	0	0	0	70	70					ADAD2,ADAMTSL1,ARID1A,AS3MT,ASS1,B3GNTL1,BAD,BBX,C10orf32,CCDC88B,CDH13,CLASP2,CMSS1,CNNM2,CYP17A1,DACH2,DENND5B,DEPDC1B,DNAH14,DNAJC4,DPYS,ERCC8,FANCC,FBXL17,FBXL2,FERMT3,FGL1,FKBP2,FRMD3,GPR137,HDHD1,HOXA3,HOXA4,LNP1,NDUFAF2,NGFRAP1,NOLC1,NRXN2,NT5C2,NUDT22,NXF3,NXF5,PACRG,PARD3B,PCM1,PIK3C3,PLCB3,PPP1R14B,RP11-127H5.1,RPA3-AS1,RPS6KA4,SKAP2,SLC16A3,SLCO4C1,STIP1,STS,SYNPR,TBC1D23,TCEA1,TFCP2L1…	ADAD2,ADAMTSL1,ARID1A,AS3MT,ASS1,B3GNTL1,BAD,BBX,C10orf32,CCDC88B,CDH13,CLASP2,CMSS1,CNNM2,CYP17A1,DACH2,DENND5B,DEPDC1B,DNAH14,DNAJC4,DPYS,ERCC8,FANCC,FBXL17,FBXL2,FERMT3,FGL1,FKBP2,FRMD3,GPR137,HDHD1,HOXA3,HOXA4,LNP1,NDUFAF2,NGFRAP1,NOLC1,NRXN2,NT5C2,NUDT22,NXF3,NXF5,PACRG,PARD3B,PCM1,PIK3C3,PLCB3,PPP1R14B,RP11-127H5.1,RPA3-AS1,RPS6KA4,SKAP2,SLC16A3,SLCO4C1,STIP1,STS,SYNPR,TBC1D23,TCEA1,TFCP2L1…
Septicemia	0	0	0	18	72	90				CHRM2,EEF1A1P5,FIBIN,GPM6A,GTF3C5,KIF15,LINC00378,LINC01623,NAV1,NFKBIL1,NOP56P1,PSMC1P3,RIN3,SLC5A12,SMC3,STAT4,Y_RNA,ZC3HC1	AC021860.1,ACSM5,AQR,ARIH1,ARRDC2,ATP13A1,ATXN7,BBX,BRWD3,C2CD5,C9orf169,CDC42SE2,CDH18,CGGBP1,CHIC2,CLNS1A,CRTAP,CYP2A13,CYP2B6,CYP2S1,DCLK1,DHX15,DKK3,EBF1,EDN2,EPHA7,ETNK1,FAH,FIP1L1,FNIP1,GALNTL6,HIVEP3,JAZF1,KHDRBS2,KIAA1024,KLHDC7A,LCORL,LRRC2,LTF,MIER2,MORF4L2,MTFR1,MYO9A,NDOR1,NEO1,PDILT,PID1,POC1B,PRDM5,PRICKLE2,RAPGEF6,RASA2,RNF208,SEMG2,SHPRH,SOHLH2,SPHKAP,STARD13,STK4,SUSD5,SYNE2,TCEA…	AC021860.1,ACSM5,AQR,ARIH1,ARRDC2,ATP13A1,ATXN7,BBX,BRWD3,C2CD5,C9orf169,CDC42SE2,CDH18,CGGBP1,CHIC2,CHRM2,CLNS1A,CRTAP,CYP2A13,CYP2B6,CYP2S1,DCLK1,DHX15,DKK3,EBF1,EDN2,EEF1A1P5,EPHA7,ETNK1,FAH,FIBIN,FIP1L1,FNIP1,GALNTL6,GPM6A,GTF3C5,HIVEP3,JAZF1,KHDRBS2,KIAA1024,KIF15,KLHDC7A,LCORL,LINC00378,LINC01623,LRRC2,LTF,MIER2,MORF4L2,MTFR1,MYO9A,NAV1,NDOR1,NEO1,NFKBIL1,NOP56P1,PDILT,PID1,POC1B,PRDM5,PRIC…
Sexual_Dysfunction	0	0	0	0	194	194					ABI2,AC040160.1,AC074091.13,AC079354.1,AC079354.2,AGTPBP1,ALG9,AP3B1,ARHGAP4,ARHGAP44,ATAD2B,ATXN1,BBOX1,BMPR2,BPI,C11orf1,C1QBP,C2orf61,CABYR,CAPN15,CATSPERD,CCDC121,CCDC151,CCDC25,CCDC7,CCDC81,CCND3,CCSER1,CD28,CEP192,CEP70,CEP97,CEPT1,CLASP2,CLCN4,CLU,CREBZF,CTB-54O9.9,CTCF,CWH43,CXCR2,DACH2,DCDC1,DENND2D,DHX33,DIXDC1,DLG2,DMD,DNAJC24,DPP6,DRAM2,DUS3L,ELMO3,ENO3,ENOX2,EPHX2,ESYT3,ETV7,EXOC4,FA…	ABI2,AC040160.1,AC074091.13,AC079354.1,AC079354.2,AGTPBP1,ALG9,AP3B1,ARHGAP4,ARHGAP44,ATAD2B,ATXN1,BBOX1,BMPR2,BPI,C11orf1,C1QBP,C2orf61,CABYR,CAPN15,CATSPERD,CCDC121,CCDC151,CCDC25,CCDC7,CCDC81,CCND3,CCSER1,CD28,CEP192,CEP70,CEP97,CEPT1,CLASP2,CLCN4,CLU,CREBZF,CTB-54O9.9,CTCF,CWH43,CXCR2,DACH2,DCDC1,DENND2D,DHX33,DIXDC1,DLG2,DMD,DNAJC24,DPP6,DRAM2,DUS3L,ELMO3,ENO3,ENOX2,EPHX2,ESYT3,ETV7,EXOC4,FA…
Sleep_Apnea	1	0	0	40	1	42	AHDC1			ABO,ACTN3,BCL2,BDNF,BNC2,C17orf67,CASC20,CEP120,DLEU1,DLEU7,FGF18,FTO,GNPATP,HIGD1AP18,ISL2,JPT2,KDM2B,LINC00709,LINC01427,LINC01432,LINC01741,LINC01876,LINC02409,LINC02676,MACF1,METTL15,MSRB3,NOG,NPAP1L,PACRG,PPP1R3A,RMST,RNA5SP471,RNU6-967P,ROBO2,SEC16B,SEMA3A,SKAP1,SLC52A3,SMIM30	ALDH8A1	ABO,ACTN3,AHDC1,ALDH8A1,BCL2,BDNF,BNC2,C17orf67,CASC20,CEP120,DLEU1,DLEU7,FGF18,FTO,GNPATP,HIGD1AP18,ISL2,JPT2,KDM2B,LINC00709,LINC01427,LINC01432,LINC01741,LINC01876,LINC02409,LINC02676,MACF1,METTL15,MSRB3,NOG,NPAP1L,PACRG,PPP1R3A,RMST,RNA5SP471,RNU6-967P,ROBO2,SEC16B,SEMA3A,SKAP1,SLC52A3,SMIM30
Spinal_Muscular_Atrophy	6	4	0	5	182	194	DYNC1H1,GEMIN2,IGHMBP2,SMN1,SMNDC1,VRK1	DYNC1H1,IGHMBP2,SMN1,SMN2		APOC1,APOC1P1,F5,LHFPL6,TOMM40	ABHD17C,ADAM11,ADAM12,AGPS,AIF1L,AJAP1,AKAP2,AKR1C3,ALDH16A1,ALK,ANAPC13,APOBEC2,ASB13,ATRN,BTN2A1,BTN2A2,BTN3A2,C10orf90,C14orf177,C1orf21,C20orf194,C3orf17,C4orf40,CADPS,CATSPERD,CCDC80,CCDC85A,CCNG2,CDC25B,CENPB,CEP63,CLCN5,CNBP,CNNM1,COX10,CSGALNACT1,CTB-54O9.9,CTNNA2,CTR9,CUL3,CYLC1,DAB1,DAPL1,DARS,DDRGK1,DGKQ,DISP1,DMD,DMXL1,DOCK10,DR1,DUS3L,EDA,EFCC1,EPHB1,FAM155A,FAM208B,FAM83B,FAT1,FBXO1…	ABHD17C,ADAM11,ADAM12,AGPS,AIF1L,AJAP1,AKAP2,AKR1C3,ALDH16A1,ALK,ANAPC13,APOBEC2,APOC1,APOC1P1,ASB13,ATRN,BTN2A1,BTN2A2,BTN3A2,C10orf90,C14orf177,C1orf21,C20orf194,C3orf17,C4orf40,CADPS,CATSPERD,CCDC80,CCDC85A,CCNG2,CDC25B,CENPB,CEP63,CLCN5,CNBP,CNNM1,COX10,CSGALNACT1,CTB-54O9.9,CTNNA2,CTR9,CUL3,CYLC1,DAB1,DAPL1,DARS,DDRGK1,DGKQ,DISP1,DMD,DMXL1,DOCK10,DR1,DUS3L,DYNC1H1,EDA,EFCC1,EPHB1,F5,FAM155A,…
Spinal_Stenosis	0	0	0	15	5	20				AGMO,ASTN2,CALHM6,DYNC1I1,ELMOD2,GFPT1,LINC00351,LINC00375,LINC01607,MGAT4D,MRPS28,NASP,PDE3A,SMAD3,TRAPPC3L	AHCTF1,MAST4,XKR4,ZNF670,ZNF695	AGMO,AHCTF1,ASTN2,CALHM6,DYNC1I1,ELMOD2,GFPT1,LINC00351,LINC00375,LINC01607,MAST4,MGAT4D,MRPS28,NASP,PDE3A,SMAD3,TRAPPC3L,XKR4,ZNF670,ZNF695
Substance_Abuse	0	0	0	722	17	738				AATK,ABHD17C,ABHD5,ABI1,ACTG1P23,ACTN2,ADAM15,ADCYAP1R1,ADGRB2,ADGRL2,ADGRL3,AFF3,AHCYL1,AIDAP3,AKAP6,AKAP8P1,AKT3,ALCAM,ALMS1,AMD1P4,ANKRD11P1,ANKUB1,ANO4,AP1S1,ARAP2,ARHGAP15,ARID1B,ARID2,ARID4A,ARID5B,ARMC10P1,ARPP21,ASCC3,ASCL4,ASNS,ASPSCR1,ASS1P11,ATXN2,AUTS2,BAIAP2,BARHL2,BCL11A,BDNF,BEND7,BICRAL,BIRC6,BLNK,BMPR2,BNC1,BNC2,BNIP3P1,BPTF,BRINP1,BRWD1,BTAF1,C17orf102,C1orf53,C2CD5,C2orf49,C8or…	AKAP9,ANXA10,DDX60,FRMPD4,HACE1,HIVEP2,IFT140,IPO11,KCNMA1,KCTD7,LIN28B,MMP20,MMP8,MTERF,ROPN1,SSBP3,TYW1	AATK,ABHD17C,ABHD5,ABI1,ACTG1P23,ACTN2,ADAM15,ADCYAP1R1,ADGRB2,ADGRL2,ADGRL3,AFF3,AHCYL1,AIDAP3,AKAP6,AKAP8P1,AKAP9,AKT3,ALCAM,ALMS1,AMD1P4,ANKRD11P1,ANKUB1,ANO4,ANXA10,AP1S1,ARAP2,ARHGAP15,ARID1B,ARID2,ARID4A,ARID5B,ARMC10P1,ARPP21,ASCC3,ASCL4,ASNS,ASPSCR1,ASS1P11,ATXN2,AUTS2,BAIAP2,BARHL2,BCL11A,BDNF,BEND7,BICRAL,BIRC6,BLNK,BMPR2,BNC1,BNC2,BNIP3P1,BPTF,BRINP1,BRWD1,BTAF1,C17orf102,C1orf53,C2CD5…
Thyroid_Cancer	1	1	0	19	26	45	RET	RET		DIRC3,EPB41L4A,FOXE1,ILF2P2,LINC00609,LINC01229,LINC02454,LRRC34,MBIP,Metazoa_SRP,NRG1,PCNX2,PTCSC2,PTCSC3,RN7SKP21,SLK,SMAD3,STN1,TRMO	ANP32B,C9orf156,CEBPA,COBLL1,CORO2A,CSMD1,FLRT3,FOXE1,HEMGN,HIATL2,LINGO2,MACROD2,MED13L,NANS,NAV3,NFIB,PWWP2B,SEL1L2,SLC14A2,SLC38A11,TMEM110,TMEM110-MUSTN1,TMOD1,TRIM14,TSTD2,XPA	ANP32B,C9orf156,CEBPA,COBLL1,CORO2A,CSMD1,DIRC3,EPB41L4A,FLRT3,FOXE1,HEMGN,HIATL2,ILF2P2,LINC00609,LINC01229,LINC02454,LINGO2,LRRC34,MACROD2,MBIP,MED13L,Metazoa_SRP,NANS,NAV3,NFIB,NRG1,PCNX2,PTCSC2,PTCSC3,PWWP2B,RET,RN7SKP21,SEL1L2,SLC14A2,SLC38A11,SLK,SMAD3,STN1,TMEM110,TMEM110-MUSTN1,TMOD1,TRIM14,TRMO,TSTD2,XPA
Thyroiditis	0	0	0	219	128	345				ABCF1,ABO,ACAD10,ACAP1,ADCY7,ALDH2,ANKS1A,ARID5B,ATP5MGP4,ATXN2,BACH2,BANF2,BCL2L15,BTNL2,C12orf42,C1QTNF6,C6orf15,CALM2P1,CAMK4,CAPZB,CASC19,CASC20,CCN4,CD226,CD247,CD274,CD40,CD69,CD86,CEP43,CFB,CLEC2D,CLECL1,CLNK,CTHRC1P1,CTLA4,CX3CR1,CYCSP42,DCHS2,DHFRP2,DNASE1L3,EDARADD,ELMO1,ERBB3,FAM227B,FAM76B,FBXL19,FCRL3,FKBP5,FLT3,FNDC3CP,FYN,GCNAP1,GIGYF1,GOT1,GPR174,GPR25,GSTM5P1,H3P30,HCG17,HCG22,HC…	ABCC8,AC027228.1,ACBD5,ACER3,ADPGK,AFG3L2,ANKRD26,ANO4,APCDD1,ARID5B,ASTE1,ATP2C1,B3GNT6,BBS4,BIRC3,C10orf105,C12orf43,C13orf45,C2CD5,C2orf61,C6,CAMTA1,CASKIN1,CDC42EP3,CDH23,CELSR1,CHORDC1,CIDEA,CPA3,CPB1,CPNE9,CUBN,CUL4B,CXorf23,DIDO1,EFCAB1,ENTPD6,ETNK1,FAM101A,FAM46D,GALNT10,GID8,GK5,GPR98,GRAMD1B,HCN4,HFE,HIBADH,HIGD2B,HIST1H1A,HIST1H1C,HIST1H2AB,HIST1H2BB,HIST1H3A,HIST1H3B,HIST1H3C,HIST1H4A…	ABCC8,ABCF1,ABO,AC027228.1,ACAD10,ACAP1,ACBD5,ACER3,ADCY7,ADPGK,AFG3L2,ALDH2,ANKRD26,ANKS1A,ANO4,APCDD1,ARID5B,ASTE1,ATP2C1,ATP5MGP4,ATXN2,B3GNT6,BACH2,BANF2,BBS4,BCL2L15,BIRC3,BTNL2,C10orf105,C12orf42,C12orf43,C13orf45,C1QTNF6,C2CD5,C2orf61,C6,C6orf15,CALM2P1,CAMK4,CAMTA1,CAPZB,CASC19,CASC20,CASKIN1,CCN4,CD226,CD247,CD274,CD40,CD69,CD86,CDC42EP3,CDH23,CELSR1,CEP43,CFB,CHORDC1,CIDEA,CLEC2D,CLECL1…
Thyrotoxicosis	0	0	0	0	194	194					ABT1,ALDH5A1,AP4B1,APBA2,APMAP,ARID5B,B3GALT4,BAK1,BCL2L15,BTN1A1,BTN2A1,BTN2A2,BTN3A1,BTN3A2,BTN3A3,C6orf1,C6orf100,C6orf106,C6orf62,CARF,CD247,CD248,CD5,CD6,CEP128,CTLA4,CUTA,DAXX,DCLRE1B,DIO2,FAM65B,FBLN2,FBLN7,FOXP3,GABBR1,GPX5,GPX6,GTF2A1,GZMB,HFE,HIST1H1A,HIST1H1B,HIST1H1C,HIST1H1D,HIST1H1E,HIST1H1T,HIST1H2AB,HIST1H2AC,HIST1H2AD,HIST1H2AE,HIST1H2AG,HIST1H2AH,HIST1H2AI,HIST1H2AJ,HIST1H2AK,HI…	ABT1,ALDH5A1,AP4B1,APBA2,APMAP,ARID5B,B3GALT4,BAK1,BCL2L15,BTN1A1,BTN2A1,BTN2A2,BTN3A1,BTN3A2,BTN3A3,C6orf1,C6orf100,C6orf106,C6orf62,CARF,CD247,CD248,CD5,CD6,CEP128,CTLA4,CUTA,DAXX,DCLRE1B,DIO2,FAM65B,FBLN2,FBLN7,FOXP3,GABBR1,GPX5,GPX6,GTF2A1,GZMB,HFE,HIST1H1A,HIST1H1B,HIST1H1C,HIST1H1D,HIST1H1E,HIST1H1T,HIST1H2AB,HIST1H2AC,HIST1H2AD,HIST1H2AE,HIST1H2AG,HIST1H2AH,HIST1H2AI,HIST1H2AJ,HIST1H2AK,HI…
Tongue_Disease	0	0	0	2	16	18				UGT2A1,UGT2A2	ANKRD16,ASIC1,C1orf168,CERS5,DIP2B,FAIM2,FAM186A,FBXO18,LIMA1,NGB,POMT2,PPAP2B,PRKAA2,SLC11A2,SMARCD1,TFCP2	ANKRD16,ASIC1,C1orf168,CERS5,DIP2B,FAIM2,FAM186A,FBXO18,LIMA1,NGB,POMT2,PPAP2B,PRKAA2,SLC11A2,SMARCD1,TFCP2,UGT2A1,UGT2A2
Tympanic_Membrane_Disorders	0	0	0	0	105	105					ACVR2A,ADAMTSL1,ADD1,AHI1,ALCAM,ALDH8A1,ANKRD34B,ATE1,ATP2A2,BCL9,BMP2K,C1QTNF8,C1orf173,CC2D2B,CCDC85A,CDH12,CDKAL1,CEP97,CHRM3,CNGB3,COPS7A,CPSF3,CRTAC1,DAXX,DOCK4,DPYSL2,DPYSL4,E2F3,ENPP3,EPB41L3,FAM110B,FAM154A,FAM198A,FAM216A,FAM222A,FLT1,FRAS1,FRK,FUT10,GABRB3,GLTP,GPN3,GRIA4,HAUS6,HCN1,HDAC9,HHAT,HTT,HVCN1,IAH1,IBTK,IFRD1,IFT81,IMPG1,JAKMIP3,KBTBD3,KCTD10,KRBOX1,LINC00998,LOXL4,LPHN2,LRRC5…	ACVR2A,ADAMTSL1,ADD1,AHI1,ALCAM,ALDH8A1,ANKRD34B,ATE1,ATP2A2,BCL9,BMP2K,C1QTNF8,C1orf173,CC2D2B,CCDC85A,CDH12,CDKAL1,CEP97,CHRM3,CNGB3,COPS7A,CPSF3,CRTAC1,DAXX,DOCK4,DPYSL2,DPYSL4,E2F3,ENPP3,EPB41L3,FAM110B,FAM154A,FAM198A,FAM216A,FAM222A,FLT1,FRAS1,FRK,FUT10,GABRB3,GLTP,GPN3,GRIA4,HAUS6,HCN1,HDAC9,HHAT,HTT,HVCN1,IAH1,IBTK,IFRD1,IFT81,IMPG1,JAKMIP3,KBTBD3,KCTD10,KRBOX1,LINC00998,LOXL4,LPHN2,LRRC5…
Type_I_Diabetes_Mellitus	5	6	1	222	81	304	HNF1A,IL6,INS,ITPR3,PTPN22	AP4B1-AS1,FOXP3,HNF1A,IL6,IL6-AS1,PTPN22	PTPN22	ABO,ACAP1,ACOXL,ADAM30,ADAMTS14,AFF3,AGO2,AIDAP3,AIRE,ALLC,AMTN,ANKRD50,ANKRD55,ARHGAP27P2,ASCL2,ATP6V1G3,ATXN2,BACH2,BATF3,BCL2L15,BDNF,BMP7,BTN2A3P,BTNL2,C1QTNF6,CAMK4,CAMSAP2,CAPSL,CASC19,CBX3P1,CCR12P,CCR7,CD226,CD6,CD69,CDKN1C,CEL,CENPW,CFB,CFTR,CLEC16A,CLN3,COBL,COL4A3,COLEC10,CTLA4,CTRB1,CTRB2,CTSB,CTSH,CUX2,DGKQ,DMRTA1,EEF1A1P27,EFR3B,EIF4A1P4,EMSY,ERBB3,EXOC2,FADS1,FADS2,FANCD2P2,FAP,FAR…	ABI3,ANKRD29,ARAP2,ATRNL1,ATXN1,BAK1,BANF2,BEST3,BTN3A3,C11orf21,C6orf100,CAV3,CBX1,CD81,CDK5RAP3,CPQ,CUTA,DACH2,DAXX,DEFB134,DEFB135,DSEL,EXT2,FGF2,GABBR1,GGNBP1,GNGT2,HMMR,HOXB3,HOXB4,HOXB5,HSD17B8,IGF2,IL34,INS,INS-IGF2,ITPR3,KIFC1,LYZ,MAP4,MTSS1L,MYRFL,NCBP2,NELL1,NFE2L1,NUDCD2,NUDT6,OR12D3,OR2H2,OR5V1,PARK2,PHF1,PHOSPHO1,PIGZ,PKD1,PTPN23,RAB26,RAB3IP,RB1,RPL27,RUNDC1,SCAND3,SCAP,SENP5,SETD2,…	ABI3,ABO,ACAP1,ACOXL,ADAM30,ADAMTS14,AFF3,AGO2,AIDAP3,AIRE,ALLC,AMTN,ANKRD29,ANKRD50,ANKRD55,AP4B1-AS1,ARAP2,ARHGAP27P2,ASCL2,ATP6V1G3,ATRNL1,ATXN1,ATXN2,BACH2,BAK1,BANF2,BATF3,BCL2L15,BDNF,BEST3,BMP7,BTN2A3P,BTN3A3,BTNL2,C11orf21,C1QTNF6,C6orf100,CAMK4,CAMSAP2,CAPSL,CASC19,CAV3,CBX1,CBX3P1,CCR12P,CCR7,CD226,CD6,CD69,CD81,CDK5RAP3,CDKN1C,CEL,CENPW,CFB,CFTR,CLEC16A,CLN3,COBL,COL4A3,COLEC10,CPQ,CTL…
Type_II_Diabetes_Mellitus	32	38	10	1539	7	1567	ABCC8,AKT2,ENPP1,GCK,GPD2,HMGA1,HNF1A,HNF1B,HNF4A,IGF2BP2,IL6,INSR,IRS1,IRS2,KCNJ11,LIPC,MAPK8IP1,MTNR1B,NEUROD1,PAX4,PDX1,PPARG,PPP1R3A,PRMT7,PTPN1,RETN,SLC2A2,SLC2A4,SLC30A8,TBC1D4,TCF7L2,WFS1	ABCC8,AKT2,ENPP1,GCK,GPD2,HNF1A,HNF1B,HNF4A,IGF2BP2,IL6,IL6-AS1,INSR,IRS1,IRS2,KCNJ11,KLF11,LIPC,LOC110121472,LOC126807011,LOC126859963,LOC126862549,MAPK8IP1,MTNR1B,NEUROD1,PAX4,PDX1,PPARG,PPP1R3A,PRMT7,RBPJ,RBPJL,RETN,SLC2A2,SLC30A8,TBC1D4,TCF7L2,WFS1,WRN	AKT2,HNF1B,HNF4A,INSR,IRS1,MAPK8IP1,NEUROD1,PAX4,PPP1R3A,SLC2A4	ABCA1,ABCB10,ABCB9,ABCC5,ABCC8,ABO,ACAD9,ACE,ACSL1,ACTN1,ACVR1C,ADAMTS6,ADAMTSL3,ADARB2,ADCY5,ADD1,ADGRG6,ADO,ADRB1,AFAP1,AFF3,AGA-DT,AGMO,AGPAT1,AGTR2,AKAP6,AKTIP,ALDH1A2,ALDH7A1P4,ALDOAP1,ALG10B,ALKBH3,ALMS1,ALMS1P1,AMFR,AMN,AMZ1,ANK1,ANKDD1B,ANKFY1,ANKH,ANKRD28,ANKRD31,ANKRD52,ANO6,ANPEP,ANXA5,AOAH,AOC1,AOPEP,AP1B1,AP3S2,API5P1,APIP,APOE,APOOP2,AQP10,ARAP1,ARFRP1,ARG1,ARHGAP1,ARHGAP12,ARHGAP19…	EFHD2,LILRA3,TCF7L2,TSEN34,ZNF525,ZNF765,ZNF813	ABCA1,ABCB10,ABCB9,ABCC5,ABCC8,ABO,ACAD9,ACE,ACSL1,ACTN1,ACVR1C,ADAMTS6,ADAMTSL3,ADARB2,ADCY5,ADD1,ADGRG6,ADO,ADRB1,AFAP1,AFF3,AGA-DT,AGMO,AGPAT1,AGTR2,AKAP6,AKT2,AKTIP,ALDH1A2,ALDH7A1P4,ALDOAP1,ALG10B,ALKBH3,ALMS1,ALMS1P1,AMFR,AMN,AMZ1,ANK1,ANKDD1B,ANKFY1,ANKH,ANKRD28,ANKRD31,ANKRD52,ANO6,ANPEP,ANXA5,AOAH,AOC1,AOPEP,AP1B1,AP3S2,API5P1,APIP,APOE,APOOP2,AQP10,ARAP1,ARFRP1,ARG1,ARHGAP1,ARHGAP12,ARH…
Ulcerative_Colitis	0	0	0	181	21	200				ABI1,ADCY7,ALDH7A1P4,AMZ1,APEH,AQP12B,ATG16L1,ATG5,BRD2,BSN,BTF3L4P3,C1orf141,C5orf66,CALM3,CAMK2A,CARD9,CBX3P9,CCHCR1,CCL20,CCNY,CCRL2,CD200,CD6,CDH3,CEBPA,CELSR3,CEP72,CEP72-DT,CFB,CHP1,CTIF,CUL2,CXCR1,CXCR2,CYCSP42,CYTH1,DAP,DELEC1,DLD,DSE,EMSY,FAM238C,FAP,FCGR2A,FGFR1OP2P1,GATD3A,GLYAT,GNA12,GOT1,GPR35,GPR65,GRB7,GSDMA,GSDMB,HCG27,HLA-C,HLA-DQA1,HLA-DQB1,HLA-DRB1,HLA-DRB6,HLA-DRB9,HNRNPA1P41,…	CDC5L,ETS2,HMGN1,HNF4A,HSP90AB1,LCA5L,NFKBIE,OTUD3,PLA2G2A,PLA2G2E,RP11-444E17.6,RTN4IP1,SERINC3,SLC29A1,SLC35B2,SPATS1,SUMF2,TMCO4,TMEM132D,UBR4,WRB	ABI1,ADCY7,ALDH7A1P4,AMZ1,APEH,AQP12B,ATG16L1,ATG5,BRD2,BSN,BTF3L4P3,C1orf141,C5orf66,CALM3,CAMK2A,CARD9,CBX3P9,CCHCR1,CCL20,CCNY,CCRL2,CD200,CD6,CDC5L,CDH3,CEBPA,CELSR3,CEP72,CEP72-DT,CFB,CHP1,CTIF,CUL2,CXCR1,CXCR2,CYCSP42,CYTH1,DAP,DELEC1,DLD,DSE,EMSY,ETS2,FAM238C,FAP,FCGR2A,FGFR1OP2P1,GATD3A,GLYAT,GNA12,GOT1,GPR35,GPR65,GRB7,GSDMA,GSDMB,HCG27,HLA-C,HLA-DQA1,HLA-DQB1,HLA-DRB1,HLA-DRB6,HLA-DRB9,…
Unspecified_Benign_Neoplasm	0	0	0	0	15	15					CALN1,CPPED1,IQCJ-SCHIP1,KCNJ6,MMP26,MYB,OR51F2,OR51S1,PCDH20,PRKCE,SHISA9,SRCIN1,TDRD3,TRPM6,ZSCAN23	CALN1,CPPED1,IQCJ-SCHIP1,KCNJ6,MMP26,MYB,OR51F2,OR51S1,PCDH20,PRKCE,SHISA9,SRCIN1,TDRD3,TRPM6,ZSCAN23
Unspecified_Diabetes_Mellitus	0	0	0	0	84	84					ADCY8,AKR1B10,ANKIB1,ARHGEF28,ASIC4,BCL7A,BYSL,C16orf62,CACNA1D,CACNA1S,CAMTA1,CCDC138,CD38,CEP192,CEP76,CES1,CES5A,CHST11,CNTNAP2,COL28A1,CTBS,DNAJB4,EEA1,EIF1B,FAM169B,FAM73A,FUBP1,GCC2,GFRAL,GIPC2,GPR139,IGSF9B,IL1RAPL2,JAK2,KIF21B,KRIT1,LIMS1,LRFN3,LRGUK,LRP1B,MED20,MMP16,MORN3,MYOZ2,MYRIP,NDUFV3,NEXN,ORAI1,PAPPA2,PDCD4,PDE10A,PIK3AP1,PLGRKT,PRKG1,PSMG1,PSMG2,PSPC1,RANBP2,RHOF,RPA3,RPA3-AS1,R…	ADCY8,AKR1B10,ANKIB1,ARHGEF28,ASIC4,BCL7A,BYSL,C16orf62,CACNA1D,CACNA1S,CAMTA1,CCDC138,CD38,CEP192,CEP76,CES1,CES5A,CHST11,CNTNAP2,COL28A1,CTBS,DNAJB4,EEA1,EIF1B,FAM169B,FAM73A,FUBP1,GCC2,GFRAL,GIPC2,GPR139,IGSF9B,IL1RAPL2,JAK2,KIF21B,KRIT1,LIMS1,LRFN3,LRGUK,LRP1B,MED20,MMP16,MORN3,MYOZ2,MYRIP,NDUFV3,NEXN,ORAI1,PAPPA2,PDCD4,PDE10A,PIK3AP1,PLGRKT,PRKG1,PSMG1,PSMG2,PSPC1,RANBP2,RHOF,RPA3,RPA3-AS1,R…
Urethral_Disorder	0	0	0	0	33	33					AOC1,AP000304.12,ATP5O,BTD,C3orf20,CCDC174,CEACAM21,COLQ,CRYZL1,DAPL1,EPB41L3,ERAP2,ERC2,GART,GRIK5,HACL1,HS6ST2,ITGAV,ITSN1,KCNMB2,LY75,MBNL3,MEGF8,MYLIP,PCSK1,PTPRT,RP11-680G10.1,TANC1,TIGIT,VAV3,WDSUB1,ZBTB20,ZNF80	AOC1,AP000304.12,ATP5O,BTD,C3orf20,CCDC174,CEACAM21,COLQ,CRYZL1,DAPL1,EPB41L3,ERAP2,ERC2,GART,GRIK5,HACL1,HS6ST2,ITGAV,ITSN1,KCNMB2,LY75,MBNL3,MEGF8,MYLIP,PCSK1,PTPRT,RP11-680G10.1,TANC1,TIGIT,VAV3,WDSUB1,ZBTB20,ZNF80
Urinary_Calculus	0	0	0	29	43	66				ABCG2,ALPL,AQP1,BCAS1,BCAS3,CASR,CHAF1B,CLDN14,CYP24A1,DGKD,DGKH,GCKR,GIPC1,HIBADH,INMT-MINDY4,KCNK5,LINC00511,MINDY4,PDILT,POU2AF1,PTGER1,RGS14,RSPH14,SAG,SAYSD1,SCNN1B,SLC22A2,SLC34A1,WDR72	ACSM2A,ALPL,AP000695.1,BCR,CABIN1,CHAF1B,CLDN14,DOPEY2,F12,FAM153A,FAM153C,FGFR4,GNAZ,GSTT2B,IGLL5,IL7R,IRAK4,KIF5C,LMAN2,LYRM1,MORC3,MXD3,NBPF3,NSD1,PDILT,PDLIM7,PHYKPL,PRELID1,PUS7L,RAB24,RAB36,RAP1GAP,RGS14,RNF44,RTDR1,SERPINB2,SLC34A1,TMEM117,TWF1,UIMC1,UMOD,UNC5A,USP48	ABCG2,ACSM2A,ALPL,AP000695.1,AQP1,BCAS1,BCAS3,BCR,CABIN1,CASR,CHAF1B,CLDN14,CYP24A1,DGKD,DGKH,DOPEY2,F12,FAM153A,FAM153C,FGFR4,GCKR,GIPC1,GNAZ,GSTT2B,HIBADH,IGLL5,IL7R,INMT-MINDY4,IRAK4,KCNK5,KIF5C,LINC00511,LMAN2,LYRM1,MINDY4,MORC3,MXD3,NBPF3,NSD1,PDILT,PDLIM7,PHYKPL,POU2AF1,PRELID1,PTGER1,PUS7L,RAB24,RAB36,RAP1GAP,RGS14,RNF44,RSPH14,RTDR1,SAG,SAYSD1,SCNN1B,SERPINB2,SLC22A2,SLC34A1,TMEM117,TWF1,…
Uterine_Cancer	0	13	0	72	12	97		ERBB2,ERBB3,FBXW7,FGFR2,HRAS,LRRC56,PIK3CA,PIK3R1,POLE,PPP2R1A,PTEN,TP53,U2AF1		ACACB,ADGRV1,AKT1,ATXN2,BOLA2P3,CASC15,CCDC26,CLPTM1L,COL11A2P1,CPVL,CYP19A1,EIF2AK4,EIF3M,EVI2A,EXOC1,FABP7,GNL2,GSDMB,HLA-B,HLA-DPA3,HLA-DPB2,HLA-DQA1,HLA-DQA2,HLA-DQB1,HLA-DRB1,HLA-DRB5,HLA-DRB9,HLA-E,HLA-G,HNF1B,HTATSF1P1,IFITM3P9,LINC00824,LINC01149,LINC01247,LINC01445,LINC01511,LINC02097,LINC02523,LINC02569,LINC02571,LTA,LUCAT1,MICA,MICB,MOG,MUC22,NF1,NFKBIL1,NTM,OR9Q1,PAX8,PBX2,PPIAP9,RN7S…	ARL5A,ATXN7,BOD1L2,C3orf49,CACNB4,FMNL2,STAM2,TARM1,THOC7,VSTM1,WDR7,ZNF473	ACACB,ADGRV1,AKT1,ARL5A,ATXN2,ATXN7,BOD1L2,BOLA2P3,C3orf49,CACNB4,CASC15,CCDC26,CLPTM1L,COL11A2P1,CPVL,CYP19A1,EIF2AK4,EIF3M,ERBB2,ERBB3,EVI2A,EXOC1,FABP7,FBXW7,FGFR2,FMNL2,GNL2,GSDMB,HLA-B,HLA-DPA3,HLA-DPB2,HLA-DQA1,HLA-DQA2,HLA-DQB1,HLA-DRB1,HLA-DRB5,HLA-DRB9,HLA-E,HLA-G,HNF1B,HRAS,HTATSF1P1,IFITM3P9,LINC00824,LINC01149,LINC01247,LINC01445,LINC01511,LINC02097,LINC02523,LINC02569,LINC02571,LRRC5…
UTI	1	0	0	2	2	5	EBF3			FSCB,LINC02302	DTNB,KCNH8	DTNB,EBF3,FSCB,KCNH8,LINC02302
Varicose_Veins	0	0	0	155	13	166				ABHD16B,ABHD17AP4,ABO,ADAM15,ADGRF1,ADGRF5,AGGF1,AGPAT5,AKAP13,ARHGAP6,ARID5B,ARL2BPP4,ATF1,ATP13A2,BTF3P7,C20orf181,C20orf204,CALM2P1,CASZ1,CCNI2,CHRNB1,CMYA5,CNGB3,CNRIP1,CNTNAP1,COG6,CRHBP,CT69,DELEC1,DIP2B,DLX2-DT,DOCK8,DPYSL2,DUSP10,DUSP8,DXO,DYNC1LI1,EBF1,EFEMP1,EPS15L1,ERG,ERRFI1,ETS1,FAM193A,FAM8A6P,FBLN7,FBXL20,FGFR3P1,FLOT1,FUT2,FZD2,GAS7,GJD3,GLG1,GNAS,H2BC9,H3C8,HAP1,HCG27,HDAC7,HINT1…	APRT,CASZ1,CNTNAP2,CPNE7,CTU2,CYBA,DTNA,MVD,PIEZO1,RHOBTB1,RNF166,SNAI3,ZFPM1	ABHD16B,ABHD17AP4,ABO,ADAM15,ADGRF1,ADGRF5,AGGF1,AGPAT5,AKAP13,APRT,ARHGAP6,ARID5B,ARL2BPP4,ATF1,ATP13A2,BTF3P7,C20orf181,C20orf204,CALM2P1,CASZ1,CCNI2,CHRNB1,CMYA5,CNGB3,CNRIP1,CNTNAP1,CNTNAP2,COG6,CPNE7,CRHBP,CT69,CTU2,CYBA,DELEC1,DIP2B,DLX2-DT,DOCK8,DPYSL2,DTNA,DUSP10,DUSP8,DXO,DYNC1LI1,EBF1,EFEMP1,EPS15L1,ERG,ERRFI1,ETS1,FAM193A,FAM8A6P,FBLN7,FBXL20,FGFR3P1,FLOT1,FUT2,FZD2,GAS7,GJD3,GLG1,GNAS…
Vasculitis	0	0	0	108	117	225				ABHD16A,ACOXL,AGER,BAG6,BCLAF1P1,BLK,C19orf54,CASP3,CCHCR1,CD40,CENPU,CFL2,COMMD10,COQ8B,CREB3L1,DGKZ,DUSP22,FAM167A,FCGR2A,FCGR3A,GPA33,GPANK1,HCG4,HLA-A,HLA-B,HLA-C,HLA-DOB,HLA-DPB1,HLA-DQA1,HLA-DQB1,HLA-DQB2,HLA-DQB3,HLA-DRB1,HLA-DRB9,HLA-S,HLA-V,HLA-W,HSPA6,IGHV1-68,IGHVIII-67-4,IL12B,IL6,ITPKC,KCNN2,KIF25,KLHL33,LGMNP1,LILRA5,LINC00355,LINC01700,LINC01845,LINC02571,LINC02676,LTA,LY6G5B,LY6G5…	AC011294.3,ADARB2,AGBL1,AGMO,ALG9,ARHGEF28,AUP1,BAI3,BCL2L14,BHLHB9,BLVRA,BMPR2,C19orf82,C2orf40,C4orf22,CARD8,CCDC150,CCDC73,CCDC91,CSF2,CSMD2,DHDH,DIP2A,EDA,ERGIC1,ERRFI1,ESD,EVA1A,FAM117B,FAM19A4,FAM9B,FARSB,FAXDC2,FBXL12,FOXP2,FSTL4,FUT2,GALNT1,GCFC2,GLRA1,GLTSCR2,GOLPH3,GPRASP2,GTF3C3,HDAC9,HINT1,HLTF,HSPA4L,HSPG2,IFT52,IL3,ITGB8,IZUMO1,KCNB1,KCNMA1,LRP6,LSS,MACC1,MECOM,MED12L,MGAT5,MRPL19,M…	ABHD16A,AC011294.3,ACOXL,ADARB2,AGBL1,AGER,AGMO,ALG9,ARHGEF28,AUP1,BAG6,BAI3,BCL2L14,BCLAF1P1,BHLHB9,BLK,BLVRA,BMPR2,C19orf54,C19orf82,C2orf40,C4orf22,CARD8,CASP3,CCDC150,CCDC73,CCDC91,CCHCR1,CD40,CENPU,CFL2,COMMD10,COQ8B,CREB3L1,CSF2,CSMD2,DGKZ,DHDH,DIP2A,DUSP22,EDA,ERGIC1,ERRFI1,ESD,EVA1A,FAM117B,FAM167A,FAM19A4,FAM9B,FARSB,FAXDC2,FBXL12,FCGR2A,FCGR3A,FOXP2,FSTL4,FUT2,GALNT1,GCFC2,GLRA1,GLTSCR2…
Vitamin_Deficiency	0	0	0	26	224	250				ACTE1P,ALDH1A2,BCAS1,CALCB,CYP24A1,CYP2R1,GC,HAL,LCE6A,LINC00536,LIPC,NADSYN1,PADI1,PDE3B,SMARCA4,SMCP,SULT2A1,UGT1A10,UGT1A5,UGT1A6,UGT1A7,UGT1A8,UGT1A9,UGT2B11,UGT2B7,ZPR1	ABCA9,ABI2,ACSL1,ADAMTS19,ADAT2,ADCY3,AFF2,AFG3L2,AHNAK,AL021546.6,AL359878.1,ALPK3,ANKHD1,ANKHD1-EIF4EBP3,ANKRD34B,ANXA4,APITD1,APITD1-CORT,APTX,ARHGEF11,ARID5B,ARNTL,ARSG,ASTN2,ATM,BACH1,BBS9,BTAF1,C11orf48,C11orf74,C11orf83,C12orf23,C4orf51,C5orf51,CCT8,CDKL3,CDKN1A,CDR2,CENPU,CERCAM,CHL1,CIDEA,CIZ1,CLASP1,COL24A1,COQ4,COQ5,CORT,COX6A1,CPNE5,CRY1,CSTB,CYP20A1,DCLK2,DDX3X,DFFA,DHFR,DIP2C,DISP1,…	ABCA9,ABI2,ACSL1,ACTE1P,ADAMTS19,ADAT2,ADCY3,AFF2,AFG3L2,AHNAK,AL021546.6,AL359878.1,ALDH1A2,ALPK3,ANKHD1,ANKHD1-EIF4EBP3,ANKRD34B,ANXA4,APITD1,APITD1-CORT,APTX,ARHGEF11,ARID5B,ARNTL,ARSG,ASTN2,ATM,BACH1,BBS9,BCAS1,BTAF1,C11orf48,C11orf74,C11orf83,C12orf23,C4orf51,C5orf51,CALCB,CCT8,CDKL3,CDKN1A,CDR2,CENPU,CERCAM,CHL1,CIDEA,CIZ1,CLASP1,COL24A1,COQ4,COQ5,CORT,COX6A1,CPNE5,CRY1,CSTB,CYP20A1,CYP24A1…
Vitreous_Body_Disorder	0	0	0	101	25	126				ABCA1,ABHD2,ABO,ACAD10,ACTG1P13,ALDH1A2,APOC1,APOC1P1,APOE,ARHGAP21,ARMS2,B3GLCT,BAG6,BRAP,C1orf53,C2,C20orf85,C3,C6orf223,C9,CCHCR1,CEP97,CETP,CFB,CFH,CFHR1,CFHR4,CFHR5,CFI,CHMP7,CLUL1,CNN2,COL10A1,COL4A3,COL8A1,CPN1,CTRB2,DENND1B,DPP9,FAM124B,FGD6,FRK,FTLP1,FUT6,HERC2,HERPUD1,HTRA1,IFNAR2,KAT7,KCNT2,LINC00243,LINC01512,LINC01742,LINC02537,LIPC,MCUB,MFF-DT,MMP9,NELFE,NOTCH4,NPLOC4,NT5DC1,OAS1,PB…	AK7,C14orf132,COBL,COL24A1,COX10,DLEU1,GPATCH2L,GPNMB,GRM1,HSF2,IFT74,IGF2BP3,MED4,NINL,PKIB,RNF220,RP11-89K11.1,RSPH3,SERINC1,TAGAP,TARSL2,TCF4,TGFBR3,TM2D3,TMEM53	ABCA1,ABHD2,ABO,ACAD10,ACTG1P13,AK7,ALDH1A2,APOC1,APOC1P1,APOE,ARHGAP21,ARMS2,B3GLCT,BAG6,BRAP,C14orf132,C1orf53,C2,C20orf85,C3,C6orf223,C9,CCHCR1,CEP97,CETP,CFB,CFH,CFHR1,CFHR4,CFHR5,CFI,CHMP7,CLUL1,CNN2,COBL,COL10A1,COL24A1,COL4A3,COL8A1,COX10,CPN1,CTRB2,DENND1B,DLEU1,DPP9,FAM124B,FGD6,FRK,FTLP1,FUT6,GPATCH2L,GPNMB,GRM1,HERC2,HERPUD1,HSF2,HTRA1,IFNAR2,IFT74,IGF2BP3,KAT7,KCNT2,LINC00243,LINC0151…
Note:
Jointgene: the amalgamated potential susceptibility genes for each disease from five different sources of genetic data from three sources database.
