# Supplementary material for: Integrated Pleiotropic Gene Set Unveils Comorbidity Insights across Digestive Cancers and Other Diseases
Source: Genes (Basel). 2024 Apr 10;15(4):478. doi: 10.3390/genes15040478 (PMC11049963; doi:10.3390/genes15040478)
Supplement: Supplementary file 1 [file genes-15-00478-s001.zip › Supplementary Table S4.xlsx]

## Sheet: Sheet1
Supplementary Table S4. Pleiotropic genes, pathways, PPI, hub proteins and pleiotropic structure for each disease pair
Disease1	Disease2	Category	ORlog	Comorbidity	OverlapGeneNum	OverlapGene	shared_pathway_pairsNum	shared_pathway_pairs	shared_pathwayNum	shared_pathway	shared_pathway_proteinsNum	shared_pathway_proteins	ppi_pairsNum	ppi_pairs	ppi_proteinsNum	ppi_proteins	HubProtein	PleiotropicStructure
Colorectal_Cancer	Esophageal_Cancer	Digestive	1.17674	YES	17	ACAD10,CHEK2,CTNNB1,DCC,EP300,ERBB2,FBXW7,FGFR2,HHIP,LINC00917,PIK3CA,PTPRR,RBFOX1,RNU7-147P,SMAD4,TP53,XRRA1	51	P04637,Q09472;P04626,P42336;O96017,P04637;P35222,Q09472;P42336,Q09472;Q09472,Q13485;P04626,Q09472;P04637,P35222;P04637,Q13485;P35222,P42336;P04626,P35222;P35222,Q13485;O96017,Q09472;P04626,P04637;P04626,Q13485;P04637,P42336;P04637,Q969H0;P21802,P42336;P42336,Q13485;O96017,P04626;O96017,P35222;O96017,Q13485;O96017,Q9NWB1;P04626,P43146;P04626,Q9NWB1;P04637,Q9NWB1;P35222,P43146;P35222,Q9NWB1;P42336,…	93	Adaptive Immune System;Apoptosis;Association of TriC/CCT with target proteins during biosynthesis;Axon guidance;Cell Cycle;Cell Cycle Checkpoints;Cell Cycle, Mitotic;Cell-Cell communication;Cellular responses to external stimuli;Cellular responses to stress;Chaperonin-mediated protein folding;Constitutive Signaling by Aberrant PI3K in Cancer;Cytokine Signaling in Immune system;Cytosolic sensors o…	13	O96017,P04626,P04637,P21802,P35222,P42336,P43146,Q09472,Q13485,Q6JQN1,Q969H0,Q96QV1,Q9NWB1	60	O96017,P04626;O96017,P04637;O96017,P21802;O96017,P35222;O96017,P42336;O96017,P43146;O96017,Q09472;O96017,Q13485;O96017,Q15256;O96017,Q6P2D8;O96017,Q969H0;P04626,P04637;P04626,P21802;P04626,P35222;P04626,P42336;P04626,P43146;P04626,Q09472;P04626,Q13485;P04626,Q969H0;P04637,P21802;P04637,P35222;P04637,P42336;P04637,P43146;P04637,Q09472;P04637,Q13485;P04637,Q15256;P04637,Q6P2D8;P04637,Q969H0;P04637,…	13	O96017,P04626,P04637,P21802,P35222,P42336,P43146,Q09472,Q13485,Q15256,Q6P2D8,Q969H0,Q96QV1	Q09472	Vertical
Colorectal_Cancer	Hepatobiliary_Cancer	Digestive	2.93031	YES	21	AKT1,APC,ARID1A,CLDN3,CTNNB1,GNAS,HLA-DQA1,HMGCLL1,MET,NFE2L2,NRAS,PDGFRL,PIK3CA,PTPRJ,RET,TERT,TP53,TWF2,VCAN,VTI1A,ZNRF3	107	P01111,P42336;P63092,Q5JWF2;P31749,P42336;P04637,P31749;P08581,P42336;P25054,P35222;P01111,P31749;P31749,P35222;P01111,P08581;P08581,P31749;P07949,P42336;P08581,P35222;P01111,P07949;P04637,P35222;P07949,P08581;P35222,P42336;P01111,P35222;P04637,P08581;P25054,P31749;P01111,Q12913;P04637,P25054;P04637,P42336;P42336,Q12913;P01909,P42336;P31749,P63092;P31749,Q5JWF2;P42336,P63092;P42336,Q5JWF2;P01111,…	170	Activation of BH3-only proteins;Adaptive Immune System;ADORA2B mediated anti-inflammatory cytokines production;Anti-inflammatory response favouring Leishmania parasite infection;Apoptosis;Apoptotic cleavage of cellular proteins;Apoptotic execution phase;Aquaporin-mediated transport;Axon guidance;Beta-catenin phosphorylation cascade;CD28 co-stimulation;CD28 dependent PI3K/Akt signaling;Cell Cycle;…	19	O14497,O14746,O15551,P01111,P01909,P04637,P07949,P08581,P13611,P25054,P31749,P35222,P42336,P63092,Q12913,Q5JWF2,Q8TB92,Q96AJ9,Q9ULT6	109	O14497,O14746;O14497,P01111;O14497,P04637;O14497,P07949;O14497,P08581;O14497,P25054;O14497,P31749;O14497,P35222;O14497,P42336;O14497,Q16236;O14497,Q5JWF2;O14497,Q6IBS0;O14746,P01111;O14746,P04637;O14746,P07949;O14746,P08581;O14746,P25054;O14746,P31749;O14746,P35222;O14746,P42336;O14746,Q12913;O14746,Q16236;O14746,Q5JWF2;O15551,P04637;O15551,P07949;O15551,P08581;O15551,P25054;O15551,P31749;O15551,…	19	O14497,O14746,O15551,P01111,P04637,P07949,P08581,P13611,P25054,P31749,P35222,P42336,Q12913,Q16236,Q5JWF2,Q6IBS0,Q8TB92,Q96AJ9,Q9ULT6	P35222,P31749	Vertical
Colorectal_Cancer	Pancreatic_Cancer	Digestive	1.2628	YES	18	ATM,BRCA1,BRCA2,BRIP1,C11orf65,CASC11,CHEK2,FANCE,LINC00511,MARK2P12,MYO1B,PALB2,POLD1,RNY1P8,SMAD4,TERT,TP53,ZNRF3	52	P04637,Q13315;P38398,Q13315;P38398,Q9BX63;Q13315,Q9BX63;O96017,P04637;O96017,Q13315;P04637,P38398;O96017,P38398;P38398,P51587;P51587,Q13315;O96017,Q9BX63;P04637,Q9BX63;P51587,Q9BX63;P04637,Q13485;P38398,Q86YC2;P51587,Q86YC2;Q13315,Q86YC2;Q86YC2,Q9BX63;P28340,Q9BX63;P28340,P38398;P28340,P51587;P28340,Q13315;P38398,Q13485;P28340,Q86YC2;O14746,P28340;P04637,P28340;O14746,Q9ULT6;O96017,P28340;O96017,…	61	Autodegradation of the E3 ubiquitin ligase COP1;Cell Cycle;Cell Cycle Checkpoints;Cell Cycle, Mitotic;Cellular responses to external stimuli;Cellular responses to stress;Cellular Senescence;Chromosome Maintenance;Cytosolic iron-sulfur cluster assembly;Deubiquitination;DNA Damage/Telomere Stress Induced Senescence;DNA Double Strand Break Response;DNA Double-Strand Break Repair;DNA Repair;Extension…	12	O14746,O96017,P04637,P28340,P38398,P51587,Q13315,Q13485,Q86YC2,Q9BX63,Q9HB96,Q9ULT6	65	O14746,O96017;O14746,P04637;O14746,P28340;O14746,P38398;O14746,P51587;O14746,Q13315;O14746,Q13485;O14746,Q86YC2;O14746,Q9BX63;O14746,Q9HB96;O96017,P04637;O96017,P28340;O96017,P38398;O96017,P51587;O96017,Q13315;O96017,Q13485;O96017,Q86YC2;O96017,Q9BX63;O96017,Q9HB96;O96017,Q9ULT6;P04637,P28340;P04637,P38398;P04637,P51587;P04637,Q13315;P04637,Q13485;P04637,Q86YC2;P04637,Q9BX63;P04637,Q9HB96;P04637,…	12	O14746,O96017,P04637,P28340,P38398,P51587,Q13315,Q13485,Q86YC2,Q9BX63,Q9HB96,Q9ULT6	P04637	Vertical
Colorectal_Cancer	Stomach_Cancer	Digestive	1.76487	YES	18	APC,ARID1A,BRCA2,CDH1,CSMD1,CTNNB1,DCBLD1,DMD,ERBB2,FANCI,FGFR2,MUTYH,NRAS,PIK3CA,SLC25A28,TLR2,TP53,TTC33	46	P01111,P42336;P04626,P42336;P01111,P04626;P25054,P35222;P12830,P35222;P04637,P35222;P35222,P42336;P01111,P35222;P04626,P35222;P04626,P04637;P04637,P25054;P04637,P42336;P04637,Q9NVI1;P12830,P25054;O60603,P01111;P12830,P42336;O60603,P12830;O60603,P35222;O60603,P42336;P01111,P04637;P01111,P12830;P01111,P21802;P04637,P12830;P21802,P42336;O14497,P04626;O14497,P04637;O14497,P35222;O14497,Q9NVI1;P01111,…	135	Adaptive Immune System;Adherens junctions interactions;Apoptosis;Apoptotic cleavage of cell adhesion proteins;Apoptotic cleavage of cellular proteins;Apoptotic execution phase;Axon guidance;Beta-catenin phosphorylation cascade;Cell Cycle;Cell junction organization;Cell surface interactions at the vascular wall;Cell-Cell communication;Cell-cell junction organization;Constitutive Signaling by Aberr…	14	O14497,O60603,P01111,P04626,P04637,P11532,P12830,P21802,P25054,P35222,P42336,P51587,Q96A46,Q9NVI1	80	O14497,O60603;O14497,P01111;O14497,P04626;O14497,P04637;O14497,P11532;O14497,P12830;O14497,P21802;O14497,P25054;O14497,P35222;O14497,P42336;O14497,P51587;O14497,Q9NVI1;O14497,Q9UIF7;O60603,P01111;O60603,P04626;O60603,P04637;O60603,P11532;O60603,P12830;O60603,P21802;O60603,P25054;O60603,P35222;O60603,P42336;P01111,P04626;P01111,P04637;P01111,P11532;P01111,P12830;P01111,P21802;P01111,P25054;P01111,…	14	O14497,O60603,P01111,P04626,P04637,P11532,P12830,P21802,P25054,P35222,P42336,P51587,Q9NVI1,Q9UIF7	P04626,P35222,P04637	Vertical
Colorectal_Cancer	Acquired_Hypothyroidism	Endocrine	0.0144125	NO	23	ATXN2,CSMD1,FADS2,FKBP5,GNA12,HCG22,HLA-DQA1,HLA-DRB1,LINC01475,LINC01768,MUC22,NAA25,NDUFA5P10,PCAT1,PDGFB,PPARG,RPL3,SH2B3,SND1,SRGAP1,STK39,TERT,Y_RNA	44	P01909,P01911;P01909,P04229;P01909,Q29974;P01909,Q9GIY3;P01911,P04229;P01911,Q29974;P01911,Q9GIY3;P04229,Q29974;P04229,Q9GIY3;Q29974,Q9GIY3;P37231,Q13451;P39023,Q7Z6B7;P01127,P37231;P01127,Q03113;P01127,Q9UQQ2;P37231,P39023;O95864,P37231;P01127,P01909;P01127,P01911;P01127,P04229;P01127,Q29974;P01127,Q7KZF4;P01127,Q9GIY3;P37231,Q7Z6B7;P39023,Q13451;Q03113,Q9UQQ2;O14746,P01127;O14746,P37231;O14746,…	34	Adaptive Immune System;Axon guidance;Cellular responses to external stimuli;Cellular responses to stress;Costimulation by the CD28 family;Cytokine Signaling in Immune system;Developmental Biology;Disease;Diseases of signal transduction by growth factor receptors and second messengers;Downstream TCR signaling;Gene expression (Transcription);Generation of second messenger molecules;Generic Transcri…	15	O14746,O95864,P01127,P01909,P01911,P04229,P37231,P39023,Q03113,Q13451,Q29974,Q7KZF4,Q7Z6B7,Q9GIY3,Q9UQQ2	37	O14746,P01127;O14746,P01911;O14746,P37231;O14746,P39023;O14746,Q03113;O14746,Q13451;O14746,Q14CX7;O14746,Q7KZF4;O95864,P01127;O95864,P01911;O95864,P37231;P01127,P01911;P01127,P37231;P01127,P39023;P01127,Q03113;P01127,Q13451;P01127,Q14CX7;P01127,Q7KZF4;P01127,Q7Z6B7;P01127,Q9UQQ2;P01911,P37231;P01911,Q03113;P01911,Q7KZF4;P01911,Q99700;P01911,Q9UEW8;P01911,Q9UQQ2;P37231,Q03113;P37231,Q13451;P37231,…	14	O14746,O95864,P01127,P01911,P37231,P39023,Q03113,Q13451,Q14CX7,Q7KZF4,Q7Z6B7,Q99700,Q9UEW8,Q9UQQ2	P01127	Vertical
Colorectal_Cancer	Acute_Bronchitis	Infectious_Disease	0.510713	NO	7	CCDC39,CDH1,CDH3,CSMD1,DMD,SEL1L2,TLR2	3	O60603,P12830;P12830,P22223;P11532,P12830	9	Adaptive Immune System;Adherens junctions interactions;Cell junction organization;Cell-Cell communication;Cell-cell junction organization;Disease;Extracellular matrix organization;Immune System;Infectious disease	4	O60603,P11532,P12830,P22223	4	O60603,P11532;O60603,P12830;P11532,P12830;P12830,P22223	4	O60603,P11532,P12830,P22223	P12830	Vertical
Colorectal_Cancer	Acute_Renal_Failure	Urinary	1.64462	YES	1	RBFOX1	0		0		0		0		0			Horizontal
Colorectal_Cancer	Acute_Sinusitis	Immune	0.565232	NO	6	CHRDL2,CNTN5,CXCR5,HLA-DQA1,HLA-DRB1,XRRA1	10	P01909,P01911;P01909,P04229;P01909,Q29974;P01909,Q9GIY3;P01911,P04229;P01911,Q29974;P01911,Q9GIY3;P04229,Q29974;P04229,Q9GIY3;Q29974,Q9GIY3	13	Adaptive Immune System;Costimulation by the CD28 family;Cytokine Signaling in Immune system;Downstream TCR signaling;Generation of second messenger molecules;Immune System;Interferon gamma signaling;Interferon Signaling;MHC class II antigen presentation;PD-1 signaling;Phosphorylation of CD3 and TCR zeta chains;TCR signaling;Translocation of ZAP-70 to Immunological synapse	5	P01909,P01911,P04229,Q29974,Q9GIY3	1	P01911,P32302	2	P01911,P32302	P01911	Vertical
Colorectal_Cancer	Acute_Upper_Respiratory_Infection	Infectious_Disease	0.430887	YES	12	BMP5,BRAF,CNTN5,DMD,HLA-B,LINC02571,MUC22,PTPRR,RBFOX1,RNU1-150P,TTC33,Y_RNA	21	P01889,P30480;P01889,P30486;P01889,Q29836;P01889,Q31610;P01889,Q31612;P30480,P30486;P30480,Q29836;P30480,Q31610;P30480,Q31612;P30486,Q29836;P30486,Q31610;P30486,Q31612;Q29836,Q31610;Q29836,Q31612;Q31610,Q31612;P01889,P15056;P15056,P30480;P15056,P30486;P15056,Q29836;P15056,Q31610;P15056,Q31612	12	Adaptive Immune System;Antigen Presentation: Folding, assembly and peptide loading of class I MHC;Antigen processing-Cross presentation;Class I MHC mediated antigen processing & presentation;Cytokine Signaling in Immune system;Endosomal/Vacuolar pathway;ER-Phagosome pathway;Immune System;Immunoregulatory interactions between a Lymphoid and a non-Lymphoid cell;Interferon alpha/beta signaling;Inter…	7	P01889,P15056,P30480,P30486,Q29836,Q31610,Q31612	3	P11532,P15056;P15056,Q15256;P15056,Q9NWB1	4	P11532,P15056,Q15256,Q9NWB1	P15056	Vertical
Colorectal_Cancer	Allergic_Rhinitis	Immune	-0.440992	NO	31	AIMP1P2,ATXN2,BLM,BOC,COL15A1,CRTC3,CXCR5,ERBB2,HCG22,HLA-B,HLA-DQA1,HLA-DRB1,KLF5,LAMC1,LINC00393,LINC01149,LINC02044,LINC02571,LINC02676,MUC22,PLCL1,PRDM1,RNU1-150P,RTEL1,RTEL1-TNFRSF6B,SBNO2,SMAD3,SMAD4,TRIM4,TTC33,Y_RNA	119	P84022,Q13485;P01909,P01911;P01909,P04229;P01909,Q29974;P01909,Q9GIY3;P01911,P04229;P01911,Q29974;P01911,Q9GIY3;P04229,Q29974;P04229,Q9GIY3;Q29974,Q9GIY3;P01889,P30480;P01889,P30486;P01889,Q29836;P01889,Q31610;P01889,Q31612;P30480,P30486;P30480,Q29836;P30480,Q31610;P30480,Q31612;P30486,Q29836;P30486,Q31610;P30486,Q31612;Q29836,Q31610;Q29836,Q31612;Q31610,Q31612;P54132,Q9NZ71;P04626,P84022;P04626,…	68	Adaptive Immune System;Antigen Presentation: Folding, assembly and peptide loading of class I MHC;Antigen processing-Cross presentation;Axon guidance;Cell Cycle;Chromosome Maintenance;Class I MHC mediated antigen processing & presentation;Costimulation by the CD28 family;Cytokine Signaling in Immune system;Degradation of the extracellular matrix;Deubiquitination;Developmental Biology;Disease;Dise…	23	O75626,P01889,P01909,P01911,P04229,P04626,P11047,P30480,P30486,P32302,P39059,P54132,P84022,Q13485,Q13887,Q29836,Q29974,Q31610,Q31612,Q9BWV1,Q9C037,Q9GIY3,Q9NZ71	49	O75626,P01889;O75626,P01911;O75626,P04626;O75626,P32302;O75626,P54132;O75626,P84022;O75626,Q13485;O75626,Q13887;P01889,P01911;P01889,P04626;P01889,P84022;P01889,Q13485;P01889,Q13887;P01889,Q9C037;P01911,P04626;P01911,P32302;P01911,P39059;P01911,P54132;P01911,P84022;P01911,Q13485;P01911,Q13887;P01911,Q99700;P01911,Q9C037;P04626,P11047;P04626,P32302;P04626,P39059;P04626,P54132;P04626,P84022;P04626,…	15	O75626,P01889,P01911,P04626,P11047,P32302,P39059,P54132,P84022,Q13485,Q13887,Q99700,Q9BWV1,Q9C037,Q9NZ71	P04626	Vertical
Colorectal_Cancer	Alzheimers_Disease	Neuropsychiatric	0.426293	NO	14	ATP8B4,COL4A2,CSMD1,CXCL5,DNAH14,DOCK3,HLA-DQA1,HLA-DRB1,LINC00917,LRIG1,MAMSTR,MRPS9,MT-ND1,Y_RNA	21	P01909,P01911;P01909,P04229;P01909,Q29974;P01909,Q9GIY3;P01911,P04229;P01911,Q29974;P01911,Q9GIY3;P04229,Q29974;P04229,Q9GIY3;Q29974,Q9GIY3;P08572,Q8IZD9;P08572,Q96JA1;Q8IZD9,Q96JA1;P01909,Q8TF62;P01911,Q8TF62;P04229,Q8TF62;P08572,P42830;P42830,Q8IZD9;P42830,Q96JA1;Q29974,Q8TF62;Q8TF62,Q9GIY3	15	Adaptive Immune System;Costimulation by the CD28 family;Cytokine Signaling in Immune system;Downstream TCR signaling;Generation of second messenger molecules;Immune System;Interferon gamma signaling;Interferon Signaling;MHC class II antigen presentation;PD-1 signaling;Phosphorylation of CD3 and TCR zeta chains;Signal Transduction;Signaling by Receptor Tyrosine Kinases;TCR signaling;Translocation …	10	P01909,P01911,P04229,P08572,P42830,Q29974,Q8IZD9,Q8TF62,Q96JA1,Q9GIY3	6	P01911,P08572;P01911,P42830;P01911,Q8TF62;P01911,Q96JA1;P08572,Q8TF62;P42830,Q8TF62	5	P01911,P08572,P42830,Q8TF62,Q96JA1	P01911	Vertical
Colorectal_Cancer	Aneurysm	Cardiovascular	0.640698	YES	3	LRP1,SMAD3,TCF7L2	3	P84022,Q9NQB0;P84022,Q07954;Q07954,Q9NQB0	8	Disease;Diseases of signal transduction by growth factor receptors and second messengers;Gene expression (Transcription);Generic Transcription Pathway;Metabolism of proteins;RNA Polymerase II Transcription;Signal Transduction;Transcriptional regulation by RUNX3	3	P84022,Q07954,Q9NQB0	2	P84022,Q07954;P84022,Q9NQB0	3	P84022,Q07954,Q9NQB0	P84022	Vertical
Colorectal_Cancer	Aplastic_Anemia	Hematologic	0.92467	YES	4	HLA-B,LINC02571,TANC1,TERT	15	P01889,P30480;P01889,P30486;P01889,Q29836;P01889,Q31610;P01889,Q31612;P30480,P30486;P30480,Q29836;P30480,Q31610;P30480,Q31612;P30486,Q29836;P30486,Q31610;P30486,Q31612;Q29836,Q31610;Q29836,Q31612;Q31610,Q31612	12	Adaptive Immune System;Antigen Presentation: Folding, assembly and peptide loading of class I MHC;Antigen processing-Cross presentation;Class I MHC mediated antigen processing & presentation;Cytokine Signaling in Immune system;Endosomal/Vacuolar pathway;ER-Phagosome pathway;Immune System;Immunoregulatory interactions between a Lymphoid and a non-Lymphoid cell;Interferon alpha/beta signaling;Inter…	6	P01889,P30480,P30486,Q29836,Q31610,Q31612	1	O14746,P01889	2	O14746,P01889	P01889	Vertical
Colorectal_Cancer	Arterial_Embolism_Thrombosis	Cardiovascular	0.96606	YES	2	DMD,FANCI	0		0		0		0		0			Horizontal
Colorectal_Cancer	Asthma	Immune	0.0614134	NO	35	AIMP1P2,ATXN2,BRCA2,COL15A1,CXCR5,DOCK3,ERBB2,FADS2,FKBP5,HLA-B,HLA-DQA1,HLA-DRB1,HLA-G,LINC00393,LINC01149,LINC02571,LINC02676,LRP1,MYRF,NOTCH4,PCNT,PLCL1,RIN3,RNA5SP299,RNU1-150P,RTEL1,RTEL1-TNFRSF6B,SBNO2,SMAD3,SMAD4,SMAD7,TMEM258,TSPAN8,TTC33,Y_RNA	133	P84022,Q13485;O15105,P84022;O15105,Q13485;P01909,P01911;P01909,P04229;P01909,Q29974;P01909,Q9GIY3;P01911,P04229;P01911,Q29974;P01911,Q9GIY3;P04229,Q29974;P04229,Q9GIY3;Q29974,Q9GIY3;P01889,P17693;P01889,P30480;P01889,P30486;P01889,Q29836;P01889,Q31610;P01889,Q31612;P17693,P30480;P17693,P30486;P17693,Q29836;P17693,Q31610;P17693,Q31612;P30480,P30486;P30480,Q29836;P30480,Q31610;P30480,Q31612;P30486,…	69	Adaptive Immune System;Antigen Presentation: Folding, assembly and peptide loading of class I MHC;Antigen processing-Cross presentation;Cell Cycle;Class I MHC mediated antigen processing & presentation;Costimulation by the CD28 family;Cytokine Signaling in Immune system;Deubiquitination;Developmental Biology;Disease;Diseases of signal transduction by growth factor receptors and second messengers;…	26	O15105,O95613,O95864,P01889,P01909,P01911,P04229,P04626,P17693,P30480,P30486,P32302,P51587,P84022,Q07954,Q13451,Q13485,Q29836,Q29974,Q31610,Q31612,Q8IZD9,Q8TB24,Q99466,Q9GIY3,Q9NZ71	68	O15105,P01889;O15105,P01911;O15105,P04626;O15105,P17693;O15105,P51587;O15105,P84022;O15105,Q07954;O15105,Q13451;O15105,Q13485;O15105,Q99466;O95613,P01911;O95613,P04626;O95613,P51587;O95613,Q13451;O95864,P01911;O95864,P04626;O95864,P84022;P01889,P01911;P01889,P04626;P01889,P17693;P01889,P84022;P01889,Q07954;P01889,Q13485;P01889,Q99466;P01911,P04626;P01911,P17693;P01911,P32302;P01911,P39059;P01911,…	19	O15105,O95613,O95864,P01889,P01911,P04626,P17693,P32302,P39059,P51587,P84022,Q07954,Q13451,Q13485,Q8IZD9,Q99466,Q99700,Q9NZ71,Q9Y2G1	P04626	Vertical
Colorectal_Cancer	Autism	Neuropsychiatric	1.45338	NO	1	DMD	0		0		0		0		0			Horizontal
Colorectal_Cancer	Benign_Bone_Connective_Tissue_Neoplasm	Musculoskeletal	0.358463	NO	41	A1CF,ADAMTS9,ATM,ATP8B4,C11orf65,CCDC39,CHEK2,COL15A1,COL4A2,CSMD1,CTNNA1,DOCK3,FMN2,KCNB2,LINC00536,LINC00917,LINC01081,LINC01149,LINC01500,LINC01705,LINC02474,LPAR1,MARK2P12,MYNN,NTM,NVL,PKHD1,PLCL1,PPARG,PTPRR,RN7SL222P,RNU1-88P,RNU7-147P,RNY1P8,RTEL1,RTEL1-TNFRSF6B,STC1,TERT,TP53,WNT4,Y_RNA	49	P04637,Q13315;O96017,P04637;O96017,Q13315;P04637,P37231;Q13315,Q9NZ71;P08572,P39059;O14746,Q9NZ71;O14746,P56705;O96017,P37231;O96017,Q9NZ71;P04637,Q8IZD9;P04637,Q9NZ71;P08572,P35221;P37231,Q13315;P56705,Q92633;O14746,P04637;P04637,Q9P121;P04637,Q9P2N4;P08572,P37231;P08572,Q8IZD9;P08572,Q9P2N4;P35221,P37231;P35221,Q8IZD9;P37231,Q9P121;P37231,Q9P2N4;P39059,Q9P2N4;Q9P121,Q9P2N4;O14746,O96017;O14746,…	65	Assembly of collagen fibrils and other multimeric structures;Autodegradation of the E3 ubiquitin ligase COP1;Cell Cycle;Cell Cycle Checkpoints;Cellular responses to external stimuli;Cellular responses to stress;Cellular Senescence;Chromosome Maintenance;Collagen biosynthesis and modifying enzymes;Collagen chain trimerization;Collagen degradation;Collagen formation;Degradation of the extracellular…	15	O14746,O96017,P04637,P08572,P35221,P37231,P39059,P56705,Q13315,Q8IZD9,Q8TF62,Q92633,Q9NZ71,Q9P121,Q9P2N4	58	O14746,O15381;O14746,O96017;O14746,P04637;O14746,P35221;O14746,P37231;O14746,P56705;O14746,Q13315;O14746,Q15256;O14746,Q92633;O14746,Q9NZ71;O15381,P04637;O15381,Q13315;O15381,Q9NZ71;O96017,P04637;O96017,P37231;O96017,Q13315;O96017,Q15256;O96017,Q9NZ71;P04637,P08572;P04637,P35221;P04637,P37231;P04637,P39059;P04637,P56705;P04637,Q13315;P04637,Q15256;P04637,Q8IZD9;P04637,Q8TF62;P04637,Q92633;P04637,…	19	O14746,O15381,O96017,P04637,P08572,P35221,P37231,P39059,P56705,Q13315,Q15256,Q8IZD9,Q8TF62,Q92633,Q92953,Q9NQ94,Q9NZ71,Q9P121,Q9P2N4	P04637	Vertical
Colorectal_Cancer	Benign_Endocrine_Neoplasm	Endocrine	0.410845	NO	1	PKP4	0		0		0		0		0			Horizontal
Colorectal_Cancer	Benign_Female_Genital_Neoplasm	Reproductive	0.102477	NO	3	LRBA,NTM,RBFOX1	0		0		0		0		0			Horizontal
Colorectal_Cancer	Benign_Oropharyngeal_Neoplasm	Digestive	0.0516954	NO	1	DMD	0		0		0		0		0			Horizontal
Colorectal_Cancer	Benign_Ovarian_Neoplasm	Reproductive	0.587368	YES	5	BRCA1,BRIP1,PCAT1,TERT,TET2	5	P38398,Q9BX63;O14746,P38398;O14746,Q9BX63;P38398,Q6N021;Q6N021,Q9BX63	22	Cell Cycle;Cell Cycle Checkpoints;DNA Double-Strand Break Repair;DNA Repair;G2/M Checkpoints;G2/M DNA damage checkpoint;Gene expression (Transcription);Generic Transcription Pathway;HDR through Homologous Recombination (HRR);HDR through Homologous Recombination (HRR) or Single Strand Annealing (SSA);HDR through Single Strand Annealing (SSA);Homologous DNA Pairing and Strand Exchange;Homology Dire…	4	O14746,P38398,Q6N021,Q9BX63	5	O14746,P38398;O14746,Q6N021;O14746,Q9BX63;P38398,Q6N021;P38398,Q9BX63	4	O14746,P38398,Q6N021,Q9BX63	P38398	Vertical
Colorectal_Cancer	Benign_Prostatic_Hyperplasia	Reproductive	0.770973	YES	5	C5orf66,FGFR2,SATB2,TBX3,TERT	0		0		0		3	O14746,O15119;O14746,P21802;O15119,P21802	3	O14746,O15119,P21802	O15119,O14746,P21802	Vertical
Colorectal_Cancer	Benign_Thyroid_Neoplasm	Endocrine	0.0582112	NO	2	MSH2,RBFOX1	1	P43246,Q9NWB1	3	Gene expression (Transcription);Generic Transcription Pathway;RNA Polymerase II Transcription	2	P43246,Q9NWB1	0		0		P43246,Q9NWB1	Vertical
Colorectal_Cancer	Benign_Urinary_Neoplasm	Urinary	0.316368	NO	10	BRAF,CABLES2,DMD,EIF3H,LAMA5,LY86,RPS21,SND1,UTP23,VAV2	14	O15372,P63220;P52735,P63220;O15230,P15056;P15056,P52735;P15056,Q7KZF4;O15230,P52735;O15230,P11532;O95711,P52735;O15230,O95711;O95711,P15056;P15056,P63220;P52735,Q7KZF4;P52735,Q9BTV7;P63220,Q7KZF4	27	Activation of the mRNA upon binding of the cap-binding complex and eIFs, and subsequent binding to 43S;Axon guidance;Cap-dependent Translation Initiation;Cytokine Signaling in Immune system;Developmental Biology;Disease;Diseases of signal transduction by growth factor receptors and second messengers;Eukaryotic Translation Initiation;Extracellular matrix organization;Formation of a pool of free 40…	9	O15230,O15372,O95711,P11532,P15056,P52735,P63220,Q7KZF4,Q9BTV7	19	O15230,O15372;O15230,P11532;O15230,P15056;O15230,P52735;O15230,P63220;O15230,Q7KZF4;O15372,P63220;O15372,Q9BRU9;O95711,P52735;P11532,P15056;P11532,P52735;P11532,Q7KZF4;P15056,P52735;P15056,P63220;P15056,Q7KZF4;P52735,Q7KZF4;P63220,Q7KZF4;P63220,Q9BRU9;Q7KZF4,Q9BRU9	9	O15230,O15372,O95711,P11532,P15056,P52735,P63220,Q7KZF4,Q9BRU9	P52735	Vertical
Colorectal_Cancer	Benign_Uterine_Neoplasm	Reproductive	-0.0138293	NO	3	CNTN5,CSMD1,MCC	0		0		0		0		0			Horizontal
Colorectal_Cancer	Bladder_Cancer	Urinary	0.912967	YES	3	CASC11,FGFR3,MYNN	0		0		0		0		0			Horizontal
Colorectal_Cancer	Bone_Cancer	Musculoskeletal	0.771927	NO	31	A1CF,ADAMTS9,ATP8B4,BMP7,CCDC39,COL15A1,COL4A2,CSMD1,CTNNA1,DOCK3,FMN2,KCNB2,LINC00536,LINC00917,LINC01081,LINC01500,LINC01705,LINC02474,LMOD1,MARK2P12,NTM,NVL,PKHD1,PLCL1,PPARG,RN7SL222P,RNU7-147P,RNY1P8,STC1,TRPC6,Y_RNA	20	P08572,P39059;P08572,Q9Y210;P08572,P35221;P08572,P37231;P08572,Q8IZD9;P08572,Q9P2N4;P35221,P37231;P35221,Q8IZD9;P35221,Q9Y210;P37231,Q9P121;P37231,Q9P2N4;P37231,Q9Y210;P39059,Q9P2N4;Q8IZD9,Q9Y210;Q8TF62,Q9Y210;Q9P121,Q9P2N4;P08572,P18075;P18075,P39059;P18075,Q9P2N4;P37231,Q8IZD9	17	Assembly of collagen fibrils and other multimeric structures;Axon guidance;Collagen biosynthesis and modifying enzymes;Collagen chain trimerization;Collagen degradation;Collagen formation;Degradation of the extracellular matrix;Developmental Biology;Extracellular matrix organization;Hemostasis;Ion channel transport;Metabolism of proteins;Nervous system development;Post-translational protein modif…	10	P08572,P18075,P35221,P37231,P39059,Q8IZD9,Q8TF62,Q9P121,Q9P2N4,Q9Y210	20	P08572,P29536;P08572,P39059;P08572,Q8TF62;P08572,Q9P121;P18075,P35221;P18075,P37231;P18075,Q9P2N4;P18075,Q9Y210;P29536,P35221;P35221,P37231;P35221,P39059;P35221,Q8IZD9;P35221,Q8TF62;P35221,Q9Y210;P37231,P39059;P37231,Q8TF62;P37231,Q9P2N4;P39059,Q9P2N4;Q8TF62,Q92953;Q8TF62,Q9P121	12	P08572,P18075,P29536,P35221,P37231,P39059,Q8IZD9,Q8TF62,Q92953,Q9P121,Q9P2N4,Q9Y210	P08572,P37231,P35221	Vertical
Colorectal_Cancer	Brain_Cancer	CNS	-0.11224	NO	9	BRAF,CTNNB1,MLH1,NRAS,PIK3CA,PIK3R1,TERT,TP53,TRPC6	35	P27986,P42336;P01111,P27986;P01111,P42336;P01111,P15056;P15056,P27986;P15056,P42336;P04637,P35222;P27986,P35222;P35222,P42336;P01111,P35222;P27986,Q9Y210;P42336,Q9Y210;P01111,Q9Y210;P04637,P27986;P04637,P40692;P04637,P42336;P15056,P35222;O14746,P35222;P01111,P04637;P35222,P40692;P04637,P15056;O14746,P04637;P04637,Q9Y210;P35222,Q9Y210;O14746,P01111;O14746,P15056;O14746,P27986;O14746,P40692;O14746,…	149	Activated NTRK2 signals through PI3K;Activated NTRK3 signals through PI3K;Adaptive Immune System;Apoptosis;Axon guidance;CD28 co-stimulation;CD28 dependent PI3K/Akt signaling;Cell Cycle;Cell surface interactions at the vascular wall;Cell-Cell communication;Constitutive Signaling by Aberrant PI3K in Cancer;Constitutive Signaling by EGFRvIII;Constitutive Signaling by Ligand-Responsive EGFR Cancer V…	9	O14746,P01111,P04637,P15056,P27986,P35222,P40692,P42336,Q9Y210	32	O14746,P01111;O14746,P04637;O14746,P15056;O14746,P27986;O14746,P35222;O14746,P40692;O14746,P42336;P01111,P04637;P01111,P15056;P01111,P27986;P01111,P35222;P01111,P40692;P01111,P42336;P01111,Q9Y210;P04637,P15056;P04637,P27986;P04637,P35222;P04637,P40692;P04637,P42336;P15056,P27986;P15056,P35222;P15056,P40692;P15056,P42336;P27986,P35222;P27986,P40692;P27986,P42336;P27986,Q9Y210;P35222,P40692;P35222,…	9	O14746,P01111,P04637,P15056,P27986,P35222,P40692,P42336,Q9Y210	P42336,P35222,P27986,P01111	Vertical
Colorectal_Cancer	Cardiomyopathy	Cardiovascular	0.572824	YES	11	BOC,CCND1,CXCR5,DMD,HLA-DQA1,HLA-DRB1,LINC02044,NOTCH4,RNU1-88P,VTI1A,Y_RNA	21	P01909,P01911;P01909,P04229;P01909,Q29974;P01909,Q9GIY3;P01911,P04229;P01911,Q29974;P01911,Q9GIY3;P04229,Q29974;P04229,Q9GIY3;Q29974,Q9GIY3;P24385,Q99466;P01909,P24385;P01911,P24385;P04229,P24385;P24385,Q29974;P24385,Q9GIY3;P24385,P32302;P24385,Q9BWV1;P32302,Q99466;P32302,Q9BWV1;Q99466,Q9BWV1	21	Adaptive Immune System;Costimulation by the CD28 family;Cytokine Signaling in Immune system;Disease;Downstream TCR signaling;Gene expression (Transcription);Generation of second messenger molecules;Generic Transcription Pathway;Immune System;Interferon gamma signaling;Interferon Signaling;MHC class II antigen presentation;PD-1 signaling;Phosphorylation of CD3 and TCR zeta chains;Pre-NOTCH Express…	9	P01909,P01911,P04229,P24385,P32302,Q29974,Q99466,Q9BWV1,Q9GIY3	6	P01911,P24385;P01911,P32302;P11532,P24385;P24385,Q99466;P24385,Q9BWV1;Q96AJ9,Q99466	7	P01911,P11532,P24385,P32302,Q96AJ9,Q99466,Q9BWV1	P24385	Vertical
Colorectal_Cancer	Cerebrovascular_Disease	Cardiovascular	0.417582	YES	10	ATXN2,COL4A2,LRP1,MYRF,NFE2L2,SBF2,SH2B3,STARD13,TCF7L2,Y_RNA	12	P08572,Q07954;P08572,Q9UQQ2;Q07954,Q86WG5;P08572,Q86WG5;P08572,Q9NQB0;P08572,Q9Y3M8;Q07954,Q9NQB0;Q07954,Q9UQQ2;Q07954,Q9Y3M8;Q9NQB0,Q9UQQ2;Q9NQB0,Q9Y3M8;Q9UQQ2,Q9Y3M8	5	Binding and Uptake of Ligands by Scavenger Receptors;Metabolism;Signal Transduction;Signaling by Receptor Tyrosine Kinases;Vesicle-mediated transport	6	P08572,Q07954,Q86WG5,Q9NQB0,Q9UQQ2,Q9Y3M8	2	P08572,Q07954;Q16236,Q9NQB0	4	P08572,Q07954,Q16236,Q9NQB0	Q07954,P08572	Vertical
Colorectal_Cancer	Chronic_Glomerulonephritis	Immune	0.741154	YES	10	C6orf15,HLA-B,HLA-DQA1,HLA-DRB1,LINC02571,LINC02676,ODF1,RNU6-1133P,RNU6-1224P,Y_RNA	55	P01909,P01911;P01909,P04229;P01909,Q29974;P01909,Q9GIY3;P01911,P04229;P01911,Q29974;P01911,Q9GIY3;P04229,Q29974;P04229,Q9GIY3;Q29974,Q9GIY3;P01889,P30480;P01889,P30486;P01889,Q29836;P01889,Q31610;P01889,Q31612;P30480,P30486;P30480,Q29836;P30480,Q31610;P30480,Q31612;P30486,Q29836;P30486,Q31610;P30486,Q31612;Q29836,Q31610;Q29836,Q31612;Q31610,Q31612;P01889,P01909;P01889,P01911;P01889,P04229;P01889,…	20	Adaptive Immune System;Antigen Presentation: Folding, assembly and peptide loading of class I MHC;Antigen processing-Cross presentation;Class I MHC mediated antigen processing & presentation;Costimulation by the CD28 family;Cytokine Signaling in Immune system;Downstream TCR signaling;Endosomal/Vacuolar pathway;ER-Phagosome pathway;Generation of second messenger molecules;Immune System;Immunoregul…	11	P01889,P01909,P01911,P04229,P30480,P30486,Q29836,Q29974,Q31610,Q31612,Q9GIY3	3	P01889,P01911;P01889,Q6UXA7;P01911,Q6UXA7	3	P01889,P01911,Q6UXA7	P01911,P01889	Vertical
Colorectal_Cancer	Chronic_Pruritus	Integumentary	0.86057	YES	1	FGF14	0		0		0		0		0			Horizontal
Colorectal_Cancer	Chronic_Sinusitis	Immune	-0.237189	NO	2	HLA-DQA1,HLA-DRB1	10	P01909,P01911;P01909,P04229;P01909,Q29974;P01909,Q9GIY3;P01911,P04229;P01911,Q29974;P01911,Q9GIY3;P04229,Q29974;P04229,Q9GIY3;Q29974,Q9GIY3	13	Adaptive Immune System;Costimulation by the CD28 family;Cytokine Signaling in Immune system;Downstream TCR signaling;Generation of second messenger molecules;Immune System;Interferon gamma signaling;Interferon Signaling;MHC class II antigen presentation;PD-1 signaling;Phosphorylation of CD3 and TCR zeta chains;TCR signaling;Translocation of ZAP-70 to Immunological synapse	5	P01909,P01911,P04229,Q29974,Q9GIY3	0		0		P04229,P01911,Q29974,Q9GIY3,P01909	Vertical
Colorectal_Cancer	CNS_Infection	Infectious_Disease	0.270331	NO	3	FMN2,HLA-B,RBFOX1	15	P01889,P30480;P01889,P30486;P01889,Q29836;P01889,Q31610;P01889,Q31612;P30480,P30486;P30480,Q29836;P30480,Q31610;P30480,Q31612;P30486,Q29836;P30486,Q31610;P30486,Q31612;Q29836,Q31610;Q29836,Q31612;Q31610,Q31612	12	Adaptive Immune System;Antigen Presentation: Folding, assembly and peptide loading of class I MHC;Antigen processing-Cross presentation;Class I MHC mediated antigen processing & presentation;Cytokine Signaling in Immune system;Endosomal/Vacuolar pathway;ER-Phagosome pathway;Immune System;Immunoregulatory interactions between a Lymphoid and a non-Lymphoid cell;Interferon alpha/beta signaling;Inter…	6	P01889,P30480,P30486,Q29836,Q31610,Q31612	0		0		P01889,Q31610,P30486,Q29836,P30480,Q31612	Vertical
Colorectal_Cancer	Conjunctival_Disorders	Ophthalmological	0.502871	NO	1	CTNNA1	0		0		0		0		0			Horizontal
Colorectal_Cancer	Connective_Tissue_Infection	Infectious_Disease	1.20371	YES	4	FGFR3,RBFOX1,SMAD3,SOX9	4	P48436,P84022;P48436,Q9NWB1;P84022,Q9NWB1;P22607,P84022	6	Disease;Diseases of signal transduction by growth factor receptors and second messengers;Gene expression (Transcription);Generic Transcription Pathway;RNA Polymerase II Transcription;Signal Transduction	4	P22607,P48436,P84022,Q9NWB1	3	P22607,P48436;P22607,P84022;P48436,P84022	3	P22607,P48436,P84022	P84022	Vertical
Colorectal_Cancer	Corneal_Disorders	Ophthalmological	-0.424924	NO	1	LAMC1	0		0		0		0		0			Horizontal
Colorectal_Cancer	Cranial_Nerve_Disorder	PNS	0.10723	NO	2	ABHD12B,PYGL	0		0		0		0		0			Horizontal
Colorectal_Cancer	Depression	Neuropsychiatric	-0.0810759	NO	4	DCC,FKBP5,HCG14,ZNF90P2	0		0		0		1	P43146,Q13451	2	P43146,Q13451	Q13451,P43146	Vertical
Colorectal_Cancer	Diverticulosis_Diverticulitis	Digestive	1.30389	YES	1	SLC25A28	0		0		0		0		0			Horizontal
Colorectal_Cancer	Eating_Disorder	Neuropsychiatric	-0.421124	NO	7	BCL11B,BRAF,CSMD1,DCC,FADS2,PLCL1,RBFOX1	0		0		0		2	P15056,P43146;P15056,Q9NWB1	3	P15056,P43146,Q9NWB1	P15056	Vertical
Colorectal_Cancer	Encephalitis	Infectious_Disease	0.0510411	NO	1	CTNNA1	0		0		0		0		0			Horizontal
Colorectal_Cancer	Eustachian_Tube_Disorder	Otic	0.230495	NO	3	LMOD1,RBFOX1,RET	0		0		0		1	P07949,P29536	2	P07949,P29536	P29536,P07949	Vertical
Colorectal_Cancer	External_Ear_Disorders	Otic	0.372201	NO	2	CHD1,TANC1	0		0		0		0		0			Horizontal
Colorectal_Cancer	Eye_Infection	Infectious_Disease	0.226106	NO	1	FBXW7	0		0		0		0		0			Horizontal
Colorectal_Cancer	Eyelid_Disorders	Ophthalmological	0.10764	NO	5	CXCR5,HLA-B,HLA-DQA1,HLA-DRB1,Y_RNA	55	P01909,P01911;P01909,P04229;P01909,Q29974;P01909,Q9GIY3;P01911,P04229;P01911,Q29974;P01911,Q9GIY3;P04229,Q29974;P04229,Q9GIY3;Q29974,Q9GIY3;P01889,P30480;P01889,P30486;P01889,Q29836;P01889,Q31610;P01889,Q31612;P30480,P30486;P30480,Q29836;P30480,Q31610;P30480,Q31612;P30486,Q29836;P30486,Q31610;P30486,Q31612;Q29836,Q31610;Q29836,Q31612;Q31610,Q31612;P01889,P01909;P01889,P01911;P01889,P04229;P01889,…	20	Adaptive Immune System;Antigen Presentation: Folding, assembly and peptide loading of class I MHC;Antigen processing-Cross presentation;Class I MHC mediated antigen processing & presentation;Costimulation by the CD28 family;Cytokine Signaling in Immune system;Downstream TCR signaling;Endosomal/Vacuolar pathway;ER-Phagosome pathway;Generation of second messenger molecules;Immune System;Immunoregul…	11	P01889,P01909,P01911,P04229,P30480,P30486,Q29836,Q29974,Q31610,Q31612,Q9GIY3	2	P01889,P01911;P01911,P32302	3	P01889,P01911,P32302	P01911	Vertical
Colorectal_Cancer	General_Hypertension	Cardiovascular	0.441957	YES	15	AMPD3,ATXN2,CYP17A1,DLGAP1,HCG22,HCP5,LINC01149,LINC02571,MCC,PPIAP43,PTPRJ,RN7SL222P,SBF2,UBA52P7,Y_RNA	4	Q01432,Q12913;P05093,Q86WG5;P05093,Q01432;Q01432,Q86WG5	5	Immune System;Innate Immune System;Metabolism;Metabolism of lipids;Neutrophil degranulation	4	P05093,Q01432,Q12913,Q86WG5	0		0		Q01432	Vertical
Colorectal_Cancer	Glaucoma	Ophthalmological	0.439673	YES	7	ATXN2,CASC20,CHEK2,PKHD1,RBFOX1,RNU1-88P,SH2B3	1	O96017,Q9NWB1	3	Gene expression (Transcription);Generic Transcription Pathway;RNA Polymerase II Transcription	2	O96017,Q9NWB1	1	Q99700,Q9NWB1	2	Q99700,Q9NWB1	Q9NWB1	Vertical
Colorectal_Cancer	Goiter	Endocrine	0.494127	YES	12	ACAD10,ATP8B4,C6orf15,CASC20,DLC1,DTWD1,HCG22,HCP5,LINC01713,MUC22,PCAT1,RNU6-1133P	0		0		0		0		0			Horizontal
Colorectal_Cancer	Hemiplegia	CNS	0.456939	YES	2	C5orf66,FBXW7	0		0		0		0		0			Horizontal
Colorectal_Cancer	Hernia	Musculoskeletal	0.708131	YES	22	BMP5,BMP7,BTF3P7,C6orf15,FKBP5,FMN1,HCG14,HCG20,HCG22,HCP5,LINC01149,LY86,MUC22,NOTCH4,PLCL1,RNU6-1133P,RNU7-147P,RREB1,RUNX2,SMAD3,Y_RNA,ZNF90P2	4	P84022,Q99466;P84022,Q13451;Q13451,Q99466;O95711,P84022	9	Disease;Gene expression (Transcription);Generic Transcription Pathway;Immune System;NOTCH4 Intracellular Domain Regulates Transcription;RNA Polymerase II Transcription;Signal Transduction;Signaling by NOTCH;Signaling by NOTCH4	4	O95711,P84022,Q13451,Q99466	15	P18075,P22003;P18075,P84022;P18075,Q13950;P18075,Q68DA7;P18075,Q99466;P22003,P84022;P22003,Q13950;P84022,Q13451;P84022,Q13950;P84022,Q68DA7;P84022,Q99466;Q13451,Q13950;Q13451,Q99466;Q13950,Q68DA7;Q13950,Q99466	7	P18075,P22003,P84022,Q13451,Q13950,Q68DA7,Q99466	P84022	Vertical
Colorectal_Cancer	Herpes_Simplex	Infectious_Disease	0.125804	NO	2	DOCK3,SND1	0		0		0		0		0			Horizontal
Colorectal_Cancer	HIV	Infectious_Disease	0.299937	NO	7	DMD,HCG22,HCP5,HLA-B,LINC01149,LINC02571,RAD54B	15	P01889,P30480;P01889,P30486;P01889,Q29836;P01889,Q31610;P01889,Q31612;P30480,P30486;P30480,Q29836;P30480,Q31610;P30480,Q31612;P30486,Q29836;P30486,Q31610;P30486,Q31612;Q29836,Q31610;Q29836,Q31612;Q31610,Q31612	12	Adaptive Immune System;Antigen Presentation: Folding, assembly and peptide loading of class I MHC;Antigen processing-Cross presentation;Class I MHC mediated antigen processing & presentation;Cytokine Signaling in Immune system;Endosomal/Vacuolar pathway;ER-Phagosome pathway;Immune System;Immunoregulatory interactions between a Lymphoid and a non-Lymphoid cell;Interferon alpha/beta signaling;Inter…	6	P01889,P30480,P30486,Q29836,Q31610,Q31612	0		0		P01889,Q31610,P30486,Q29836,P30480,Q31612	Vertical
Colorectal_Cancer	Hodgkins_Disease	Hematologic	0.936085	YES	8	CSMD1,HCP5,HCP5B,HLA-DQA1,HLA-DRB1,HLA-G,TLR2,TP53	28	P01909,P01911;P01909,P04229;P01909,Q29974;P01909,Q9GIY3;P01911,P04229;P01911,Q29974;P01911,Q9GIY3;P04229,Q29974;P04229,Q9GIY3;Q29974,Q9GIY3;O60603,P17693;P01909,P17693;P01911,P17693;P04229,P17693;P17693,Q29974;P17693,Q9GIY3;O60603,P01909;O60603,P01911;O60603,P04229;O60603,Q29974;O60603,Q9GIY3;P01909,P04637;P01911,P04637;P04229,P04637;P04637,P17693;P04637,Q29974;P04637,Q9GIY3;O60603,P04637	16	Adaptive Immune System;Antigen processing-Cross presentation;Class I MHC mediated antigen processing & presentation;Costimulation by the CD28 family;Cytokine Signaling in Immune system;Downstream TCR signaling;ER-Phagosome pathway;Generation of second messenger molecules;Immune System;Interferon gamma signaling;Interferon Signaling;MHC class II antigen presentation;PD-1 signaling;Phosphorylation …	8	O60603,P01909,P01911,P04229,P04637,P17693,Q29974,Q9GIY3	6	O60603,P01911;O60603,P04637;O60603,P17693;P01911,P04637;P01911,P17693;P04637,P17693	4	O60603,P01911,P04637,P17693	P01911,P17693,O60603,P04637	Vertical
Colorectal_Cancer	Inflammatory_Spondylopathies	Immune	0.162248	NO	2	DMD,TOX	0		0		0		0		0			Horizontal
Colorectal_Cancer	Influenza	Infectious_Disease	0.660862	NO	5	BRAF,DMD,MUC22,PTPRR,Y_RNA	0		0		0		2	P11532,P15056;P15056,Q15256	3	P11532,P15056,Q15256	P15056	Vertical
Colorectal_Cancer	Inner_Ear_Disorder	Otic	0.00985146	NO	7	BRF1,COL4A2,EIF3H,LINC00536,PREX1,SMAD3,TLR2	6	O60603,P84022;P08572,P84022;O15372,P84022;P08572,Q8TCU6;P84022,Q8TCU6;P84022,Q92994	6	Developmental Biology;Disease;Gene expression (Transcription);Immune System;Metabolism of proteins;Signal Transduction	6	O15372,O60603,P08572,P84022,Q8TCU6,Q92994	7	O15372,P84022;O60603,P08572;O60603,P84022;O60603,Q8TCU6;P08572,P84022;P84022,Q8TCU6;P84022,Q92994	6	O15372,O60603,P08572,P84022,Q8TCU6,Q92994	P84022	Vertical
Colorectal_Cancer	Jaw_Disease	Musculoskeletal	0.20151	NO	1	NTM	0		0		0		0		0			Horizontal
Colorectal_Cancer	Lacrimal_System_Disorder	Ophthalmological	0.210702	NO	5	CXCR5,HLA-B,HLA-DQA1,HLA-DRB1,Y_RNA	55	P01909,P01911;P01909,P04229;P01909,Q29974;P01909,Q9GIY3;P01911,P04229;P01911,Q29974;P01911,Q9GIY3;P04229,Q29974;P04229,Q9GIY3;Q29974,Q9GIY3;P01889,P30480;P01889,P30486;P01889,Q29836;P01889,Q31610;P01889,Q31612;P30480,P30486;P30480,Q29836;P30480,Q31610;P30480,Q31612;P30486,Q29836;P30486,Q31610;P30486,Q31612;Q29836,Q31610;Q29836,Q31612;Q31610,Q31612;P01889,P01909;P01889,P01911;P01889,P04229;P01889,…	20	Adaptive Immune System;Antigen Presentation: Folding, assembly and peptide loading of class I MHC;Antigen processing-Cross presentation;Class I MHC mediated antigen processing & presentation;Costimulation by the CD28 family;Cytokine Signaling in Immune system;Downstream TCR signaling;Endosomal/Vacuolar pathway;ER-Phagosome pathway;Generation of second messenger molecules;Immune System;Immunoregul…	11	P01889,P01909,P01911,P04229,P30480,P30486,Q29836,Q29974,Q31610,Q31612,Q9GIY3	2	P01889,P01911;P01911,P32302	3	P01889,P01911,P32302	P01911	Vertical
Colorectal_Cancer	Larynx_Vocal_Chord_Disorders	Respiratory	0.579627	YES	2	DMD,FADS2	0		0		0		0		0			Horizontal
Colorectal_Cancer	Lung_Cancer	Respiratory	1.51477	YES	44	AKT1,APC,ARID1A,ATM,BRAF,BRCA1,BRCA2,C11orf65,C6orf15,CHEK2,CTNNB1,DCBLD1,DLC1,DTWD1,ERBB2,FBXW7,FGFR2,FGFR3,GNAS,HCP5,HCP5B,HLA-B,HLA-DQA1,HLA-DRB1,HLA-G,LINC01149,LINC02571,MET,MLH1,MUC22,NFE2L2,NOTCH4,NRAS,PALB2,PIK3CA,RNU6-351P,RTEL1,RTEL1-TNFRSF6B,SMAD4,TANC1,TERT,TET2,TP53,VTI1A	411	P01111,P42336;P04637,Q13315;P01111,P15056;P38398,Q13315;P63092,Q5JWF2;P31749,P42336;P04637,P31749;P04626,P08581;P04626,P42336;P01111,P04626;O96017,P04637;O96017,Q13315;P08581,P42336;P25054,P35222;P04626,P31749;P04637,P38398;P01111,P31749;P15056,P42336;P31749,P35222;P01111,P08581;P08581,P31749;O96017,P38398;P38398,P51587;P51587,Q13315;P01909,P01911;P01909,P04229;P01909,Q29974;P01909,Q9GIY3;P01911,…	253	Activation of BH3-only proteins;Adaptive Immune System;ADORA2B mediated anti-inflammatory cytokines production;Anti-inflammatory response favouring Leishmania parasite infection;Antigen Presentation: Folding, assembly and peptide loading of class I MHC;Antigen processing-Cross presentation;Apoptosis;Apoptotic cleavage of cellular proteins;Apoptotic execution phase;Aquaporin-mediated transport;Ass…	40	O14497,O14746,O96017,P01111,P01889,P01909,P01911,P04229,P04626,P04637,P08581,P15056,P17693,P21802,P22607,P25054,P30480,P30486,P31749,P35222,P38398,P40692,P42336,P51587,P63092,Q13315,Q13485,Q29836,Q29974,Q31610,Q31612,Q5JWF2,Q6N021,Q86YC2,Q969H0,Q96AJ9,Q96QB1,Q99466,Q9GIY3,Q9NZ71	373	O14497,O14746;O14497,O96017;O14497,P01111;O14497,P01889;O14497,P01911;O14497,P04626;O14497,P04637;O14497,P08581;O14497,P15056;O14497,P17693;O14497,P21802;O14497,P22607;O14497,P25054;O14497,P31749;O14497,P35222;O14497,P38398;O14497,P40692;O14497,P42336;O14497,P51587;O14497,Q13315;O14497,Q13485;O14497,Q16236;O14497,Q5JWF2;O14497,Q6N021;O14497,Q86YC2;O14497,Q969H0;O14497,Q99466;O14497,Q9NZ71;O14746,…	33	O14497,O14746,O96017,P01111,P01889,P01911,P04626,P04637,P08581,P15056,P17693,P21802,P22607,P25054,P31749,P35222,P38398,P40692,P42336,P51587,Q13315,Q13485,Q16236,Q5JWF2,Q6N021,Q6UXA7,Q86YC2,Q969H0,Q96AJ9,Q96QB1,Q99466,Q9C0D5,Q9NZ71	P31749	Vertical
Colorectal_Cancer	Lupus_Erythematosus	Immune	0.325856	NO	19	ATXN2,CXCR5,ERBB2,FMN2,HCP5,HLA-B,HLA-DQA1,HLA-DRB1,LINC01081,LINC01082,LINC01149,LINC02571,MUC22,MYNN,PLCL1,RPL3,RREB1,TERT,Y_RNA	70	P01909,P01911;P01909,P04229;P01909,Q29974;P01909,Q9GIY3;P01911,P04229;P01911,Q29974;P01911,Q9GIY3;P04229,Q29974;P04229,Q9GIY3;Q29974,Q9GIY3;P01889,P30480;P01889,P30486;P01889,Q29836;P01889,Q31610;P01889,Q31612;P30480,P30486;P30480,Q29836;P30480,Q31610;P30480,Q31612;P30486,Q29836;P30486,Q31610;P30486,Q31612;Q29836,Q31610;Q29836,Q31612;Q31610,Q31612;P01889,P01909;P01889,P01911;P01889,P04229;P01889,…	25	Adaptive Immune System;Antigen Presentation: Folding, assembly and peptide loading of class I MHC;Antigen processing-Cross presentation;Axon guidance;Class I MHC mediated antigen processing & presentation;Costimulation by the CD28 family;Cytokine Signaling in Immune system;Developmental Biology;Disease;Downstream TCR signaling;Endosomal/Vacuolar pathway;ER-Phagosome pathway;Generation of second m…	15	O14746,P01889,P01909,P01911,P04229,P04626,P30480,P30486,P32302,P39023,Q29836,Q29974,Q31610,Q31612,Q9GIY3	12	O14746,P01889;O14746,P01911;O14746,P04626;O14746,P39023;P01889,P01911;P01889,P04626;P01911,P04626;P01911,P32302;P01911,Q99700;P04626,P32302;P04626,P39023;P39023,Q99700	7	O14746,P01889,P01911,P04626,P32302,P39023,Q99700	P04626	Vertical
Colorectal_Cancer	Lymphoid_Leukemia	Hematologic	-0.0297145	NO	11	BUB1B,HLA-DQA1,HLA-DRB1,MYNN,PCAT1,PYGL,RREB1,SBNO2,TERT,TP53,Y_RNA	24	P01909,P01911;P01909,P04229;P01909,Q29974;P01909,Q9GIY3;P01911,P04229;P01911,Q29974;P01911,Q9GIY3;P04229,Q29974;P04229,Q9GIY3;Q29974,Q9GIY3;O60566,P04637;O14746,O60566;O14746,P04637;P01909,P04637;P01911,P04637;P04229,P04637;P04637,Q29974;P04637,Q9GIY3;P01909,P06737;P01911,P06737;P04229,P06737;P04637,P06737;P06737,Q29974;P06737,Q9GIY3	17	Adaptive Immune System;Cell Cycle;Cell Cycle Checkpoints;Cell Cycle, Mitotic;Costimulation by the CD28 family;Cytokine Signaling in Immune system;Downstream TCR signaling;Generation of second messenger molecules;Immune System;Interferon gamma signaling;Interferon Signaling;MHC class II antigen presentation;PD-1 signaling;Phosphorylation of CD3 and TCR zeta chains;Signal Transduction;TCR signaling…	9	O14746,O60566,P01909,P01911,P04229,P04637,P06737,Q29974,Q9GIY3	7	O14746,O60566;O14746,P01911;O14746,P04637;O60566,P01911;O60566,P04637;P01911,P04637;P01911,P06737	5	O14746,O60566,P01911,P04637,P06737	P04637	Vertical
Colorectal_Cancer	Macular_Degeneration	Ophthalmological	-0.350935	NO	7	ACAD10,FUT6,NOTCH4,PDGFB,RBFOX1,RPL3,Y_RNA	7	Q99466,Q9NWB1;P01127,Q99466;P01127,P39023;P39023,P51993;P39023,Q6JQN1;P39023,Q99466;P51993,Q6JQN1	6	Disease;Gene expression (Transcription);Generic Transcription Pathway;Metabolism;RNA Polymerase II Transcription;Signal Transduction	6	P01127,P39023,P51993,Q6JQN1,Q99466,Q9NWB1	4	P01127,P39023;P01127,Q99466;P39023,Q99466;P51993,Q99466	4	P01127,P39023,P51993,Q99466	P39023,Q99466	Vertical
Colorectal_Cancer	Male_Genital_Cancer	Reproductive	0.168802	NO	40	ANO1,ATM,C6orf15,CABLES2,CASC11,CASC8,CCAT2,CCND1,CHEK2,DCBLD1,FAM118A,FGFR2,LAMC1,LINC00393,LINC00676,LINC01169,LINC01228,MUC22,NOTCH4,PCAT1,POU5F1B,PPIAP88,RNU4-10P,RNU6-1133P,RNU6-351P,RPL24P7,RTEL1,RTEL1-TNFRSF6B,SHROOM2,SLC22A3,STK39,TANC1,TCF7L2,TERT,TET2,TNS3,TP53,WIPF2,Y_RNA,ZMIZ1	57	P04637,Q13315;O96017,P04637;O96017,Q13315;P04637,P24385;P24385,Q99466;P24385,Q9NQB0;Q13315,Q9NZ71;P04637,Q99466;P04637,Q9NQB0;O14746,Q9NZ71;Q99466,Q9NQB0;O14746,Q9NQB0;O96017,P24385;P11047,Q68CZ2;P24385,Q13315;O96017,Q99466;O96017,Q9NQB0;O96017,Q9NZ71;P04637,P11047;P04637,Q9NZ71;P24385,Q8TF74;Q13315,Q99466;Q13315,Q9NQB0;O14746,P04637;O14746,P24385;P04637,Q8TF74;P04637,Q9BTV7;P11047,Q9NQB0;P21802,…	65	Autodegradation of the E3 ubiquitin ligase COP1;Cell Cycle;Cell Cycle Checkpoints;Cell Cycle, Mitotic;Cellular responses to external stimuli;Cellular responses to stress;Cellular Senescence;Chromosome Maintenance;Cytokine Signaling in Immune system;Disease;Diseases of signal transduction by growth factor receptors and second messengers;DNA Damage/Telomere Stress Induced Senescence;DNA Double Stra…	16	O14746,O75751,O96017,P04637,P11047,P21802,P24385,Q13315,Q5XXA6,Q68CZ2,Q6N021,Q8TF74,Q99466,Q9BTV7,Q9NQB0,Q9NZ71	70	O14746,O96017;O14746,P04637;O14746,P21802;O14746,P24385;O14746,Q13315;O14746,Q68CZ2;O14746,Q6N021;O14746,Q99466;O14746,Q9BTV7;O14746,Q9NQB0;O14746,Q9NZ71;O14746,Q9ULJ6;O96017,P04637;O96017,P21802;O96017,P24385;O96017,Q13315;O96017,Q99466;O96017,Q9NQB0;O96017,Q9NZ71;O96017,Q9ULJ6;P04637,P11047;P04637,P21802;P04637,P24385;P04637,Q06416;P04637,Q13315;P04637,Q13796;P04637,Q5XXA6;P04637,Q68CZ2;P04637,…	18	O14746,O96017,P04637,P11047,P21802,P24385,Q06416,Q13315,Q13796,Q5XXA6,Q68CZ2,Q6N021,Q8TF74,Q99466,Q9BTV7,Q9NQB0,Q9NZ71,Q9ULJ6	P04637	Vertical
Colorectal_Cancer	Melanoma	Integumentary	0.522548	YES	21	AKT1,AMPD3,ATM,BRAF,C11orf65,CCND1,CDH1,CDH3,CHEK2,CTNNB1,DSTYK,FMN1,MYNN,NRAS,PIK3CA,RREB1,RTEL1,RTEL1-TNFRSF6B,TERT,TP53,Y_RNA	66	P01111,P42336;P04637,Q13315;P01111,P15056;P31749,P42336;P04637,P31749;P24385,P31749;O96017,P04637;O96017,Q13315;P01111,P31749;P12830,P35222;P15056,P42336;P31749,P35222;P04637,P24385;P04637,P35222;P35222,P42336;P01111,P24385;P01111,P35222;P24385,P35222;O96017,P31749;P24385,P42336;P31749,Q13315;Q13315,Q9NZ71;P04637,P42336;P12830,P31749;P15056,P31749;O14746,Q9NZ71;P12830,P42336;P15056,P35222;O14746,…	183	Activation of BH3-only proteins;Adaptive Immune System;Adherens junctions interactions;Apoptosis;Apoptotic cleavage of cell adhesion proteins;Apoptotic cleavage of cellular proteins;Apoptotic execution phase;Autodegradation of the E3 ubiquitin ligase COP1;Axon guidance;CD28 co-stimulation;CD28 dependent PI3K/Akt signaling;Cell Cycle;Cell Cycle Checkpoints;Cell Cycle, Mitotic;Cell junction organiz…	14	O14746,O96017,P01111,P04637,P12830,P15056,P22223,P24385,P31749,P35222,P42336,Q01432,Q13315,Q9NZ71	80	O14746,O96017;O14746,P01111;O14746,P04637;O14746,P12830;O14746,P15056;O14746,P22223;O14746,P24385;O14746,P31749;O14746,P35222;O14746,P42336;O14746,Q13315;O14746,Q68DA7;O14746,Q9NZ71;O96017,P01111;O96017,P04637;O96017,P12830;O96017,P15056;O96017,P24385;O96017,P31749;O96017,P35222;O96017,P42336;O96017,Q13315;O96017,Q9NZ71;P01111,P04637;P01111,P12830;P01111,P15056;P01111,P24385;P01111,P31749;P01111,…	15	O14746,O96017,P01111,P04637,P12830,P15056,P22223,P24385,P31749,P35222,P42336,Q01432,Q13315,Q68DA7,Q9NZ71	P31749	Vertical
Colorectal_Cancer	MENI	Endocrine	1.52206	YES	5	CNTN5,FKBP5,PTPRR,RET,TTC22	1	P07949,Q13451	1	Signal Transduction	2	P07949,Q13451	1	Q13451,Q15256	2	Q13451,Q15256	Q13451	Vertical
Colorectal_Cancer	Migraine	Neuropsychiatric	-0.3175	NO	12	BRCA2,DMD,HCG20,LINC02676,LRP1,NOTCH4,REV3L,RNA5SP299,RREB1,SMAD4,TCERG1,TMEM91	4	Q13485,Q99466;O60673,P51587;Q07954,Q13485;Q07954,Q99466	6	Disease;DNA Repair;Gene expression (Transcription);Generic Transcription Pathway;RNA Polymerase II Transcription;Signal Transduction	5	O60673,P51587,Q07954,Q13485,Q99466	12	O14776,Q13485;O14776,Q99466;O60673,P51587;O60673,Q13485;O60673,Q99466;P11532,Q07954;P11532,Q13485;P51587,Q13485;P51587,Q99466;Q07954,Q13485;Q07954,Q99466;Q13485,Q99466	7	O14776,O60673,P11532,P51587,Q07954,Q13485,Q99466	Q13485	Vertical
Colorectal_Cancer	Motor_Neuron_Disease	CNS	-0.291817	NO	4	ERGIC1,LYZL1,R3HDM1,TANC1	0		0		0		0		0			Horizontal
Colorectal_Cancer	Multiple_Myeloma	Hematologic	0.324039	NO	20	ARSJ,ATM,AURKA,BRAF,CCND1,EPCAM,FGFR3,HCP5B,HLA-G,MSH2,MYNN,NRAS,PCAT1,PIK3CA,PNKD,PREX1,SH2B3,TET2,TLR2,TP53	63	P01111,P42336;P04637,Q13315;P01111,P15056;P15056,P42336;O14965,P04637;P04637,P24385;P01111,P24385;P24385,P42336;O14965,Q13315;P04637,P42336;P01111,P22607;P04637,P43246;P22607,P42336;P43246,Q13315;O14965,P24385;O60603,P01111;O60603,P17693;O14965,P43246;O60603,P42336;P01111,P04637;P01111,Q9UQQ2;P15056,P24385;P24385,P43246;P24385,Q13315;P42336,Q9UQQ2;P01111,P17693;P01111,Q8TCU6;P04637,P15056;P04637,…	145	Adaptive Immune System;Antigen processing-Cross presentation;Autodegradation of the E3 ubiquitin ligase COP1;Axon guidance;Cell Cycle;Cell Cycle Checkpoints;Cell Cycle, Mitotic;Cell surface interactions at the vascular wall;Cellular responses to external stimuli;Cellular responses to stress;Cellular Senescence;Class I MHC mediated antigen processing & presentation;Constitutive Signaling by EGFRvI…	16	O14965,O60603,P01111,P04637,P15056,P16422,P17693,P22607,P24385,P42336,P43246,Q13315,Q5FYB0,Q6N021,Q8TCU6,Q9UQQ2	83	O14965,O60603;O14965,P01111;O14965,P04637;O14965,P15056;O14965,P16422;O14965,P17693;O14965,P22607;O14965,P24385;O14965,P42336;O14965,P43246;O14965,Q13315;O14965,Q8TCU6;O60603,P01111;O60603,P04637;O60603,P15056;O60603,P17693;O60603,P22607;O60603,P24385;O60603,P42336;O60603,Q13315;O60603,Q8TCU6;P01111,P04637;P01111,P15056;P01111,P16422;P01111,P17693;P01111,P22607;P01111,P24385;P01111,P42336;P01111,…	15	O14965,O60603,P01111,P04637,P15056,P16422,P17693,P22607,P24385,P42336,P43246,Q13315,Q6N021,Q8TCU6,Q9UQQ2	P04637	Vertical
Colorectal_Cancer	Multiple_Sclerosis_Other_Demyelinating_Disease	Immune	-0.303242	NO	19	ATXN2,BCL10,CDH3,CXCR5,CYP24A1,HLA-B,HLA-DQA1,HLA-DRB1,LINC01082,PCAT1,PFDN4,PLCL1,RREB1,SH2B3,TET2,TOX2,TTC33,Y_RNA,ZMIZ1	68	P01909,P01911;P01909,P04229;P01909,Q29974;P01909,Q9GIY3;P01911,P04229;P01911,Q29974;P01911,Q9GIY3;P04229,Q29974;P04229,Q9GIY3;Q29974,Q9GIY3;P01889,P30480;P01889,P30486;P01889,Q29836;P01889,Q31610;P01889,Q31612;P30480,P30486;P30480,Q29836;P30480,Q31610;P30480,Q31612;P30486,Q29836;P30486,Q31610;P30486,Q31612;Q29836,Q31610;Q29836,Q31612;Q31610,Q31612;P01889,P01909;P01889,P01911;P01889,P04229;P01889,…	23	Adaptive Immune System;Antigen Presentation: Folding, assembly and peptide loading of class I MHC;Antigen processing-Cross presentation;Class I MHC mediated antigen processing & presentation;Costimulation by the CD28 family;Cytokine Signaling in Immune system;Downstream TCR signaling;Endosomal/Vacuolar pathway;ER-Phagosome pathway;Generation of second messenger molecules;Immune System;Immunoregul…	15	O95999,P01889,P01909,P01911,P04229,P30480,P30486,P32302,Q29836,Q29974,Q31610,Q31612,Q9GIY3,Q9NQP4,Q9UQQ2	6	O95999,P01911;P01889,P01911;P01911,P32302;P01911,Q99700;P01911,Q9UQQ2;Q6N021,Q9UQQ2	7	O95999,P01889,P01911,P32302,Q6N021,Q99700,Q9UQQ2	P01911	Vertical
Colorectal_Cancer	Myasthenia_Gravis	Immune	-0.971223	NO	10	APC,FMN1,HLA-B,HLA-DQA1,HLA-DRB1,LINC01149,MCC,MGAT4A,RBFOX1,Y_RNA	56	P01909,P01911;P01909,P04229;P01909,Q29974;P01909,Q9GIY3;P01911,P04229;P01911,Q29974;P01911,Q9GIY3;P04229,Q29974;P04229,Q9GIY3;Q29974,Q9GIY3;P01889,P30480;P01889,P30486;P01889,Q29836;P01889,Q31610;P01889,Q31612;P30480,P30486;P30480,Q29836;P30480,Q31610;P30480,Q31612;P30486,Q29836;P30486,Q31610;P30486,Q31612;Q29836,Q31610;Q29836,Q31612;Q31610,Q31612;P01889,P01909;P01889,P01911;P01889,P04229;P01889,…	23	Adaptive Immune System;Antigen Presentation: Folding, assembly and peptide loading of class I MHC;Antigen processing-Cross presentation;Class I MHC mediated antigen processing & presentation;Costimulation by the CD28 family;Cytokine Signaling in Immune system;Disease;Downstream TCR signaling;Endosomal/Vacuolar pathway;ER-Phagosome pathway;Generation of second messenger molecules;Immune System;Imm…	13	P01889,P01909,P01911,P04229,P25054,P30480,P30486,Q29836,Q29974,Q31610,Q31612,Q9GIY3,Q9UM21	5	P01889,P01911;P01889,P25054;P01889,Q68DA7;P25054,Q68DA7;P25054,Q9UM21	5	P01889,P01911,P25054,Q68DA7,Q9UM21	P01889	Vertical
Colorectal_Cancer	Myeloid_Leukemia	Hematologic	0.485761	NO	29	A1CF,ADAMTS9,ATP8B4,CCDC39,CHRDL2,COL15A1,COL4A2,CSMD1,CTNNA1,DOCK3,FMN2,KCNB2,LINC00536,LINC00917,LINC01081,LINC01500,LINC01705,LINC02474,MARK2P12,NTM,NVL,PKHD1,PLCL1,PPARG,RN7SL222P,RNU7-147P,RNY1P8,STC1,Y_RNA	12	P08572,P39059;P08572,P35221;P08572,P37231;P08572,Q8IZD9;P08572,Q9P2N4;P35221,P37231;P35221,Q8IZD9;P37231,Q9P121;P37231,Q9P2N4;P39059,Q9P2N4;Q9P121,Q9P2N4;P37231,Q8IZD9	12	Assembly of collagen fibrils and other multimeric structures;Collagen biosynthesis and modifying enzymes;Collagen chain trimerization;Collagen degradation;Collagen formation;Degradation of the extracellular matrix;Developmental Biology;Extracellular matrix organization;Metabolism of proteins;Post-translational protein modification;Signal Transduction;Signaling by Receptor Tyrosine Kinases	7	P08572,P35221,P37231,P39059,Q8IZD9,Q9P121,Q9P2N4	13	P08572,P39059;P08572,Q8TF62;P08572,Q9P121;P35221,P37231;P35221,P39059;P35221,Q8IZD9;P35221,Q8TF62;P37231,P39059;P37231,Q8TF62;P37231,Q9P2N4;P39059,Q9P2N4;Q8TF62,Q92953;Q8TF62,Q9P121	9	P08572,P35221,P37231,P39059,Q8IZD9,Q8TF62,Q92953,Q9P121,Q9P2N4	P37231	Vertical
Colorectal_Cancer	Myocardial_Infarction	Cardiovascular	0.651575	YES	32	ACAD10,ATXN2,AXIN2,BCL11B,CCND2,CNIH4,COL4A2,CTNNA1,CXCR5,CYP17A1,HLA-B,LAMA5,LAMC1,LINC02571,LRIG1,NAA25,PIK3R1,POLD3,RNU6-996P,SFMBT1,SH2B3,SLC22A3,SMAD3,SMAD7,SRC,TARID,TMEM91,TNFSF18,TOX2,VCAN,Y_RNA,ZMIZ1	141	P12931,P27986;O15105,P84022;P01889,P30480;P01889,P30486;P01889,Q29836;P01889,Q31610;P01889,Q31612;P30480,P30486;P30480,Q29836;P30480,Q31610;P30480,Q31612;P30486,Q29836;P30486,Q31610;P30486,Q31612;Q29836,Q31610;Q29836,Q31612;Q31610,Q31612;O15230,P11047;P08572,P11047;P12931,P84022;P11047,P12931;O15230,P08572;O15230,P12931;O15230,P27986;P27986,P84022;P08572,P12931;P08572,P27986;P11047,P13611;P11047,…	85	Activated NTRK3 signals through PI3K;Adaptive Immune System;Antigen Presentation: Folding, assembly and peptide loading of class I MHC;Antigen processing-Cross presentation;Axon guidance;Cell Cycle;Cell Cycle, Mitotic;Cell-Cell communication;Class I MHC mediated antigen processing & presentation;Constitutive Signaling by Aberrant PI3K in Cancer;Cytokine Signaling in Immune system;Degradation of t…	25	O15105,O15230,O75751,P01889,P05093,P08572,P11047,P12931,P13611,P27986,P30279,P30480,P30486,P32302,P35221,P84022,Q15054,Q29836,Q31610,Q31612,Q6JQN1,Q96JA1,Q9UNG2,Q9UQQ2,Q9Y2T1	97	O15105,P01889;O15105,P11047;O15105,P12931;O15105,P13611;O15105,P27986;O15105,P30279;O15105,P35221;O15105,P84022;O15105,Q15054;O15105,Q96JA1;O15105,Q9Y2T1;O15230,P08572;O15230,P11047;O15230,P12931;O15230,P13611;O15230,P27986;O15230,P35221;O15230,Q14CX7;O15230,Q96JA1;P01889,P08572;P01889,P12931;P01889,P13611;P01889,P27986;P01889,P84022;P01889,Q15054;P01889,Q9UHJ3;P01889,Q9Y2T1;P05093,P12931;P05093,…	22	O15105,O15230,P01889,P05093,P08572,P11047,P12931,P13611,P27986,P30279,P32302,P35221,P84022,Q14CX7,Q15054,Q96JA1,Q99700,Q9C0K0,Q9UHJ3,Q9ULJ6,Q9UQQ2,Q9Y2T1	P27986,P12931	Vertical
Colorectal_Cancer	Nail_Disease	Integumentary	0.151635	NO	1	FMN1	0		0		0		0		0			Horizontal
Colorectal_Cancer	Nephrotic_Syndrome	Urinary	0.551474	YES	4	HLA-DQA1,HLA-DRB1,LAMA5,TRPC6	16	P01909,P01911;P01909,P04229;P01909,Q29974;P01909,Q9GIY3;P01911,P04229;P01911,Q29974;P01911,Q9GIY3;P04229,Q29974;P04229,Q9GIY3;Q29974,Q9GIY3;O15230,P01909;O15230,P01911;O15230,P04229;O15230,Q29974;O15230,Q9GIY3;O15230,Q9Y210	14	Adaptive Immune System;Costimulation by the CD28 family;Cytokine Signaling in Immune system;Downstream TCR signaling;Generation of second messenger molecules;Immune System;Interferon gamma signaling;Interferon Signaling;MHC class II antigen presentation;PD-1 signaling;Phosphorylation of CD3 and TCR zeta chains;Signal Transduction;TCR signaling;Translocation of ZAP-70 to Immunological synapse	7	O15230,P01909,P01911,P04229,Q29974,Q9GIY3,Q9Y210	1	P01911,Q9Y210	2	P01911,Q9Y210	O15230,P01911	Vertical
Colorectal_Cancer	Non-Hodgkins_Lymphoma	Hematologic	0.719686	YES	13	BUB1B,CXCR5,HCP5B,HLA-B,HLA-DQA1,HLA-DRB1,HLA-G,MYNN,PCAT1,PYGL,RREB1,TERT,Y_RNA	81	P01909,P01911;P01909,P04229;P01909,Q29974;P01909,Q9GIY3;P01911,P04229;P01911,Q29974;P01911,Q9GIY3;P04229,Q29974;P04229,Q9GIY3;Q29974,Q9GIY3;P01889,P17693;P01889,P30480;P01889,P30486;P01889,Q29836;P01889,Q31610;P01889,Q31612;P17693,P30480;P17693,P30486;P17693,Q29836;P17693,Q31610;P17693,Q31612;P30480,P30486;P30480,Q29836;P30480,Q31610;P30480,Q31612;P30486,Q29836;P30486,Q31610;P30486,Q31612;Q29836,…	24	Adaptive Immune System;Antigen Presentation: Folding, assembly and peptide loading of class I MHC;Antigen processing-Cross presentation;Cell Cycle;Class I MHC mediated antigen processing & presentation;Costimulation by the CD28 family;Cytokine Signaling in Immune system;Downstream TCR signaling;Endosomal/Vacuolar pathway;ER-Phagosome pathway;Generation of second messenger molecules;Immune System;…	16	O14746,O60566,P01889,P01909,P01911,P04229,P06737,P17693,P30480,P30486,P32302,Q29836,Q29974,Q31610,Q31612,Q9GIY3	12	O14746,O60566;O14746,P01889;O14746,P01911;O14746,P17693;O60566,P01889;O60566,P01911;O60566,P17693;P01889,P01911;P01889,P17693;P01911,P06737;P01911,P17693;P01911,P32302	7	O14746,O60566,P01889,P01911,P06737,P17693,P32302	P01911	Vertical
Colorectal_Cancer	Non-Melanoma_Skin_Cancer	Integumentary	0.300708	YES	19	BCAS4,BRCA2,DCBLD1,DSTYK,FADS2,HLA-B,HLA-DQA1,HLA-DRB1,LINC00513,LINC01149,LINC02571,LINC02676,MUC22,PARD6B,SBNO2,TERT,TNS3,TP53,Y_RNA	71	P01909,P01911;P01909,P04229;P01909,Q29974;P01909,Q9GIY3;P01911,P04229;P01911,Q29974;P01911,Q9GIY3;P04229,Q29974;P04229,Q9GIY3;Q29974,Q9GIY3;P01889,P30480;P01889,P30486;P01889,Q29836;P01889,Q31610;P01889,Q31612;P30480,P30486;P30480,Q29836;P30480,Q31610;P30480,Q31612;P30486,Q29836;P30486,Q31610;P30486,Q31612;Q29836,Q31610;Q29836,Q31612;Q31610,Q31612;P01889,P01909;P01889,P01911;P01889,P04229;P01889,…	24	Adaptive Immune System;Antigen Presentation: Folding, assembly and peptide loading of class I MHC;Antigen processing-Cross presentation;Cell Cycle;Class I MHC mediated antigen processing & presentation;Costimulation by the CD28 family;Cytokine Signaling in Immune system;DNA Double-Strand Break Repair;DNA Repair;Downstream TCR signaling;Endosomal/Vacuolar pathway;ER-Phagosome pathway;Generation of…	15	O14746,P01889,P01909,P01911,P04229,P04637,P30480,P30486,P51587,Q29836,Q29974,Q31610,Q31612,Q68CZ2,Q9GIY3	14	O14746,P01889;O14746,P01911;O14746,P04637;O14746,P51587;O14746,Q68CZ2;O95864,P01911;O95864,P04637;P01889,P01911;P01889,P04637;P01911,P04637;P01911,P51587;P04637,P51587;P04637,Q68CZ2;P04637,Q9BYG5	8	O14746,O95864,P01889,P01911,P04637,P51587,Q68CZ2,Q9BYG5	P04637	Vertical
Colorectal_Cancer	Non-Specific_Skin_Disorder	Integumentary	0.582461	YES	2	LPAR1,RBFOX1	0		0		0		0		0			Horizontal
Colorectal_Cancer	Obesity	Metabolic	0.53997	YES	2	CSMD1,MAP2K5	0		0		0		0		0			Horizontal
Colorectal_Cancer	OCD	Neuropsychiatric	-0.217135	NO	8	BCL11B,BRAF,CSMD1,DCC,FADS2,PLCL1,RBFOX1,TTC22	0		0		0		2	P15056,P43146;P15056,Q9NWB1	3	P15056,P43146,Q9NWB1	P15056	Vertical
Colorectal_Cancer	Osteoarthritis	Immune	0.12537	YES	17	AMPD3,BMP5,BRIP1,DCAF12,EP300,FGFR3,HHIP,NABP1,PIK3R1,POLD3,PPIAP88,PTPRJ,RNU6-996P,RUNX2,SCUBE1,SMAD3,Y_RNA	26	P84022,Q09472;P27986,Q09472;Q09472,Q9BX63;P27986,P84022;P27986,Q12913;Q09472,Q15054;P22607,P27986;Q15054,Q9BX63;Q09472,Q12913;P27986,Q01432;P84022,Q9BX63;Q01432,Q09472;Q01432,Q12913;P22607,P84022;P22607,Q09472;P84022,Q12913;P84022,Q96AH0;Q09472,Q96AH0;Q96AH0,Q9BX63;P27986,Q96QV1;P27986,Q9BX63;P84022,Q01432;P84022,Q96QV1;Q01432,Q9BX63;Q09472,Q96QV1;Q12913,Q96QV1	47	Adaptive Immune System;Cell Cycle;Cell Cycle, Mitotic;Cytokine Signaling in Immune system;Deubiquitination;Developmental Biology;Disease;Diseases of signal transduction by growth factor receptors and second messengers;DNA Double-Strand Break Repair;DNA Repair;Dual incision in TC-NER;ESR-mediated signaling;FOXO-mediated transcription;Gap-filling DNA repair synthesis and ligation in TC-NER;Gene exp…	10	P22607,P27986,P84022,Q01432,Q09472,Q12913,Q15054,Q96AH0,Q96QV1,Q9BX63	34	P22003,P84022;P22003,Q09472;P22003,Q13950;P22607,P27986;P22607,P84022;P22607,Q09472;P22607,Q12913;P22607,Q13950;P22607,Q96QV1;P27986,P84022;P27986,Q09472;P27986,Q12913;P27986,Q13950;P27986,Q96AH0;P84022,Q09472;P84022,Q12913;P84022,Q13950;P84022,Q15054;P84022,Q5T6F0;P84022,Q96AH0;P84022,Q9BX63;Q01432,Q15054;Q09472,Q12913;Q09472,Q13950;Q09472,Q15054;Q09472,Q5T6F0;Q09472,Q96AH0;Q09472,Q9BX63;Q12913,…	13	P22003,P22607,P27986,P84022,Q01432,Q09472,Q12913,Q13950,Q15054,Q5T6F0,Q96AH0,Q96QV1,Q9BX63	Q09472	Vertical
Colorectal_Cancer	Osteopoikilosis	Musculoskeletal	-Inf	NO	7	HCG22,HMGN2P24,MRPS31P1,MUC22,PPIAP34,STK39,ZBTB40	0		0		0		0		0			Horizontal
Colorectal_Cancer	Otosclerosis	Otic	0.313245	NO	7	COL4A2,EIF3H,LINC00536,NACAD,PREX1,PRICKLE2,SMAD3	4	P08572,P84022;O15372,P84022;P08572,Q8TCU6;P84022,Q8TCU6	3	Developmental Biology;Metabolism of proteins;Signal Transduction	4	O15372,P08572,P84022,Q8TCU6	4	O15069,O15372;O15372,P84022;P08572,P84022;P84022,Q8TCU6	5	O15069,O15372,P08572,P84022,Q8TCU6	P84022	Vertical
Colorectal_Cancer	Parkinsons_Disease	CNS	0.372129	NO	12	ATXN2,BRIP1,CTNNA1,DMD,DNASE1L1,HLA-DQA1,HLA-DRB1,MT-ND1,RPL10,SMAD4,STK39,Y_RNA	20	P01909,P01911;P01909,P04229;P01909,Q29974;P01909,Q9GIY3;P01911,P04229;P01911,Q29974;P01911,Q9GIY3;P04229,Q29974;P04229,Q9GIY3;Q29974,Q9GIY3;P27635,Q13485;Q13485,Q9BX63;P35221,Q13485;P01909,P49184;P01911,P49184;P04229,P49184;P27635,P35221;P27635,Q9BX63;P49184,Q29974;P49184,Q9GIY3	21	Adaptive Immune System;Costimulation by the CD28 family;Cytokine Signaling in Immune system;Developmental Biology;Disease;Downstream TCR signaling;Gene expression (Transcription);Generation of second messenger molecules;Generic Transcription Pathway;Immune System;Interferon gamma signaling;Interferon Signaling;Metabolism;Metabolism of proteins;MHC class II antigen presentation;PD-1 signaling;Phos…	10	P01909,P01911,P04229,P27635,P35221,P49184,Q13485,Q29974,Q9BX63,Q9GIY3	16	P01911,P35221;P01911,P49184;P01911,Q13485;P01911,Q99700;P01911,Q9UEW8;P11532,P35221;P11532,P49184;P11532,Q13485;P27635,P49184;P27635,Q13485;P27635,Q99700;P27635,Q9BX63;P35221,P49184;P35221,Q13485;P49184,Q13485;Q13485,Q9BX63	9	P01911,P11532,P27635,P35221,P49184,Q13485,Q99700,Q9BX63,Q9UEW8	P49184,P01911	Vertical
Colorectal_Cancer	Peripheral_Nerve_Disorder	PNS	-0.0508027	NO	13	C6orf15,CCND1,COL4A2,HCP5,HLA-B,HLA-DQA1,HLA-DRB1,LINC00536,LINC01149,LY86,PPARG,SMAD6,Y_RNA	84	P01909,P01911;P01909,P04229;P01909,Q29974;P01909,Q9GIY3;P01911,P04229;P01911,Q29974;P01911,Q9GIY3;P04229,Q29974;P04229,Q9GIY3;Q29974,Q9GIY3;P01889,P30480;P01889,P30486;P01889,Q29836;P01889,Q31610;P01889,Q31612;P30480,P30486;P30480,Q29836;P30480,Q31610;P30480,Q31612;P30486,Q29836;P30486,Q31610;P30486,Q31612;Q29836,Q31610;Q29836,Q31612;Q31610,Q31612;O43541,P24385;P01889,P01909;P01889,P01911;P01889,…	27	Adaptive Immune System;Antigen Presentation: Folding, assembly and peptide loading of class I MHC;Antigen processing-Cross presentation;Class I MHC mediated antigen processing & presentation;Costimulation by the CD28 family;Cytokine Signaling in Immune system;Developmental Biology;Downstream TCR signaling;Endosomal/Vacuolar pathway;ER-Phagosome pathway;Gene expression (Transcription);Generation o…	16	O43541,O95711,P01889,P01909,P01911,P04229,P08572,P24385,P30480,P30486,P37231,Q29836,Q29974,Q31610,Q31612,Q9GIY3	15	O43541,P24385;O43541,P37231;O95711,P01889;O95711,P01911;O95711,P37231;P01889,P01911;P01889,P08572;P01889,P24385;P01889,P37231;P01889,Q6UXA7;P01911,P08572;P01911,P24385;P01911,P37231;P01911,Q6UXA7;P24385,P37231	8	O43541,O95711,P01889,P01911,P08572,P24385,P37231,Q6UXA7	P24385	Vertical
Colorectal_Cancer	Peripheral_Vascular_Disease	Cardiovascular	0.584829	YES	6	C6orf15,HLA-DQA1,HLA-DRB1,LINC02356,RNU6-1133P,TCF7L2	10	P01909,P01911;P01909,P04229;P01909,Q29974;P01909,Q9GIY3;P01911,P04229;P01911,Q29974;P01911,Q9GIY3;P04229,Q29974;P04229,Q9GIY3;Q29974,Q9GIY3	13	Adaptive Immune System;Costimulation by the CD28 family;Cytokine Signaling in Immune system;Downstream TCR signaling;Generation of second messenger molecules;Immune System;Interferon gamma signaling;Interferon Signaling;MHC class II antigen presentation;PD-1 signaling;Phosphorylation of CD3 and TCR zeta chains;TCR signaling;Translocation of ZAP-70 to Immunological synapse	5	P01909,P01911,P04229,Q29974,Q9GIY3	2	P01911,Q6UXA7;P01911,Q9NQB0	3	P01911,Q6UXA7,Q9NQB0	P01911	Vertical
Colorectal_Cancer	Personality_Disorder	Neuropsychiatric	-0.365921	NO	3	CSMD1,CTNNA1,TNS3	1	P35221,Q68CZ2	2	Signal Transduction;Signaling by Receptor Tyrosine Kinases	2	P35221,Q68CZ2	1	P35221,Q68CZ2	2	P35221,Q68CZ2	Q68CZ2,P35221	Vertical
Colorectal_Cancer	Phlebitis_Thrombophlebitis	Immune	1.14195	YES	2	CHEK2,TLR2	0		0		0		1	O60603,O96017	2	O60603,O96017	O60603,O96017	Vertical
Colorectal_Cancer	Pneumonia	Infectious_Disease	0.957167	YES	4	HLA-B,LINC02571,RNU1-150P,TTC33	15	P01889,P30480;P01889,P30486;P01889,Q29836;P01889,Q31610;P01889,Q31612;P30480,P30486;P30480,Q29836;P30480,Q31610;P30480,Q31612;P30486,Q29836;P30486,Q31610;P30486,Q31612;Q29836,Q31610;Q29836,Q31612;Q31610,Q31612	12	Adaptive Immune System;Antigen Presentation: Folding, assembly and peptide loading of class I MHC;Antigen processing-Cross presentation;Class I MHC mediated antigen processing & presentation;Cytokine Signaling in Immune system;Endosomal/Vacuolar pathway;ER-Phagosome pathway;Immune System;Immunoregulatory interactions between a Lymphoid and a non-Lymphoid cell;Interferon alpha/beta signaling;Inter…	6	P01889,P30480,P30486,Q29836,Q31610,Q31612	0		0		Q31610,Q29836,P30480,Q31612,P01889,P30486	Vertical
Colorectal_Cancer	Poliomyelitis	Infectious_Disease	0.351203	NO	3	DMD,FLCN,TPP2	0		0		0		0		0			Horizontal
Colorectal_Cancer	Polycystic_Kidney_Disease	Urinary	0.726871	NO	1	PKHD1	0		0		0		0		0			Horizontal
Colorectal_Cancer	PTSD	Neuropsychiatric	-1.88817	NO	8	DCC,FKBP5,HLA-B,KCNB2,LINC02571,MAP2K5,NOS1,Y_RNA	22	P01889,P30480;P01889,P30486;P01889,Q29836;P01889,Q31610;P01889,Q31612;P30480,P30486;P30480,Q29836;P30480,Q31610;P30480,Q31612;P30486,Q29836;P30486,Q31610;P30486,Q31612;Q29836,Q31610;Q29836,Q31612;Q31610,Q31612;P01889,P29475;P29475,P30480;P29475,P30486;P29475,Q29836;P29475,Q31610;P29475,Q31612;Q13163,Q13451	14	Adaptive Immune System;Antigen Presentation: Folding, assembly and peptide loading of class I MHC;Antigen processing-Cross presentation;Class I MHC mediated antigen processing & presentation;Cytokine Signaling in Immune system;Endosomal/Vacuolar pathway;ER-Phagosome pathway;Immune System;Immunoregulatory interactions between a Lymphoid and a non-Lymphoid cell;Innate Immune System;Interferon alpha…	9	P01889,P29475,P30480,P30486,Q13163,Q13451,Q29836,Q31610,Q31612	3	P29475,P43146;P29475,Q13451;P43146,Q13451	3	P29475,P43146,Q13451	P29475	Vertical
Colorectal_Cancer	Pulmonary_Heart_Disease	Cardiovascular	1.22967	YES	6	DCC,FBXW7,NABP1,R3HDM1,SBF2,VCAN	2	P13611,Q969H0;P13611,Q86WG5	3	Metabolism;Metabolism of proteins;Post-translational protein modification	3	P13611,Q86WG5,Q969H0	1	P43146,Q969H0	2	P43146,Q969H0	P13611,Q969H0	Vertical
Colorectal_Cancer	Purpura_Other_Hemorrhagic_Conditions	Hematologic	0.598567	NO	2	HLA-DQA1,HLA-DRB1	10	P01909,P01911;P01909,P04229;P01909,Q29974;P01909,Q9GIY3;P01911,P04229;P01911,Q29974;P01911,Q9GIY3;P04229,Q29974;P04229,Q9GIY3;Q29974,Q9GIY3	13	Adaptive Immune System;Costimulation by the CD28 family;Cytokine Signaling in Immune system;Downstream TCR signaling;Generation of second messenger molecules;Immune System;Interferon gamma signaling;Interferon Signaling;MHC class II antigen presentation;PD-1 signaling;Phosphorylation of CD3 and TCR zeta chains;TCR signaling;Translocation of ZAP-70 to Immunological synapse	5	P01909,P01911,P04229,Q29974,Q9GIY3	0		0		P04229,Q29974,P01911,Q9GIY3,P01909	Vertical
Colorectal_Cancer	Refraction_Accomodation_Disorders	Ophthalmological	0.600465	NO	28	ADAMTS9,ATP5F1CP1,AXIN2,BMP2,BMP4,BTF3P7,C11orf65,CTNNB1,DLC1,DOCK3,HHIP,KLF2-DT,LINC01169,LINC01428,LINC01728,MRPS31P1,NTM,PTPRR,RBFOX1,RNU4-10P,SMAD6,SPSB2,TBRG4,TCF7L2,TOX,UGT8,WNT7B,Y_RNA	60	P35222,Q9NQB0;O43541,P12643;P35222,Q9Y2T1;Q9NQB0,Q9Y2T1;O43541,P35222;O43541,Q9NQB0;P12643,P35222;P12643,Q9NQB0;O43541,Q9NWB1;P12643,P12644;P12643,Q9NWB1;P12644,Q9P2N4;P35222,Q9NWB1;Q9NQB0,Q9NWB1;P12644,Q99619;P12644,Q9P121;P12644,Q9Y2T1;P35222,P56706;P35222,Q8IZD9;P35222,Q96QB1;P35222,Q99619;P35222,Q9P2N4;P56706,Q9NQB0;P56706,Q9Y2T1;Q99619,Q9P121;Q99619,Q9P2N4;Q99619,Q9Y2T1;Q9NQB0,Q9P2N4;Q9P121,…	32	Beta-catenin independent WNT signaling;Binding of TCF/LEF:CTNNB1 to target gene promoters;Ca2+ pathway;Deactivation of the beta-catenin transactivating complex;Degradation of beta-catenin by the destruction complex;Disease;Diseases of signal transduction by growth factor receptors and second messengers;Elastic fibre formation;Extracellular matrix organization;Formation of the beta-catenin:TCF tra…	14	O43541,P12643,P12644,P35222,P56706,Q8IZD9,Q96QB1,Q96QV1,Q99619,Q9NQB0,Q9NWB1,Q9P121,Q9P2N4,Q9Y2T1	39	O43541,P12643;O43541,P12644;O43541,P35222;O43541,Q99619;O43541,Q9NQB0;O43541,Q9Y2T1;P12643,P12644;P12643,P35222;P12643,P56706;P12643,Q96QB1;P12643,Q96QV1;P12643,Q99619;P12643,Q9NQB0;P12643,Q9P121;P12643,Q9P2N4;P12643,Q9Y2T1;P12644,P35222;P12644,P56706;P12644,Q96QB1;P12644,Q96QV1;P12644,Q99619;P12644,Q9NQB0;P12644,Q9P121;P12644,Q9Y2T1;P35222,P56706;P35222,Q15256;P35222,Q8IZD9;P35222,Q96QB1;P35222,…	14	O43541,P12643,P12644,P35222,P56706,Q15256,Q8IZD9,Q96QB1,Q96QV1,Q99619,Q9NQB0,Q9P121,Q9P2N4,Q9Y2T1	P35222	Vertical
Colorectal_Cancer	Rheumatoid_Arthritis_Related_Conditions	Immune	0.188117	YES	46	AIMP1P2,ATXN2,CXCR5,DLGAP1,FADS2,FAM118A,FGFR1OP2P1,GNA12,HCG20,HCP5B,HLA-B,HLA-DQA1,HLA-DRB1,HLA-G,LINC00604,LINC01082,LINC01475,LINC02356,LINC02571,MUC22,MYRF,NKX2-3,NOTCH4,PDGFB,PLCL1,PPIAP34,PRDM1,RBFOX1,REV3L,RIN3,RNU1-150P,RNU7-147P,RPL3,RPS21P8,RTEL1-TNFRSF6B,SBNO2,SH2B3,SLC25A28,SMAD3,SMC1B,SRC,TMEM258,TTC33,Y_RNA,ZBTB40,ZMIZ1	138	P01127,P12931;P01909,P01911;P01909,P04229;P01909,Q29974;P01909,Q9GIY3;P01911,P04229;P01911,Q29974;P01911,Q9GIY3;P04229,Q29974;P04229,Q9GIY3;Q29974,Q9GIY3;P01889,P17693;P01889,P30480;P01889,P30486;P01889,Q29836;P01889,Q31610;P01889,Q31612;P17693,P30480;P17693,P30486;P17693,Q29836;P17693,Q31610;P17693,Q31612;P30480,P30486;P30480,Q29836;P30480,Q31610;P30480,Q31612;P30486,Q29836;P30486,Q31610;P30486,…	56	Adaptive Immune System;Antigen Presentation: Folding, assembly and peptide loading of class I MHC;Antigen processing-Cross presentation;Axon guidance;Class I MHC mediated antigen processing & presentation;Constitutive Signaling by Aberrant PI3K in Cancer;Costimulation by the CD28 family;Cytokine Signaling in Immune system;Developmental Biology;Disease;Diseases of signal transduction by growth fac…	25	O14490,O75626,O95864,P01127,P01889,P01909,P01911,P04229,P12931,P17693,P30480,P30486,P32302,P39023,P84022,Q03113,Q29836,Q29974,Q31610,Q31612,Q96A46,Q99466,Q9GIY3,Q9NWB1,Q9UQQ2	68	O14490,P01911;O14490,P12931;O14490,Q03113;O60673,P12931;O60673,P39023;O60673,P84022;O60673,Q8NDV3;O60673,Q99466;O60673,Q9Y2G1;O75626,P01127;O75626,P01889;O75626,P01911;O75626,P12931;O75626,P17693;O75626,P32302;O75626,P84022;O95864,P01127;O95864,P01911;O95864,P12931;O95864,P84022;P01127,P01911;P01127,P12931;P01127,P32302;P01127,P39023;P01127,P84022;P01127,Q03113;P01127,Q8TB24;P01127,Q99466;P01127,…	23	O14490,O60673,O75626,O95864,P01127,P01889,P01911,P12931,P17693,P32302,P39023,P61165,P84022,Q03113,Q8NDV3,Q8TAU0,Q8TB24,Q99466,Q99700,Q9NWB1,Q9ULJ6,Q9UQQ2,Q9Y2G1	P12931	Vertical
Colorectal_Cancer	Rosacea	Integumentary	-0.43865	NO	1	PTPRR	0		0		0		0		0			Horizontal
Colorectal_Cancer	Salivary_Gland_Disease	Digestive	0.386245	NO	5	CXCR5,HLA-B,HLA-DQA1,HLA-DRB1,Y_RNA	55	P01909,P01911;P01909,P04229;P01909,Q29974;P01909,Q9GIY3;P01911,P04229;P01911,Q29974;P01911,Q9GIY3;P04229,Q29974;P04229,Q9GIY3;Q29974,Q9GIY3;P01889,P30480;P01889,P30486;P01889,Q29836;P01889,Q31610;P01889,Q31612;P30480,P30486;P30480,Q29836;P30480,Q31610;P30480,Q31612;P30486,Q29836;P30486,Q31610;P30486,Q31612;Q29836,Q31610;Q29836,Q31612;Q31610,Q31612;P01889,P01909;P01889,P01911;P01889,P04229;P01889,…	20	Adaptive Immune System;Antigen Presentation: Folding, assembly and peptide loading of class I MHC;Antigen processing-Cross presentation;Class I MHC mediated antigen processing & presentation;Costimulation by the CD28 family;Cytokine Signaling in Immune system;Downstream TCR signaling;Endosomal/Vacuolar pathway;ER-Phagosome pathway;Generation of second messenger molecules;Immune System;Immunoregul…	11	P01889,P01909,P01911,P04229,P30480,P30486,Q29836,Q29974,Q31610,Q31612,Q9GIY3	2	P01889,P01911;P01911,P32302	3	P01889,P01911,P32302	P01911	Vertical
Colorectal_Cancer	Sarcoidosis	Immune	0.309747	NO	8	ATXN2,C6orf15,HCG20,HLA-DQA1,HLA-DRB1,LRIG1,POLD3,TNS3	11	P01909,P01911;P01909,P04229;P01909,Q29974;P01909,Q9GIY3;P01911,P04229;P01911,Q29974;P01911,Q9GIY3;P04229,Q29974;P04229,Q9GIY3;Q29974,Q9GIY3;Q68CZ2,Q96JA1	16	Adaptive Immune System;Costimulation by the CD28 family;Cytokine Signaling in Immune system;Downstream TCR signaling;Generation of second messenger molecules;Immune System;Interferon gamma signaling;Interferon Signaling;MHC class II antigen presentation;PD-1 signaling;Phosphorylation of CD3 and TCR zeta chains;Signal Transduction;Signaling by MET;Signaling by Receptor Tyrosine Kinases;TCR signali…	7	P01909,P01911,P04229,Q29974,Q68CZ2,Q96JA1,Q9GIY3	6	P01911,Q6UXA7;P01911,Q96JA1;P01911,Q99700;Q15054,Q96JA1;Q68CZ2,Q96JA1;Q96JA1,Q99700	6	P01911,Q15054,Q68CZ2,Q6UXA7,Q96JA1,Q99700	P01911	Vertical
Colorectal_Cancer	Schizophrenia_Related_Psychosis	Neuropsychiatric	-0.0951329	NO	35	BCL11B,BRAF,BRD3,C6orf15,CSMD1,CTNNA1,DCC,DOCK3,FADS2,FANCI,HCG20,HCP5,HCP5B,HLA-B,HLA-DQA1,HLA-DRB1,HLA-G,LIMA1,LINC01149,LINC01655,LINC02571,MUC22,NOS1,NOTCH4,NTM,PLCL1,RBFOX1,RNU6-1133P,RNU7-147P,SATB2,TCF7L2,TET2,TWF2,WNT4,Y_RNA	124	P01909,P01911;P01909,P04229;P01909,Q29974;P01909,Q9GIY3;P01911,P04229;P01911,Q29974;P01911,Q9GIY3;P04229,Q29974;P04229,Q9GIY3;Q29974,Q9GIY3;P01889,P17693;P01889,P30480;P01889,P30486;P01889,Q29836;P01889,Q31610;P01889,Q31612;P17693,P30480;P17693,P30486;P17693,Q29836;P17693,Q31610;P17693,Q31612;P30480,P30486;P30480,Q29836;P30480,Q31610;P30480,Q31612;P30486,Q29836;P30486,Q31610;P30486,Q31612;Q29836,…	36	Adaptive Immune System;Antigen Presentation: Folding, assembly and peptide loading of class I MHC;Antigen processing-Cross presentation;Beta-catenin independent WNT signaling;Class I MHC mediated antigen processing & presentation;Costimulation by the CD28 family;Cytokine Signaling in Immune system;Developmental Biology;Disease;Diseases of signal transduction by growth factor receptors and second …	25	P01889,P01909,P01911,P04229,P15056,P17693,P29475,P30480,P30486,P35221,P43146,P56705,Q29836,Q29974,Q31610,Q31612,Q6N021,Q8IZD9,Q99466,Q9GIY3,Q9NQB0,Q9NVI1,Q9NWB1,Q9P121,Q9UPW6	53	O95864,P01911;O95864,P29475;O95864,Q9NQB0;P01889,P01911;P01889,P17693;P01889,Q15059;P01889,Q6UXA7;P01889,Q99466;P01911,P15056;P01911,P17693;P01911,P29475;P01911,P35221;P01911,P43146;P01911,Q15059;P01911,Q6UXA7;P01911,Q9NQB0;P01911,Q9NVI1;P15056,P29475;P15056,P35221;P15056,P43146;P15056,Q6N021;P15056,Q8IZD9;P15056,Q99466;P15056,Q9NWB1;P15056,Q9UHB6;P17693,Q15059;P17693,Q6UXA7;P17693,Q99466;P29475,…	21	O95864,P01889,P01911,P15056,P17693,P29475,P35221,P43146,P56705,Q15059,Q6IBS0,Q6N021,Q6UXA7,Q8IZD9,Q99466,Q9C0K0,Q9NQB0,Q9NVI1,Q9NWB1,Q9UHB6,Q9UPW6	P15056	Vertical
Colorectal_Cancer	Septic_Arthritis	Immune	-0.782935	NO	4	ARID1A,CYP17A1,DNAH14,TFEB	0		0		0		0		0			Horizontal
Colorectal_Cancer	Septicemia	Infectious_Disease	1.81665	YES	4	PRICKLE2,RIN3,STARD13,Y_RNA	0		0		0		0		0			Horizontal
Colorectal_Cancer	Sexual_Dysfunction	Reproductive	0.595434	NO	7	ARHGAP4,DMD,FGF14,GREM1,SRC,TFEB,TRPC6	4	P12931,Q9Y210;P11532,Q92915;P12931,P98171;P98171,Q9Y210	10	Axon guidance;Developmental Biology;GPCR downstream signalling;Hemostasis;Muscle contraction;Nervous system development;Netrin-1 signaling;Platelet activation, signaling and aggregation;Signal Transduction;Signaling by GPCR	5	P11532,P12931,P98171,Q92915,Q9Y210	7	O60565,P12931;O60565,Q9Y210;P11532,P12931;P11532,P98171;P12931,P98171;P12931,Q92915;P12931,Q9Y210	6	O60565,P11532,P12931,P98171,Q92915,Q9Y210	P12931	Vertical
Colorectal_Cancer	Sleep_Apnea	Respiratory	0.286847	YES	2	CASC20,LINC02676	0		0		0		0		0			Horizontal
Colorectal_Cancer	Spinal_Muscular_Atrophy	CNS	-Inf	NO	6	DMD,NFE2L2,NKX2-3,R3HDM1,TANC1,TET2	0		0		0		0		0			Horizontal
Colorectal_Cancer	Spinal_Stenosis	Musculoskeletal	-0.121847	NO	1	SMAD3	0		0		0		0		0			Horizontal
Colorectal_Cancer	Substance_Abuse	Neuropsychiatric	0.756622	YES	18	ATXN2,DCC,LINC02676,LINC02774,MAP2K5,MET,MSH6,NTM,RBFOX1,REV3L,RNA5SP299,SND1,STIMATE,STIMATE-MUSTN1,TET2,TOX,VTI1A,Y_RNA	9	P08581,Q9NWB1;P08581,P43146;P08581,Q13163;P08581,Q7KZF4;O60673,P52701;P08581,P52701;P08581,Q6N021;P52701,Q7KZF4;Q6N021,Q9NWB1	12	Axon guidance;Developmental Biology;Disease;Diseases of signal transduction by growth factor receptors and second messengers;DNA Repair;Gene expression (Transcription);Generic Transcription Pathway;Nervous system development;RNA Polymerase II Transcription;Signal Transduction;Signaling by Receptor Tyrosine Kinases;Transcriptional Regulation by MECP2	8	O60673,P08581,P43146,P52701,Q13163,Q6N021,Q7KZF4,Q9NWB1	14	O60673,P08581;O60673,P52701;P08581,P43146;P08581,P52701;P08581,Q13163;P08581,Q6N021;P08581,Q7KZF4;P08581,Q99700;P43146,Q7KZF4;P52701,Q7KZF4;Q6N021,Q7KZF4;Q7KZF4,Q99700;Q7KZF4,Q9NWB1;Q99700,Q9NWB1	9	O60673,P08581,P43146,P52701,Q13163,Q6N021,Q7KZF4,Q99700,Q9NWB1	P08581	Vertical
Colorectal_Cancer	Thyroid_Cancer	Endocrine	0.490583	NO	4	CSMD1,RET,SEL1L2,SMAD3	1	P07949,P84022	4	Cytokine Signaling in Immune system;Developmental Biology;Immune System;Signal Transduction	2	P07949,P84022	1	P07949,P84022	2	P07949,P84022	P84022,P07949	Vertical
Colorectal_Cancer	Thyroiditis	Immune	-0.0159072	NO	16	ACAD10,ATXN2,C6orf15,CASC20,FKBP5,HCG22,HCP5,HLA-DQA1,HLA-DRB1,LINC01475,LINC01713,MUC22,PCAT1,PPARG,RNU6-1133P,SH2B3	14	P01909,P01911;P01909,P04229;P01909,Q29974;P01909,Q9GIY3;P01911,P04229;P01911,Q29974;P01911,Q9GIY3;P04229,Q29974;P04229,Q9GIY3;Q29974,Q9GIY3;P37231,Q13451;P37231,Q6JQN1;P37231,Q9UQQ2;Q13451,Q9UQQ2	20	Adaptive Immune System;Costimulation by the CD28 family;Cytokine Signaling in Immune system;Downstream TCR signaling;Gene expression (Transcription);Generation of second messenger molecules;Generic Transcription Pathway;Immune System;Interferon gamma signaling;Interferon Signaling;Metabolism;Metabolism of lipids;MHC class II antigen presentation;PD-1 signaling;Phosphorylation of CD3 and TCR zeta …	9	P01909,P01911,P04229,P37231,Q13451,Q29974,Q6JQN1,Q9GIY3,Q9UQQ2	5	P01911,P37231;P01911,Q6UXA7;P01911,Q99700;P01911,Q9UQQ2;P37231,Q13451	6	P01911,P37231,Q13451,Q6UXA7,Q99700,Q9UQQ2	P01911	Vertical
Colorectal_Cancer	Tongue_Disease	Integumentary	0.623893	YES	2	DIP2B,LIMA1	0		0		0		0		0			Horizontal
Colorectal_Cancer	Tympanic_Membrane_Disorders	Otic	0.449466	YES	1	PRICKLE2	0		0		0		0		0			Horizontal
Colorectal_Cancer	Type_I_Diabetes_Mellitus	Immune	0.718539	YES	18	ATXN2,BMP7,FADS2,HCP5,HLA-DQA1,HLA-DRB1,IGF2,INS-IGF2,LINC01149,NAA25,PCAT1,SH2B3,SND1,STK39,TCF7L2,TOX,TTC33,Y_RNA	14	P01909,P01911;P01909,P04229;P01909,Q29974;P01909,Q9GIY3;P01911,P04229;P01911,Q29974;P01911,Q9GIY3;P04229,Q29974;P04229,Q9GIY3;Q29974,Q9GIY3;P01344,Q9UQQ2;P01344,Q9NQB0;Q7KZF4,Q9NQB0;Q9NQB0,Q9UQQ2	19	Adaptive Immune System;Costimulation by the CD28 family;Cytokine Signaling in Immune system;Disease;Diseases of signal transduction by growth factor receptors and second messengers;Downstream TCR signaling;Generation of second messenger molecules;Hemostasis;Immune System;Interferon gamma signaling;Interferon Signaling;Metabolism of proteins;MHC class II antigen presentation;PD-1 signaling;Phospho…	9	P01344,P01909,P01911,P04229,Q29974,Q7KZF4,Q9GIY3,Q9NQB0,Q9UQQ2	20	F8WCM5,O95864;F8WCM5,P01344;F8WCM5,P01911;F8WCM5,Q9NQB0;O95864,P01344;O95864,P01911;O95864,Q9NQB0;P01344,P01911;P01344,P18075;P01344,Q7KZF4;P01344,Q9NQB0;P01344,Q9UQQ2;P01911,Q7KZF4;P01911,Q99700;P01911,Q9NQB0;P01911,Q9UEW8;P01911,Q9UQQ2;P18075,Q9NQB0;Q7KZF4,Q99700;Q7KZF4,Q9UQQ2	10	F8WCM5,O95864,P01344,P01911,P18075,Q7KZF4,Q99700,Q9NQB0,Q9UEW8,Q9UQQ2	P01911	Vertical
Colorectal_Cancer	Type_II_Diabetes_Mellitus	Endocrine	0.703613	YES	58	ATXN2,BRAF,CASC11,CASC8,CCND1,CCND2,CHD1,CSMD1,DCAF12,DLGAP1,DMD,DSTYK,EP300,FADS2,FBXW7,FGFR3,GNAS,HCG22,HCP5B,HHIP,HLA-B,HLA-DQA1,HLA-DRB1,HLA-G,IGF2,INS-IGF2,KCNB2,LAMC1,LINC02356,LINC02571,MAP2K5,NACAD,NOS1,PCAT1,PCNT,PIK3R1,PKHD1,POU5F1B,PPARG,PTPRR,REV3L,RNU6-351P,RREB1,SBF2,SH2B3,SLC22A3,SMARCAD1-DT,SND1,TCF7L2,TET2,TSPAN8,VAV2,VTI1A,WNT7B,XRRA1,Y_RNA,ZMIZ1,ZNRF3	364	P63092,Q5JWF2;P24385,Q09472;P27986,P52735;P15056,P27986;P24385,P30279;P37231,Q09472;P01909,P01911;P01909,P04229;P01909,Q29974;P01909,Q9GIY3;P01911,P04229;P01911,Q29974;P01911,Q9GIY3;P04229,Q29974;P04229,Q9GIY3;P27986,Q09472;Q29974,Q9GIY3;P01889,P17693;P01889,P30480;P01889,P30486;P01889,Q29836;P01889,Q31610;P01889,Q31612;P17693,P30480;P17693,P30486;P17693,Q29836;P17693,Q31610;P17693,Q31612;P30480,…	142	Aberrant regulation of mitotic cell cycle due to RB1 defects;Aberrant regulation of mitotic G1/S transition in cancer due to RB1 defects;Adaptive Immune System;ADORA2B mediated anti-inflammatory cytokines production;Anti-inflammatory response favouring Leishmania parasite infection;Antigen Presentation: Folding, assembly and peptide loading of class I MHC;Antigen processing-Cross presentation;Aqu…	44	O14490,O14646,O60673,O75751,O95613,O95864,P01344,P01889,P01909,P01911,P04229,P11047,P11532,P15056,P17693,P22607,P24385,P27986,P29475,P30279,P30480,P30486,P37231,P52735,P56706,P63092,Q09472,Q13163,Q29836,Q29974,Q31610,Q31612,Q5JWF2,Q6N021,Q7KZF4,Q86WG5,Q92953,Q969H0,Q96AJ9,Q96QV1,Q9GIY3,Q9NQB0,Q9ULT6,Q9UQQ2	263	F8WCM5,O95864;F8WCM5,P01344;F8WCM5,P01911;F8WCM5,P22607;F8WCM5,P24385;F8WCM5,P27986;F8WCM5,P29475;F8WCM5,P37231;F8WCM5,P52735;F8WCM5,Q09472;F8WCM5,Q9NQB0;O14490,P01911;O14490,P27986;O14490,P29475;O14490,Q5JWF2;O14646,P01911;O14646,P24385;O14646,P27986;O14646,P30279;O14646,P37231;O14646,Q09472;O14646,Q5JWF2;O14646,Q7KZF4;O14646,Q969H0;O14646,Q9NQB0;O60673,P24385;O60673,P30279;O60673,Q09472;O60673,…	41	F8WCM5,O14490,O14646,O60673,O75751,O95613,O95864,P01344,P01889,P01911,P08F94,P11047,P11532,P15056,P17693,P19075,P22607,P24385,P27986,P29475,P30279,P37231,P52735,P56706,Q06416,Q09472,Q13163,Q15256,Q5JWF2,Q5T6F0,Q6N021,Q6P2D8,Q7KZF4,Q969H0,Q96AJ9,Q96QV1,Q99700,Q9NQB0,Q9ULJ6,Q9ULT6,Q9UQQ2	Q09472	Vertical
Colorectal_Cancer	Ulcerative_Colitis	Immune	0.621773	YES	31	C5orf66,CDH3,FGFR1OP2P1,GNA12,HLA-DQA1,HLA-DRB1,LINC00511,LINC01082,LINC01271,LINC01475,NKX2-3,NOTCH4,PDGFB,PLA2G2A,PLCL1,PNKD,PPIAP34,PRDM1,RN7SL636P,RPL3,RPS21P8,RTEL1,RTEL1-TNFRSF6B,SFMBT1,SMAD3,SMAD7,TET2,TMBIM1,TTC33,Y_RNA,ZBTB40	59	O15105,P84022;P01909,P01911;P01909,P04229;P01909,Q29974;P01909,Q9GIY3;P01911,P04229;P01911,Q29974;P01911,Q9GIY3;P04229,Q29974;P04229,Q9GIY3;Q29974,Q9GIY3;P84022,Q99466;P01127,P84022;O15105,Q99466;O15105,O75626;O75626,P84022;O75626,Q99466;P01127,Q03113;P39023,P84022;P01127,P01909;P01127,P01911;P01127,P04229;P01127,Q29974;P01127,Q99466;P01127,Q9GIY3;P01909,P84022;P01911,P84022;P04229,P84022;P14555,…	37	Adaptive Immune System;Costimulation by the CD28 family;Cytokine Signaling in Immune system;Deubiquitination;Developmental Biology;Disease;Diseases of signal transduction by growth factor receptors and second messengers;Downregulation of TGF-beta receptor signaling;Downstream TCR signaling;Gene expression (Transcription);Generation of second messenger molecules;Generic Transcription Pathway;Hemos…	16	O15105,O75626,P01127,P01909,P01911,P04229,P14555,P39023,P84022,Q03113,Q29974,Q6N021,Q969X1,Q99466,Q9GIY3,Q9NZ71	34	O15105,O75626;O15105,P01127;O15105,P01911;O15105,P22223;O15105,P39023;O15105,P84022;O15105,Q03113;O15105,Q99466;O75626,P01127;O75626,P01911;O75626,P84022;O75626,Q6N021;P01127,P01911;P01127,P39023;P01127,P84022;P01127,Q03113;P01127,Q6N021;P01127,Q969X1;P01127,Q99466;P01911,P84022;P01911,Q03113;P01911,Q969X1;P14555,P84022;P14555,Q969X1;P22223,P84022;P22223,Q03113;P39023,P84022;P39023,Q6N021;P39023,…	14	O15105,O75626,P01127,P01911,P14555,P22223,P39023,P84022,Q03113,Q6N021,Q8TAU0,Q969X1,Q99466,Q9UHJ3	P84022	Vertical
Colorectal_Cancer	Urethral_Disorder	Urinary	0.724832	YES	1	TANC1	0		0		0		0		0			Horizontal
Colorectal_Cancer	Urinary_Calculus	Urinary	0.367739	YES	2	CYP24A1,LINC00511	0		0		0		0		0			Horizontal
Colorectal_Cancer	Uterine_Cancer	Reproductive	0.850237	YES	20	AKT1,ATXN2,ERBB2,FBXW7,FGFR2,HLA-B,HLA-DQA1,HLA-DRB1,HLA-G,LINC01149,LINC02571,MUC22,NTM,PIK3CA,PIK3R1,POLE,RNY1P8,SH2B3,TBX3,TP53	166	P27986,P42336;P27986,P31749;P31749,P42336;P04637,P31749;P04626,P27986;P04626,P42336;P04626,P31749;P01909,P01911;P01909,P04229;P01909,Q29974;P01909,Q9GIY3;P01911,P04229;P01911,Q29974;P01911,Q9GIY3;P04229,Q29974;P04229,Q9GIY3;Q29974,Q9GIY3;P01889,P17693;P01889,P30480;P01889,P30486;P01889,Q29836;P01889,Q31610;P01889,Q31612;P17693,P30480;P17693,P30486;P17693,Q29836;P17693,Q31610;P17693,Q31612;P30480,…	168	Activated NTRK2 signals through PI3K;Activated NTRK3 signals through PI3K;Activation of BH3-only proteins;Adaptive Immune System;Antigen Presentation: Folding, assembly and peptide loading of class I MHC;Antigen processing-Cross presentation;Apoptosis;Association of TriC/CCT with target proteins during biosynthesis;Axon guidance;CD28 co-stimulation;CD28 dependent PI3K/Akt signaling;Cell Cycle;Cel…	22	P01889,P01909,P01911,P04229,P04626,P04637,P17693,P21802,P27986,P30480,P30486,P31749,P42336,Q07864,Q29836,Q29974,Q31610,Q31612,Q969H0,Q9GIY3,Q9P121,Q9UQQ2	69	O15119,P04637;O15119,P21802;O15119,P31749;P01889,P01911;P01889,P04626;P01889,P04637;P01889,P17693;P01889,P21802;P01889,P27986;P01889,P31749;P01889,P42336;P01889,Q07864;P01889,Q969H0;P01911,P04626;P01911,P04637;P01911,P17693;P01911,P21802;P01911,P27986;P01911,P31749;P01911,P42336;P01911,Q07864;P01911,Q969H0;P01911,Q99700;P01911,Q9UQQ2;P04626,P04637;P04626,P17693;P04626,P21802;P04626,P27986;P04626,…	15	O15119,P01889,P01911,P04626,P04637,P17693,P21802,P27986,P31749,P42336,Q07864,Q969H0,Q99700,Q9P121,Q9UQQ2	P04637	Vertical
Colorectal_Cancer	Varicose_Veins	Cardiovascular	0.168497	NO	10	ATF1,BTF3P7,DIP2B,GNAS,LY86,MAMSTR,PTPRR,RREB1,SBF2,Y_RNA	6	P63092,Q5JWF2;O95711,P18846;P18846,P63092;P18846,Q5JWF2;P63092,Q86WG5;Q5JWF2,Q86WG5	33	ADORA2B mediated anti-inflammatory cytokines production;Anti-inflammatory response favouring Leishmania parasite infection;Aquaporin-mediated transport;Class B/2 (Secretin family receptors);Disease;G alpha (i) signalling events;G alpha (s) signalling events;G alpha (z) signalling events;Glucagon signaling in metabolic regulation;Glucagon-like Peptide-1 (GLP1) regulates insulin secretion;Glucagon-…	5	O95711,P18846,P63092,Q5JWF2,Q86WG5	2	P18846,Q15256;P18846,Q5JWF2	3	P18846,Q15256,Q5JWF2	P18846	Vertical
Colorectal_Cancer	Vasculitis	Immune	0.56879	YES	11	ERGIC1,HLA-B,HLA-DQA1,HLA-DRB1,LINC02571,LINC02676,MUC22,PCNT,RBFOX1,SATB2,TOX2	56	P01909,P01911;P01909,P04229;P01909,Q29974;P01909,Q9GIY3;P01911,P04229;P01911,Q29974;P01911,Q9GIY3;P04229,Q29974;P04229,Q9GIY3;Q29974,Q9GIY3;P01889,P30480;P01889,P30486;P01889,Q29836;P01889,Q31610;P01889,Q31612;P30480,P30486;P30480,Q29836;P30480,Q31610;P30480,Q31612;P30486,Q29836;P30486,Q31610;P30486,Q31612;Q29836,Q31610;Q29836,Q31612;Q31610,Q31612;P01889,P01909;P01889,P01911;P01889,P04229;P01889,…	23	Adaptive Immune System;Antigen Presentation: Folding, assembly and peptide loading of class I MHC;Antigen processing-Cross presentation;Class I MHC mediated antigen processing & presentation;Costimulation by the CD28 family;Cytokine Signaling in Immune system;Downstream TCR signaling;Endosomal/Vacuolar pathway;ER-Phagosome pathway;Gene expression (Transcription);Generation of second messenger mol…	13	P01889,P01909,P01911,P04229,P30480,P30486,Q29836,Q29974,Q31610,Q31612,Q9GIY3,Q9NWB1,Q9UPW6	2	O95613,P01911;P01889,P01911	3	O95613,P01889,P01911	P01911	Vertical
Colorectal_Cancer	Vitamin_Deficiency	Metabolic	0.425586	NO	5	ATM,CYP24A1,FMN2,LINC00536,PPP1R21	0		0		0		0		0			Horizontal
Colorectal_Cancer	Vitreous_Body_Disorder	Ophthalmological	-0.0630879	NO	6	ACAD10,FUT6,NOTCH4,PDGFB,RPL3,Y_RNA	6	P01127,Q99466;P01127,P39023;P39023,P51993;P39023,Q6JQN1;P39023,Q99466;P51993,Q6JQN1	3	Disease;Metabolism;Signal Transduction	5	P01127,P39023,P51993,Q6JQN1,Q99466	4	P01127,P39023;P01127,Q99466;P39023,Q99466;P51993,Q99466	4	P01127,P39023,P51993,Q99466	P39023	Vertical
Esophageal_Cancer	Hepatobiliary_Cancer	Digestive	1.79427	YES	8	CDKN2A,CTNNB1,HRAS,IGF2R,KRAS,LRRC56,PIK3CA,TP53	26	P01112,P42336;P04637,Q8N726;P01112,P01116;P42771,Q8N726;P04637,P42771;P04637,P35222;P35222,P42336;P01112,P35222;P01116,P42336;P01116,P35222;P35222,Q8N726;P01116,P04637;P04637,P42336;P01116,Q8N726;P35222,P42771;P01112,P04637;P01116,P42771;P01112,P11717;P11717,P35222;P11717,P42336;P01112,P42771;P01112,Q8N726;P01116,P11717;P04637,P11717;P42336,P42771;P42336,Q8N726	118	Adaptive Immune System;Apoptosis;Axon guidance;Cell Cycle;Cell Cycle Checkpoints;Cell Cycle, Mitotic;Cell surface interactions at the vascular wall;Cell-Cell communication;Cellular responses to external stimuli;Cellular responses to stress;Cellular Senescence;Constitutive Signaling by EGFRvIII;Constitutive Signaling by Ligand-Responsive EGFR Cancer Variants;Cytokine Signaling in Immune system;DAP…	8	P01112,P01116,P04637,P11717,P35222,P42336,P42771,Q8N726	21	P01112,P01116;P01112,P04637;P01112,P11717;P01112,P35222;P01112,P42336;P01112,P42771;P01116,P04637;P01116,P11717;P01116,P35222;P01116,P42336;P01116,P42771;P04637,P11717;P04637,P35222;P04637,P42336;P04637,P42771;P11717,P35222;P11717,P42336;P11717,P42771;P35222,P42336;P35222,P42771;P42336,P42771	7	P01112,P01116,P04637,P11717,P35222,P42336,P42771	P42336,P01116,P04637,P01112,P35222	Vertical
Esophageal_Cancer	Pancreatic_Cancer	Digestive	0.306808	NO	6	CDKN2A,CHEK2,KRAS,PLCE1,SMAD4,TP53	15	P04637,Q8N726;O96017,P04637;O96017,Q8N726;P42771,Q8N726;P04637,P42771;P04637,Q13485;P01116,P04637;P01116,Q13485;Q13485,Q8N726;P01116,Q8N726;O96017,P42771;P01116,P42771;P42771,Q13485;O96017,P01116;O96017,Q13485	47	Apoptosis;Cell Cycle;Cell Cycle Checkpoints;Cell Cycle, Mitotic;Cellular responses to external stimuli;Cellular responses to stress;Cellular Senescence;Cytokine Signaling in Immune system;Deubiquitination;Disease;Diseases of cellular response to stress;Diseases of Cellular Senescence;Diseases of signal transduction by growth factor receptors and second messengers;DNA Double Strand Break Response;…	6	O96017,P01116,P04637,P42771,Q13485,Q8N726	14	O96017,P01116;O96017,P04637;O96017,P42771;O96017,Q13485;P01116,P04637;P01116,P42771;P01116,Q13485;P01116,Q9P212;P04637,P42771;P04637,Q13485;P04637,Q9P212;P42771,Q13485;P42771,Q9P212;Q13485,Q9P212	6	O96017,P01116,P04637,P42771,Q13485,Q9P212	P42771,P01116,P04637,Q13485	Vertical
Esophageal_Cancer	Stomach_Cancer	Digestive	5.87894	YES	11	ANXA4,CTNNB1,ECRG4,ERBB2,FGFR2,GMCL1,KRAS,PIK3CA,PLCE1,RUNX1,TP53	20	P04626,P42336;P01116,P04626;P04637,P35222;P35222,P42336;P01116,P42336;P04626,P35222;P01116,P35222;P04626,P04637;P04637,Q01196;P01116,P04637;P04637,P42336;P01116,Q01196;P35222,Q01196;P04626,Q01196;P21802,P42336;P42336,Q01196;P01116,P21802;P04626,P21802;P21802,P35222;P42336,Q9P212	47	Apoptosis;Axon guidance;Cell-Cell communication;Constitutive Signaling by Aberrant PI3K in Cancer;Cytokine Signaling in Immune system;Developmental Biology;Disease;Diseases of signal transduction by growth factor receptors and second messengers;ESR-mediated signaling;FLT3 Signaling;Gene expression (Transcription);Generic Transcription Pathway;Hemostasis;Immune System;Innate Immune System;Intracel…	8	P01116,P04626,P04637,P21802,P35222,P42336,Q01196,Q9P212	28	P01116,P04626;P01116,P04637;P01116,P21802;P01116,P35222;P01116,P42336;P01116,Q01196;P01116,Q9P212;P04626,P04637;P04626,P21802;P04626,P35222;P04626,P42336;P04626,Q01196;P04626,Q9P212;P04637,P21802;P04637,P35222;P04637,P42336;P04637,Q01196;P04637,Q9P212;P21802,P35222;P21802,P42336;P21802,Q01196;P21802,Q9P212;P35222,P42336;P35222,Q01196;P35222,Q9P212;P42336,Q01196;P42336,Q9P212;Q01196,Q9P212	8	P01116,P04626,P04637,P21802,P35222,P42336,Q01196,Q9P212	P42336	Vertical
Esophageal_Cancer	Acquired_Hypothyroidism	Endocrine	0.0282614	NO	3	LETM1,MYH15,PTPN2	0		0		0		0		0			Horizontal
Esophageal_Cancer	Acquired_Limb_Deformities	Musculoskeletal	-Inf	NO	1	PDE4D	0		0		0		0		0			Horizontal
Esophageal_Cancer	Acute_Bronchitis	Infectious_Disease	0.668546	NO	4	SLC38A4,SORBS1,WDR96,WWOX	0		0		0		0		0			Horizontal
Esophageal_Cancer	Acute_Renal_Failure	Urinary	1.7996	YES	1	RBFOX1	0		0		0		0		0			Horizontal
Esophageal_Cancer	Acute_Sinusitis	Immune	0.678742	NO	2	FOXP1,XRRA1	0		0		0		0		0			Horizontal
Esophageal_Cancer	Acute_Upper_Respiratory_Infection	Infectious_Disease	0.712649	NO	3	PTPRR,RBFOX1,TGFBR2	0		0		0		0		0			Horizontal
Esophageal_Cancer	Allergic_Rhinitis	Immune	-0.383599	NO	7	BNC2,ERBB2,MYC,NREP,RNF145,RUNX1,SMAD4	6	P01106,Q13485;P01106,P04626;P01106,Q01196;P04626,Q13485;Q01196,Q13485;P04626,Q01196	26	Cytokine Signaling in Immune system;Deubiquitination;Developmental Biology;Disease;Diseases of signal transduction by growth factor receptors and second messengers;ESR-mediated signaling;Estrogen-dependent gene expression;Gene expression (Transcription);Generic Transcription Pathway;Immune System;MAPK family signaling cascades;Metabolism of proteins;Post-translational protein modification;RNA Pol…	4	P01106,P04626,Q01196,Q13485	8	P01106,P04626;P01106,Q01196;P01106,Q13485;P04626,Q01196;P04626,Q13485;P04626,Q96MT1;Q01196,Q13485;Q13485,Q96MT1	5	P01106,P04626,Q01196,Q13485,Q96MT1	Q13485,P04626	Vertical
Esophageal_Cancer	Alzheimers_Disease	Neuropsychiatric	0.0295542	NO	6	DTNBP1,EGFR,LINC00917,PDE4D,RUNX1,XBP1	4	P00533,Q01196;P00533,Q08499;P00533,Q96EV8;Q01196,Q08499	12	Developmental Biology;ESR-mediated signaling;Gene expression (Transcription);Generic Transcription Pathway;GPCR downstream signalling;Membrane Trafficking;RNA Polymerase II Transcription;Signal Transduction;Signaling by GPCR;Signaling by NOTCH;Signaling by Nuclear Receptors;Vesicle-mediated transport	4	P00533,Q01196,Q08499,Q96EV8	4	P00533,P17861;P00533,Q01196;P00533,Q96EV8;P17861,Q01196	4	P00533,P17861,Q01196,Q96EV8	P00533	Vertical
Esophageal_Cancer	Aneurysm	Cardiovascular	1.23504	YES	1	GDF7	0		0		0		0		0			Horizontal
Esophageal_Cancer	Aplastic_Anemia	Hematologic	2.29749	YES	2	EPB41L4A,LZTS1	0		0		0		0		0			Horizontal
Esophageal_Cancer	Appendiceal_Disease	Digestive	-0.489959	NO	1	WWOX	0		0		0		0		0			Horizontal
Esophageal_Cancer	Asthma	Immune	0.543279	YES	7	ERBB2,FOXP1,LINC00208,MYC,PDE4D,RUNX1,SMAD4	10	P01106,Q13485;P01106,P04626;P01106,Q01196;P04626,Q13485;Q01196,Q13485;P04626,Q01196;P01106,Q08499;P04626,Q08499;Q01196,Q08499;Q08499,Q13485	26	Cytokine Signaling in Immune system;Deubiquitination;Developmental Biology;Disease;Diseases of signal transduction by growth factor receptors and second messengers;ESR-mediated signaling;Estrogen-dependent gene expression;Gene expression (Transcription);Generic Transcription Pathway;Immune System;MAPK family signaling cascades;Metabolism of proteins;Post-translational protein modification;RNA Pol…	5	P01106,P04626,Q01196,Q08499,Q13485	10	P01106,P04626;P01106,Q01196;P01106,Q13485;P01106,Q9H334;P04626,Q01196;P04626,Q08499;P04626,Q13485;P04626,Q9H334;Q01196,Q13485;Q01196,Q9H334	6	P01106,P04626,Q01196,Q08499,Q13485,Q9H334	P04626	Vertical
Esophageal_Cancer	Autism	Neuropsychiatric	-Inf	NO	3	ABCA13,FOXP1,TGFBR2	0		0		0		0		0			Horizontal
Esophageal_Cancer	Benign_Bone_Connective_Tissue_Neoplasm	Musculoskeletal	0.320848	NO	14	AGR2,CHEK2,CRTC1,FOXP1,HEATR3,LINC00917,MGST1,PTPRR,RNU7-147P,SLC22A1,SORBS1,TMOD1,TP53,WWOX	6	O96017,P04637;P04637,Q9NZC7;O96017,Q9NZC7;O15245,P10620;P04637,P10620;P28289,Q9BX66	25	Cell Cycle;Cell Cycle Checkpoints;DNA Double Strand Break Response;DNA Double-Strand Break Repair;DNA Repair;G1/S DNA Damage Checkpoints;G2/M Checkpoints;G2/M DNA damage checkpoint;Gene expression (Transcription);Generic Transcription Pathway;Immune System;Metabolism;Muscle contraction;p53-Dependent G1 DNA Damage Response;p53-Dependent G1/S DNA damage checkpoint;Recruitment and ATM-mediated phosp…	7	O15245,O96017,P04637,P10620,P28289,Q9BX66,Q9NZC7	10	O15245,P10620;O96017,P04637;O96017,Q15256;O96017,Q9NZC7;P04637,P10620;P04637,Q15256;P04637,Q6UUV9;P04637,Q9BX66;P04637,Q9NZC7;P28289,Q9BX66	9	O15245,O96017,P04637,P10620,P28289,Q15256,Q6UUV9,Q9BX66,Q9NZC7	P04637	Vertical
Esophageal_Cancer	Benign_Female_Genital_Neoplasm	Reproductive	-1.2117	NO	1	RBFOX1	0		0		0		0		0			Horizontal
Esophageal_Cancer	Benign_Ovarian_Neoplasm	Reproductive	-0.583596	NO	2	BNC2,TTC28	0		0		0		0		0			Horizontal
Esophageal_Cancer	Benign_Prostatic_Hyperplasia	Reproductive	0.778327	YES	5	EPB41L4A,FGFR2,LINC02459,NREP,OR5V1	0		0		0		0		0			Horizontal
Esophageal_Cancer	Benign_Thyroid_Neoplasm	Endocrine	-Inf	NO	1	RBFOX1	0		0		0		0		0			Horizontal
Esophageal_Cancer	Benign_Urinary_Neoplasm	Urinary	-Inf	NO	2	JUP,WWOX	1	P14923,Q9NZC7	2	Signal Transduction;Signaling by Receptor Tyrosine Kinases	2	P14923,Q9NZC7	1	P14923,Q9NZC7	2	P14923,Q9NZC7	Q9NZC7,P14923	Vertical
Esophageal_Cancer	Benign_Uterine_Neoplasm	Reproductive	-1.49468	NO	1	WWOX	0		0		0		0		0			Horizontal
Esophageal_Cancer	Bladder_Cancer	Urinary	0.118881	NO	4	HRAS,KRAS,LRRC56,TACC3	3	P01112,P01116;P01112,Q9Y6A5;P01116,Q9Y6A5	16	Cytokine Signaling in Immune system;Disease;Diseases of signal transduction by growth factor receptors and second messengers;FLT3 Signaling;Immune System;MAPK family signaling cascades;MAPK1/MAPK3 signaling;Oncogenic MAPK signaling;Paradoxical activation of RAF signaling by kinase inactive BRAF;RAF/MAP kinase cascade;RAS GTPase cycle mutants;RAS processing;Signal Transduction;Signaling by moderat…	3	P01112,P01116,Q9Y6A5	3	P01112,P01116;P01112,Q9Y6A5;P01116,Q9Y6A5	3	P01112,P01116,Q9Y6A5	P01116,P01112,Q9Y6A5	Vertical
Esophageal_Cancer	Bone_Cancer	Musculoskeletal	2.21995	YES	12	AGR2,CRTC1,FOXP1,LINC00917,MGST1,NREP,RNU7-147P,SLC22A1,SORBS1,TM4SF2,TMOD1,WWOX	2	O15245,P10620;P28289,Q9BX66	2	Metabolism;Muscle contraction	4	O15245,P10620,P28289,Q9BX66	2	O15245,P10620;P28289,Q9BX66	4	O15245,P10620,P28289,Q9BX66	Q9BX66,O15245,P10620,P28289	Vertical
Esophageal_Cancer	Brain_Cancer	CNS	0.707923	NO	4	CTNNB1,EGFR,PIK3CA,TP53	6	P00533,P42336;P00533,P35222;P04637,P35222;P35222,P42336;P00533,P04637;P04637,P42336	54	Apoptosis;Axon guidance;Cell-Cell communication;Constitutive Signaling by Aberrant PI3K in Cancer;Constitutive Signaling by EGFRvIII;Constitutive Signaling by Ligand-Responsive EGFR Cancer Variants;Cytokine Signaling in Immune system;Developmental Biology;Disease;Diseases of signal transduction by growth factor receptors and second messengers;ESR-mediated signaling;Extra-nuclear estrogen signalin…	4	P00533,P04637,P35222,P42336	6	P00533,P04637;P00533,P35222;P00533,P42336;P04637,P35222;P04637,P42336;P35222,P42336	4	P00533,P04637,P35222,P42336	P42336,P04637,P00533,P35222	Vertical
Esophageal_Cancer	Cardiomyopathy	Cardiovascular	0.846498	NO	3	DNAJC18,RAB2A,SPATA24	0		0		0		0		0			Horizontal
Esophageal_Cancer	Cerebrovascular_Disease	Cardiovascular	2.25489	YES	7	ALDH1A2,GMCL1,LINC01426,PLCE1,RTN4RL1,SH3PXD2A,TMOD1	0		0		0		1	P28289,Q5TCZ1	2	P28289,Q5TCZ1	Q5TCZ1,P28289	Vertical
Esophageal_Cancer	Chronic_Glomerulonephritis	Immune	1.41411	YES	1	ST6GAL1	0		0		0		0		0			Horizontal
Esophageal_Cancer	Chronic_Pruritus	Integumentary	-0.683128	NO	2	FOXP1,SMG6	0		0		0		0		0			Horizontal
Esophageal_Cancer	Chronic_Sinusitis	Immune	-0.111311	NO	1	WWOX	0		0		0		0		0			Horizontal
Esophageal_Cancer	CNS_Infection	Infectious_Disease	1.49554	NO	3	COL17A1,KRAS,RBFOX1	2	P01116,Q9NWB1;P01116,Q9UMD9	4	Gene expression (Transcription);Generic Transcription Pathway;Immune System;RNA Polymerase II Transcription	3	P01116,Q9NWB1,Q9UMD9	1	P01116,Q9NWB1	2	P01116,Q9NWB1	P01116	Vertical
Esophageal_Cancer	Connective_Tissue_Infection	Infectious_Disease	-Inf	NO	2	RBFOX1,TGFBR2	0		0		0		0		0			Horizontal
Esophageal_Cancer	Depression	Neuropsychiatric	0.130111	NO	3	BNC2,DCC,OR5V1	0		0		0		0		0			Horizontal
Esophageal_Cancer	Eating_Disorder	Neuropsychiatric	0.807871	NO	6	ATP2A2,DCC,FOXP1,PLCB1,PMFBP1,RBFOX1	1	P16615,Q9NQ66	1	Signal Transduction	2	P16615,Q9NQ66	2	P16615,Q9NQ66;P43146,Q9NQ66	3	P16615,P43146,Q9NQ66	Q9NQ66	Vertical
Esophageal_Cancer	Eustachian_Tube_Disorder	Otic	-Inf	NO	1	RBFOX1	0		0		0		0		0			Horizontal
Esophageal_Cancer	Eye_Infection	Infectious_Disease	0.0561799	NO	1	FBXW7	0		0		0		0		0			Horizontal
Esophageal_Cancer	General_Hypertension	Cardiovascular	0.597745	YES	6	ALDH2,HECTD4,PLCB1,PLCE1,SLC22A1,WWOX	7	O15245,P05091;O15245,Q9NQ66;P05091,Q9NQ66;Q9NQ66,Q9P212;O15245,Q9P212;P05091,Q9P212;Q9NQ66,Q9NZC7	7	Inositol phosphate metabolism;Metabolism;Neuronal System;Neurotransmitter clearance;Signal Transduction;Synthesis of IP3 and IP4 in the cytosol;Transmission across Chemical Synapses	5	O15245,P05091,Q9NQ66,Q9NZC7,Q9P212	2	P05091,Q9NQ66;Q9NQ66,Q9P212	3	P05091,Q9NQ66,Q9P212	Q9NQ66	Vertical
Esophageal_Cancer	Glaucoma	Ophthalmological	0.576289	YES	5	CDKN2A,CHEK2,PLCE1,RBFOX1,SMG6	6	O96017,Q8N726;P42771,Q8N726;O96017,P42771;O96017,Q9NWB1;P42771,Q9NWB1;Q8N726,Q9NWB1	21	Cell Cycle;Cell Cycle Checkpoints;Cellular responses to external stimuli;Cellular responses to stress;Cellular Senescence;Disease;Diseases of cellular response to stress;Diseases of Cellular Senescence;G1/S DNA Damage Checkpoints;Gene expression (Transcription);Generic Transcription Pathway;Oncogene Induced Senescence;Oxidative Stress Induced Senescence;p53-Dependent G1 DNA Damage Response;p53-De…	4	O96017,P42771,Q8N726,Q9NWB1	4	O96017,P42771;O96017,Q86US8;P42771,Q86US8;P42771,Q9P212	4	O96017,P42771,Q86US8,Q9P212	P42771	Vertical
Esophageal_Cancer	Goiter	Endocrine	-0.29794	NO	2	ACAD10,ALDH2	1	P05091,Q6JQN1	1	Metabolism	2	P05091,Q6JQN1	0		0		Q6JQN1,P05091	Vertical
Esophageal_Cancer	Hemiplegia	CNS	0.466756	NO	2	FBXW7,TM4SF2	0		0		0		0		0			Horizontal
Esophageal_Cancer	Hernia	Musculoskeletal	1.48892	YES	12	BARX1,BNC2,CRTC1,DNM3,FOXP1,GDF7,H6PD,OR5V1,PLCE1,RNU6-281P,RNU7-147P,TM4SF2	1	Q9UGF6,Q9UQ16	1	Signal Transduction	2	Q9UGF6,Q9UQ16	1	Q9P212,Q9UQ16	2	Q9P212,Q9UQ16	Q9UQ16	Vertical
Esophageal_Cancer	HIV	Infectious_Disease	-Inf	NO	1	ENAH	0		0		0		0		0			Horizontal
Esophageal_Cancer	Hodgkins_Disease	Hematologic	1.17603	NO	5	CD86,CRTC1,KIF16B,ST6GAL1,TP53	4	P04637,P42081;P04637,P15907;P04637,Q96L93;P15907,P42081	11	Cytokine Signaling in Immune system;Disease;Factors involved in megakaryocyte development and platelet production;Hemostasis;Immune System;Intracellular signaling by second messengers;Metabolism of proteins;PIP3 activates AKT signaling;Post-translational protein modification;Signal Transduction;Signaling by Interleukins	4	P04637,P15907,P42081,Q96L93	3	P04637,P15907;P04637,P42081;P04637,Q6UUV9	4	P04637,P15907,P42081,Q6UUV9	P04637	Vertical
Esophageal_Cancer	IBS	Digestive	-0.399395	NO	1	IGF2R	0		0		0		0		0			Horizontal
Esophageal_Cancer	Influenza	Infectious_Disease	0.77257	NO	1	PTPRR	0		0		0		0		0			Horizontal
Esophageal_Cancer	Jaw_Disease	Musculoskeletal	1.49646	YES	2	GRIK2,PRSS55	0		0		0		0		0			Horizontal
Esophageal_Cancer	Larynx_Vocal_Chord_Disorders	Respiratory	2.32582	YES	2	GLULP5,LINC02459	0		0		0		0		0			Horizontal
Esophageal_Cancer	Lipoma	Musculoskeletal	0.287411	NO	2	SH3PXD2A,WDR96	0		0		0		0		0			Horizontal
Esophageal_Cancer	Lung_Cancer	Respiratory	1.73724	YES	19	CDKN2A,CHEK2,CTNNB1,EGFR,EGFR-AS1,ERBB2,ESRRB,FBXW7,FGFR2,HRAS,KRAS,LRRC56,MYC,PIK3CA,PLCB1,RHOA,SMAD4,SOS1,TP53	130	P01112,Q07889;P42336,Q07889;P01112,P42336;P00533,P01112;P00533,P04626;P00533,P42336;P00533,Q07889;P04637,Q8N726;P04626,P42336;P01112,P04626;O96017,P04637;P04626,Q07889;P01112,P61586;P61586,Q07889;P42336,P61586;P01106,P04637;P01106,Q13485;P01112,P01116;P01106,P35222;P00533,P01106;O96017,Q8N726;P04626,P61586;P00533,P01116;P00533,P61586;P01116,P04626;P35222,P61586;P42771,Q8N726;P01106,P04626;P04637,…	217	Activated NTRK2 signals through FRS2 and FRS3;Activated NTRK2 signals through RAS;Activated NTRK3 signals through RAS;Adaptive Immune System;Apoptosis;Association of TriC/CCT with target proteins during biosynthesis;Axon guidance;Beta-catenin independent WNT signaling;Binding of TCF/LEF:CTNNB1 to target gene promoters;Ca2+ pathway;Cell Cycle;Cell Cycle Checkpoints;Cell Cycle, Mitotic;Cell surface…	18	O95718,O96017,P00533,P01106,P01112,P01116,P04626,P04637,P21802,P35222,P42336,P42771,P61586,Q07889,Q13485,Q8N726,Q969H0,Q9NQ66	127	O95718,P00533;O95718,P01106;O95718,P04626;O95718,P04637;O95718,P21802;O95718,P35222;O95718,Q13485;O96017,P00533;O96017,P01106;O96017,P01112;O96017,P01116;O96017,P04626;O96017,P04637;O96017,P21802;O96017,P35222;O96017,P42336;O96017,P42771;O96017,P61586;O96017,Q07889;O96017,Q13485;O96017,Q969H0;O96017,Q9NQ66;P00533,P01106;P00533,P01112;P00533,P01116;P00533,P04626;P00533,P04637;P00533,P21802;P00533,…	17	O95718,O96017,P00533,P01106,P01112,P01116,P04626,P04637,P21802,P35222,P42336,P42771,P61586,Q07889,Q13485,Q969H0,Q9NQ66	P00533,P01106,Q13485,P04626,P35222	Vertical
Esophageal_Cancer	Lupus_Erythematosus	Immune	0.791234	NO	4	ENAH,ERBB2,OR5V1,RUNX1	5	P04626,Q01196;P04626,Q8N8S7;P04626,Q9UGF6;Q01196,Q8N8S7;Q01196,Q9UGF6	8	Axon guidance;Developmental Biology;Gene expression (Transcription);Generic Transcription Pathway;Immune System;Nervous system development;RNA Polymerase II Transcription;Signal Transduction	4	P04626,Q01196,Q8N8S7,Q9UGF6	3	P04626,Q01196;P04626,Q8N8S7;Q01196,Q8N8S7	3	P04626,Q01196,Q8N8S7	P04626,Q01196	Vertical
Esophageal_Cancer	Lymphoid_Leukemia	Hematologic	0.973878	NO	3	CDKN2A,CEP72,TP53	6	P04637,Q8N726;P42771,Q8N726;P04637,P42771;P04637,Q9P209;P42771,Q9P209;Q8N726,Q9P209	34	Apoptosis;Cell Cycle;Cell Cycle Checkpoints;Cell Cycle, Mitotic;Cellular responses to external stimuli;Cellular responses to stress;Cellular Senescence;Disease;Diseases of cellular response to stress;Diseases of Cellular Senescence;G1/S DNA Damage Checkpoints;G2/M Transition;Gene expression (Transcription);Generic Transcription Pathway;Intrinsic Pathway for Apoptosis;Metabolism of proteins;Mitoti…	4	P04637,P42771,Q8N726,Q9P209	3	P04637,P42771;P04637,Q9P209;P42771,Q9P209	3	P04637,P42771,Q9P209	P42771,Q9P209,P04637	Vertical
Esophageal_Cancer	Macular_Degeneration	Ophthalmological	-Inf	NO	7	ACAD10,ALDH1A2,CD3E,CD3G,RBFOX1,SORBS2,UBE4A	3	P07766,P09693;P07766,Q14139;P09693,Q14139	10	Adaptive Immune System;Costimulation by the CD28 family;Downstream TCR signaling;Generation of second messenger molecules;Immune System;Immunoregulatory interactions between a Lymphoid and a non-Lymphoid cell;PD-1 signaling;Phosphorylation of CD3 and TCR zeta chains;TCR signaling;Translocation of ZAP-70 to Immunological synapse	3	P07766,P09693,Q14139	4	O94875,P07766;O94875,P09693;P07766,P09693;P09693,Q14139	4	O94875,P07766,P09693,Q14139	P09693	Vertical
Esophageal_Cancer	Male_Genital_Cancer	Reproductive	1.27992	YES	11	CD81,CHEK2,COBL,FGFR2,GDF7,GLULP5,LINC02459,SLC22A1,SLC22A2,TP53,TTC28	3	O96017,P04637;O15244,O15245;P04637,P60033	36	Abacavir transmembrane transport;Abacavir transport and metabolism;Cell Cycle;Cell Cycle Checkpoints;DNA Double Strand Break Response;DNA Double-Strand Break Repair;DNA Repair;G1/S DNA Damage Checkpoints;G2/M Checkpoints;G2/M DNA damage checkpoint;Gene expression (Transcription);Generic Transcription Pathway;Immune System;Metabolism;Na+/Cl- dependent neurotransmitter transporters;Neuronal System;…	5	O15244,O15245,O96017,P04637,P60033	6	O15244,O15245;O75128,P04637;O96017,P04637;O96017,P21802;P04637,P21802;P04637,Q96AY4	7	O15244,O15245,O75128,O96017,P04637,P21802,Q96AY4	P04637	Vertical
Esophageal_Cancer	Melanoma	Integumentary	0.225041	NO	8	CDKN2A,CHEK2,CTNNB1,FLACC1,HRAS,LRRC56,PIK3CA,TP53	19	P01112,P42336;P04637,Q8N726;O96017,P04637;O96017,Q8N726;P42771,Q8N726;P04637,P42771;P04637,P35222;P35222,P42336;P01112,P35222;P35222,Q8N726;P04637,P42336;P35222,P42771;O96017,P42771;P01112,P04637;O96017,P35222;P01112,P42771;P01112,Q8N726;P42336,P42771;P42336,Q8N726	119	Adaptive Immune System;Apoptosis;Axon guidance;Cell Cycle;Cell Cycle Checkpoints;Cell Cycle, Mitotic;Cell surface interactions at the vascular wall;Cell-Cell communication;Cellular responses to external stimuli;Cellular responses to stress;Cellular Senescence;Constitutive Signaling by EGFRvIII;Constitutive Signaling by Ligand-Responsive EGFR Cancer Variants;Cytokine Signaling in Immune system;DAP…	7	O96017,P01112,P04637,P35222,P42336,P42771,Q8N726	15	O96017,P01112;O96017,P04637;O96017,P35222;O96017,P42336;O96017,P42771;P01112,P04637;P01112,P35222;P01112,P42336;P01112,P42771;P04637,P35222;P04637,P42336;P04637,P42771;P35222,P42336;P35222,P42771;P42336,P42771	6	O96017,P01112,P04637,P35222,P42336,P42771	P42771,P04637,P35222	Vertical
Esophageal_Cancer	MENI	Endocrine	-Inf	NO	2	MYH15,PTPRR	0		0		0		0		0			Horizontal
Esophageal_Cancer	Migraine	Neuropsychiatric	-1.39398	NO	4	PLCE1,RUNX1,SMAD4,SMG6	1	Q01196,Q13485	7	Developmental Biology;Gene expression (Transcription);Generic Transcription Pathway;RNA Polymerase II Transcription;Signal Transduction;Transcriptional regulation by RUNX2;Transcriptional regulation by RUNX3	2	Q01196,Q13485	4	Q01196,Q13485;Q01196,Q9P212;Q13485,Q86US8;Q13485,Q9P212	4	Q01196,Q13485,Q86US8,Q9P212	Q13485	Vertical
Esophageal_Cancer	Multiple_Myeloma	Hematologic	1.05968	NO	10	CD86,CDKN2A,HRAS,KRAS,LRRC56,NREP,PIK3CA,SLC22A2,ST6GAL1,TP53	30	P01112,P42336;P04637,Q8N726;P01112,P01116;P42081,P42336;P42771,Q8N726;P04637,P42771;P01116,P42336;P01116,P04637;P04637,P42336;P01112,P42081;P04637,P42081;P01116,P42081;P01116,Q8N726;P01112,P04637;P01116,P42771;P15907,Q8N726;O15244,P01112;P04637,P15907;O15244,P42336;P01112,P15907;P01112,P42771;P01112,Q8N726;P01116,P15907;P15907,P42081;P15907,P42336;P15907,P42771;P42081,P42771;P42081,Q8N726;P42336,…	127	Adaptive Immune System;Apoptosis;Axon guidance;CD28 co-stimulation;CD28 dependent PI3K/Akt signaling;Cell Cycle;Cell Cycle Checkpoints;Cell Cycle, Mitotic;Cell surface interactions at the vascular wall;Cellular responses to external stimuli;Cellular responses to stress;Cellular Senescence;Constitutive Signaling by Aberrant PI3K in Cancer;Constitutive Signaling by EGFRvIII;Constitutive Signaling b…	9	O15244,P01112,P01116,P04637,P15907,P42081,P42336,P42771,Q8N726	18	P01112,P01116;P01112,P04637;P01112,P15907;P01112,P42081;P01112,P42336;P01112,P42771;P01116,P04637;P01116,P15907;P01116,P42081;P01116,P42336;P01116,P42771;P04637,P15907;P04637,P42081;P04637,P42336;P04637,P42771;P42081,P42336;P42081,P42771;P42336,P42771	7	P01112,P01116,P04637,P15907,P42081,P42336,P42771	P01112	Vertical
Esophageal_Cancer	Multiple_Sclerosis_Other_Demyelinating_Disease	Immune	-0.467012	NO	3	CD86,FOXP1,WWOX	1	P42081,Q9NZC7	1	Signal Transduction	2	P42081,Q9NZC7	1	P42081,Q9H334	2	P42081,Q9H334	P42081	Vertical
Esophageal_Cancer	Myasthenia_Gravis	Immune	1.65438	NO	6	ABCA13,ATP2A2,IFT81,OTC,RBFOX1,TM4SF2	0		0		0		0		0			Horizontal
Esophageal_Cancer	Myeloid_Leukemia	Hematologic	-Inf	NO	10	AGR2,CRTC1,FOXP1,LINC00917,MGST1,RNU7-147P,SLC22A1,SORBS1,TMOD1,WWOX	2	O15245,P10620;P28289,Q9BX66	2	Metabolism;Muscle contraction	4	O15245,P10620,P28289,Q9BX66	2	O15245,P10620;P28289,Q9BX66	4	O15245,P10620,P28289,Q9BX66	Q9BX66,O15245,P10620,P28289	Vertical
Esophageal_Cancer	Myocardial_Infarction	Cardiovascular	1.00717	YES	11	ACAD10,ALDH2,ANXA4,ATP2A2,CDKN2A,HECTD4,IFT81,KRAS,SLC22A1,SLC22A2,SMG6	12	O15244,O15245;P42771,Q8N726;P01116,Q8N726;O15244,P05091;O15245,P05091;P01116,P42771;O15244,P16615;O15244,Q6JQN1;O15245,P16615;O15245,Q6JQN1;P01116,P16615;P05091,Q6JQN1	28	Abacavir transmembrane transport;Abacavir transport and metabolism;Cell Cycle;Cellular responses to external stimuli;Cellular responses to stress;Cellular Senescence;Disease;Diseases of cellular response to stress;Diseases of Cellular Senescence;Gene expression (Transcription);Generic Transcription Pathway;Metabolism;Na+/Cl- dependent neurotransmitter transporters;Neuronal System;Neurotransmitter…	8	O15244,O15245,P01116,P05091,P16615,P42771,Q6JQN1,Q8N726	5	O15244,O15245;P01116,P16615;P01116,P42771;P01116,Q86US8;P42771,Q86US8	6	O15244,O15245,P01116,P16615,P42771,Q86US8	P01116	Vertical
Esophageal_Cancer	Myoneural_Disorders	PNS	0.595364	NO	2	IFT81,WWOX	0		0		0		0		0			Horizontal
Esophageal_Cancer	Nail_Disease	Integumentary	0.153677	NO	3	ALDH1A2,BNC2,PLCB1	1	O94788,Q9NQ66	1	Signal Transduction	2	O94788,Q9NQ66	0		0		O94788,Q9NQ66	Vertical
Esophageal_Cancer	Nephrotic_Syndrome	Urinary	0.624518	NO	1	PLCE1	0		0		0		0		0			Horizontal
Esophageal_Cancer	Non-Hodgkins_Lymphoma	Hematologic	0.889435	YES	5	CD86,CDKN2A,CEP72,FOXP1,UBE4A	6	P42771,Q8N726;P42081,Q14139;P42771,Q9P209;P42081,P42771;P42081,Q8N726;Q8N726,Q9P209	15	Adaptive Immune System;Cell Cycle;Cell Cycle, Mitotic;Cellular responses to external stimuli;Cellular responses to stress;Cellular Senescence;Disease;Diseases of cellular response to stress;Diseases of Cellular Senescence;Gene expression (Transcription);Generic Transcription Pathway;Immune System;Oncogene Induced Senescence;Oxidative Stress Induced Senescence;RNA Polymerase II Transcription	5	P42081,P42771,Q14139,Q8N726,Q9P209	5	P42081,P42771;P42081,Q9H334;P42081,Q9P209;P42771,Q14139;P42771,Q9P209	5	P42081,P42771,Q14139,Q9H334,Q9P209	P42771,P42081	Vertical
Esophageal_Cancer	Non-Melanoma_Skin_Cancer	Integumentary	0.0401515	NO	5	BNC2,FLACC1,FOXP1,GRIK2,TP53	0		0		0		1	P04637,Q13002	2	P04637,Q13002	Q13002,P04637	Vertical
Esophageal_Cancer	Non-Specific_Skin_Disorder	Integumentary	0.816202	YES	1	RBFOX1	0		0		0		0		0			Horizontal
Esophageal_Cancer	Obesity	Metabolic	0.55487	YES	1	MSRA	0		0		0		0		0			Horizontal
Esophageal_Cancer	OCD	Neuropsychiatric	-Inf	NO	3	DCC,PMFBP1,RBFOX1	0		0		0		0		0			Horizontal
Esophageal_Cancer	Osteoarthritis	Immune	0.0587777	NO	7	ALDH1A2,ECRG4,EP300,HHIP,SMG6,TACC3,TEAD1	7	P28347,Q09472;Q09472,Q9Y6A5;O94788,Q09472;O94788,Q96QV1;O94788,Q9Y6A5;Q09472,Q96QV1;Q96QV1,Q9Y6A5	10	Developmental Biology;Gene expression (Transcription);Generic Transcription Pathway;RNA Polymerase II Transcription;Signal Transduction;Signaling by NOTCH;Signaling by NOTCH3;Signaling by NOTCH4;Signaling by Nuclear Receptors;Transcriptional regulation by RUNX3	5	O94788,P28347,Q09472,Q96QV1,Q9Y6A5	3	P28347,Q09472;Q09472,Q86US8;Q09472,Q9Y6A5	4	P28347,Q09472,Q86US8,Q9Y6A5	Q09472	Vertical
Esophageal_Cancer	Parkinsons_Disease	CNS	0.931787	YES	2	RPSAP58,SMAD4	0		0		0		0		0			Horizontal
Esophageal_Cancer	Peripheral_Nerve_Disorder	PNS	-0.167229	NO	3	CEP72,KHDRBS2,SYT9	0		0		0		1	Q86SS6,Q9P209	2	Q86SS6,Q9P209	Q9P209,Q86SS6	Vertical
Esophageal_Cancer	Peripheral_Vascular_Disease	Cardiovascular	1.00618	YES	2	ARNTL,RASSF10	0		0		0		0		0			Horizontal
Esophageal_Cancer	Personality_Disorder	Neuropsychiatric	0.638577	NO	1	UTRN	0		0		0		0		0			Horizontal
Esophageal_Cancer	Phlebitis_Thrombophlebitis	Immune	1.44653	YES	1	CHEK2	0		0		0		0		0			Horizontal
Esophageal_Cancer	Poliomyelitis	Infectious_Disease	0.65196	NO	1	PLCE1	0		0		0		0		0			Horizontal
Esophageal_Cancer	PTSD	Neuropsychiatric	-Inf	NO	2	DCC,PMFBP1	0		0		0		0		0			Horizontal
Esophageal_Cancer	Pulmonary_Heart_Disease	Cardiovascular	1.36593	YES	2	DCC,FBXW7	0		0		0		1	P43146,Q969H0	2	P43146,Q969H0	P43146,Q969H0	Vertical
Esophageal_Cancer	Refraction_Accomodation_Disorders	Ophthalmological	-0.137704	NO	11	COBL,CTNNB1,FOXP1,HHIP,OR5V1,PTPRR,RBFOX1,RUNX1,TM4SF2,UTRN,WWOX	15	P35222,Q01196;P35222,Q9NZC7;Q01196,Q9NZC7;P35222,Q9NWB1;Q01196,Q9NWB1;Q9NWB1,Q9NZC7;P35222,P46939;P35222,Q96QV1;P35222,Q9UGF6;P46939,Q01196;Q01196,Q96QV1;Q01196,Q9UGF6;Q96QV1,Q9NZC7;Q96QV1,Q9UGF6;Q9NZC7,Q9UGF6	7	Developmental Biology;Gene expression (Transcription);Generic Transcription Pathway;RNA Polymerase II Transcription;Signal Transduction;Signaling by Receptor Tyrosine Kinases;Transcriptional regulation by RUNX3	7	P35222,P46939,Q01196,Q96QV1,Q9NWB1,Q9NZC7,Q9UGF6	9	P35222,P46939;P35222,Q01196;P35222,Q15256;P35222,Q96QV1;P35222,Q9NZC7;P46939,Q01196;P46939,Q9NZC7;Q01196,Q9H334;Q01196,Q9NZC7	7	P35222,P46939,Q01196,Q15256,Q96QV1,Q9H334,Q9NZC7	P35222	Vertical
Esophageal_Cancer	Rheumatoid_Arthritis_Related_Conditions	Immune	0.0927023	NO	7	FLACC1,HECTD4,PTPN2,RBFOX1,RNU7-147P,RUNX1,SH3PXD2A	2	Q01196,Q9NWB1;P17706,Q01196	4	Gene expression (Transcription);Generic Transcription Pathway;RNA Polymerase II Transcription;Signal Transduction	3	P17706,Q01196,Q9NWB1	3	P17706,Q01196;P17706,Q5TCZ1;Q01196,Q5TCZ1	3	P17706,Q01196,Q5TCZ1	Q01196	Vertical
Esophageal_Cancer	Rosacea	Integumentary	0.69688	NO	2	PTPRR,TM4SF2	0		0		0		0		0			Horizontal
Esophageal_Cancer	Sarcoidosis	Immune	0.386968	NO	6	GRIK2,OR5V1,OTC,TM4SF2,TSPAN7,WWOX	2	P41732,Q13002;Q9NZC7,Q9UGF6	4	Neuronal System;Neurotransmitter receptors and postsynaptic signal transmission;Signal Transduction;Transmission across Chemical Synapses	4	P41732,Q13002,Q9NZC7,Q9UGF6	0		0		Q9UGF6,Q13002,Q9NZC7,P41732	Vertical
Esophageal_Cancer	Schizophrenia_Related_Psychosis	Neuropsychiatric	-0.379022	NO	12	ABCA13,ATP2A2,DCC,FOXP1,MSRA,OR5V1,PMFBP1,RBFOX1,RNU7-147P,SMG6,TEAD1,UTRN	5	P28347,P46939;P28347,Q9NWB1;P28347,P43146;P43146,P46939;P16615,Q9UGF6	7	Developmental Biology;EGR2 and SOX10-mediated initiation of Schwann cell myelination;Gene expression (Transcription);Generic Transcription Pathway;Nervous system development;RNA Polymerase II Transcription;Signal Transduction	6	P16615,P28347,P43146,P46939,Q9NWB1,Q9UGF6	1	P43146,P46939	2	P43146,P46939	P43146,P46939,P28347	Vertical
Esophageal_Cancer	Secondary_Malignant_Neoplasm	Neoplastic_Process	3.71535	YES	1	ABCA13	0		0		0		0		0			Horizontal
Esophageal_Cancer	Septicemia	Infectious_Disease	2.22659	YES	1	KHDRBS2	0		0		0		0		0			Horizontal
Esophageal_Cancer	Sexual_Dysfunction	Reproductive	1.40734	NO	1	PTPN2	0		0		0		0		0			Horizontal
Esophageal_Cancer	Sleep_Apnea	Respiratory	0.762838	YES	1	BNC2	0		0		0		0		0			Horizontal
Esophageal_Cancer	Spinal_Muscular_Atrophy	CNS	-Inf	NO	2	KHDRBS2,PLCB1	1	Q5VWX1,Q9NQ66	1	Signal Transduction	2	Q5VWX1,Q9NQ66	0		0		Q5VWX1,Q9NQ66	Vertical
Esophageal_Cancer	Substance_Abuse	Neuropsychiatric	1.64184	YES	9	BNC2,DCC,FOXP1,RBFOX1,RNU6-281P,SMG6,TEAD1,TTC28,UTRN	4	P28347,P46939;P28347,Q9NWB1;P28347,P43146;P43146,P46939	6	Developmental Biology;EGR2 and SOX10-mediated initiation of Schwann cell myelination;Gene expression (Transcription);Generic Transcription Pathway;Nervous system development;RNA Polymerase II Transcription	4	P28347,P43146,P46939,Q9NWB1	2	P43146,P46939;Q86US8,Q96AY4	4	P43146,P46939,Q86US8,Q96AY4	P43146,P46939,P28347	Vertical
Esophageal_Cancer	Thyroid_Cancer	Endocrine	0.724344	NO	3	DIRC3,EPB41L4A,TMOD1	0		0		0		0		0			Horizontal
Esophageal_Cancer	Thyroiditis	Immune	0.921934	NO	7	ACAD10,ALDH2,CD86,LINC00208,MSRA,PTPN2,RAB2A	3	P17706,P42081;P05091,Q6JQN1;P61019,Q9UJ68	6	Cytokine Signaling in Immune system;Immune System;Metabolism;Metabolism of proteins;Signal Transduction;Signaling by Interleukins	6	P05091,P17706,P42081,P61019,Q6JQN1,Q9UJ68	2	P05091,Q9UJ68;P17706,P42081	4	P05091,P17706,P42081,Q9UJ68	P42081,P17706,Q9UJ68,P05091	Vertical
Esophageal_Cancer	Thyrotoxicosis	Endocrine	-0.611554	NO	1	OR5V1	0		0		0		0		0			Horizontal
Esophageal_Cancer	Tympanic_Membrane_Disorders	Otic	-0.567143	NO	4	ATP2A2,IFT81,SORBS1,WWOX	2	P16615,Q9BX66;P16615,Q9NZC7	2	Muscle contraction;Signal Transduction	3	P16615,Q9BX66,Q9NZC7	0		0		P16615	Vertical
Esophageal_Cancer	Type_I_Diabetes_Mellitus	Immune	0.820937	YES	5	CD81,CFTR,COBL,OR5V1,PTPN2	4	P13569,P17706;P13569,Q9UGF6;P17706,P60033;P17706,Q9UGF6	2	Immune System;Signal Transduction	4	P13569,P17706,P60033,Q9UGF6	4	O75128,P13569;P13569,P17706;P13569,Q9UGF6;P17706,P60033	5	O75128,P13569,P17706,P60033,Q9UGF6	P13569,P17706	Vertical
Esophageal_Cancer	Type_II_Diabetes_Mellitus	Endocrine	0.821238	YES	23	ALDH1A2,ARNTL,ATP1B2,COBL,CRTC1,DNM3,EP300,FBXW7,FOXP1,GDF7,HECTD4,HHIP,LINC01426,MSRA,PTPN2,PTPRR,RNF6,RP1L1,SLC22A2,SORBS2,ST6GAL1,TACC3,XRRA1	35	Q09472,Q9UQ16;O00327,Q09472;Q09472,Q9Y6A5;Q969H0,Q9Y252;P14415,P15907;P15907,Q09472;P17706,Q09472;P17706,Q9UQ16;Q09472,Q969H0;O94788,Q09472;P15907,Q969H0;Q969H0,Q9UQ16;Q9UQ16,Q9Y252;O00327,O15244;O00327,Q6UUV9;O15244,P14415;O15244,Q09472;O94788,P17706;O94788,Q96QV1;O94788,Q9UQ16;O94788,Q9Y6A5;P14415,Q09472;P15907,Q9UJ68;P17706,Q969H0;P17706,Q96QV1;P17706,Q9Y252;P17706,Q9Y6A5;Q09472,Q6UUV9;Q09472,…	25	Adaptive Immune System;Antigen processing: Ubiquitination & Proteasome degradation;Circadian Clock;Class I MHC mediated antigen processing & presentation;Developmental Biology;Disease;Immune System;Infectious disease;Innate Immune System;Metabolism;Metabolism of lipids;Metabolism of proteins;Post-translational protein modification;PPARA activates gene expression;Regulation of lipid metabolism by …	14	O00327,O15244,O94788,P14415,P15907,P17706,Q09472,Q6UUV9,Q969H0,Q96QV1,Q9UJ68,Q9UQ16,Q9Y252,Q9Y6A5	28	O00327,Q09472;O00327,Q6UUV9;O00327,Q969H0;O00327,Q9UQ16;O00327,Q9Y252;O15244,Q9UQ16;O75128,Q09472;O75128,Q9UQ16;O94875,Q9UQ16;P15907,Q09472;P17706,Q09472;P17706,Q15256;P17706,Q9UQ16;P17706,Q9Y6A5;Q09472,Q15256;Q09472,Q6P2D8;Q09472,Q6UUV9;Q09472,Q969H0;Q09472,Q9UQ16;Q09472,Q9Y252;Q09472,Q9Y6A5;Q6UUV9,Q969H0;Q969H0,Q9UQ16;Q969H0,Q9Y252;Q969H0,Q9Y6A5;Q9UQ16,Q9Y252;Q9UQ16,Q9Y6A5;Q9Y252,Q9Y6A5	14	O00327,O15244,O75128,O94875,P15907,P17706,Q09472,Q15256,Q6P2D8,Q6UUV9,Q969H0,Q9UQ16,Q9Y252,Q9Y6A5	Q09472	Vertical
Esophageal_Cancer	Ulcerative_Colitis	Immune	0.0479119	NO	2	CEP72,PTPN2	0		0		0		0		0			Horizontal
Esophageal_Cancer	Unspecified_Diabetes_Mellitus	Endocrine	0.630995	YES	1	RUNX1	0		0		0		0		0			Horizontal
Esophageal_Cancer	Urinary_Calculus	Urinary	0.510142	YES	1	SLC22A2	0		0		0		0		0			Horizontal
Esophageal_Cancer	Uterine_Cancer	Reproductive	-0.123588	NO	7	ERBB2,FBXW7,FGFR2,HRAS,LRRC56,PIK3CA,TP53	13	P01112,P42336;P04626,P42336;P01112,P04626;P04626,P04637;P04637,P42336;P04637,Q969H0;P01112,P04637;P01112,P21802;P21802,P42336;P01112,Q969H0;P04626,P21802;P42336,Q969H0;P04626,Q969H0	98	Adaptive Immune System;Association of TriC/CCT with target proteins during biosynthesis;Axon guidance;Cell surface interactions at the vascular wall;Chaperonin-mediated protein folding;Constitutive Signaling by Aberrant PI3K in Cancer;Constitutive Signaling by EGFRvIII;Constitutive Signaling by Ligand-Responsive EGFR Cancer Variants;Constitutive Signaling by Overexpressed ERBB2;Cytokine Signaling…	6	P01112,P04626,P04637,P21802,P42336,Q969H0	15	P01112,P04626;P01112,P04637;P01112,P21802;P01112,P42336;P01112,Q969H0;P04626,P04637;P04626,P21802;P04626,P42336;P04626,Q969H0;P04637,P21802;P04637,P42336;P04637,Q969H0;P21802,P42336;P21802,Q969H0;P42336,Q969H0	6	P01112,P04626,P04637,P21802,P42336,Q969H0	P42336,P01112,P04626	Vertical
Esophageal_Cancer	Varicose_Veins	Cardiovascular	-0.274799	NO	5	HAP1,JUP,PTPRR,RP1L1,SORBS2	0		0		0		1	O94875,P14923	2	O94875,P14923	P14923,O94875	Vertical
Esophageal_Cancer	Vasculitis	Immune	-0.169777	NO	2	RBFOX1,WWOX	1	Q9NWB1,Q9NZC7	3	Gene expression (Transcription);Generic Transcription Pathway;RNA Polymerase II Transcription	2	Q9NWB1,Q9NZC7	0		0		Q9NWB1,Q9NZC7	Vertical
Esophageal_Cancer	Vitamin_Deficiency	Metabolic	0.981289	YES	5	ALDH1A2,ANXA4,ARNTL,PLCE1,TM4SF2	1	O00327,Q9P212	1	Metabolism	2	O00327,Q9P212	1	O00327,Q9P212	2	O00327,Q9P212	Q9P212,O00327	Vertical
Esophageal_Cancer	Vitreous_Body_Disorder	Ophthalmological	0.19438	NO	3	ACAD10,ALDH1A2,COBL	0		0		0		0		0			Horizontal
Hepatobiliary_Cancer	Pancreatic_Cancer	Digestive	4.64747	YES	6	APOB,CDKN2A,KRAS,TERT,TP53,ZNRF3	18	P04637,Q8N726;P42771,Q8N726;P04637,P42771;P01116,P04637;P01116,Q8N726;P04114,P04637;P01116,P42771;O14746,Q9ULT6;O14746,P04637;P01116,P04114;P04114,Q8N726;O14746,P01116;O14746,P04114;O14746,P42771;O14746,Q8N726;P01116,Q9ULT6;P04114,Q9ULT6;P04637,Q9ULT6	38	Apoptosis;Cell Cycle;Cell Cycle Checkpoints;Cell Cycle, Mitotic;Cellular responses to external stimuli;Cellular responses to stress;Cellular Senescence;Cytokine Signaling in Immune system;Disease;Diseases of cellular response to stress;Diseases of Cellular Senescence;G1/S DNA Damage Checkpoints;Gene expression (Transcription);Generic Transcription Pathway;Hemostasis;Immune System;Intrinsic Pathwa…	7	O14746,P01116,P04114,P04637,P42771,Q8N726,Q9ULT6	14	O14746,P01116;O14746,P04114;O14746,P04637;O14746,P42771;P01116,P04114;P01116,P04637;P01116,P42771;P01116,Q9ULT6;P04114,P04637;P04114,P42771;P04114,Q9ULT6;P04637,P42771;P04637,Q9ULT6;P42771,Q9ULT6	6	O14746,P01116,P04114,P04637,P42771,Q9ULT6	P01116,P04637	Vertical
Hepatobiliary_Cancer	Stomach_Cancer	Digestive	2.26413	YES	10	APC,ARID1A,CDKAL1,COL21A1,CTNNB1,KIF26B,KRAS,NRAS,PIK3CA,TP53	21	P01111,P42336;P25054,P35222;P01111,P01116;P04637,P35222;P35222,P42336;P01111,P35222;P01116,P42336;P01116,P35222;P01116,P04637;P04637,P25054;P04637,P42336;P01111,P04637;O14497,P01116;O14497,P04637;O14497,P35222;P01111,P25054;P01116,P25054;P25054,P42336;P04637,Q2KJY2;P01111,Q2KJY2;P42336,Q2KJY2	114	Adaptive Immune System;Apoptosis;Apoptotic cleavage of cellular proteins;Apoptotic execution phase;Axon guidance;Beta-catenin phosphorylation cascade;Cell surface interactions at the vascular wall;Cell-Cell communication;Constitutive Signaling by EGFRvIII;Constitutive Signaling by Ligand-Responsive EGFR Cancer Variants;Cytokine Signaling in Immune system;DAP12 interactions;DAP12 signaling;Deactiv…	8	O14497,P01111,P01116,P04637,P25054,P35222,P42336,Q2KJY2	27	O14497,P01111;O14497,P01116;O14497,P04637;O14497,P25054;O14497,P35222;O14497,P42336;P01111,P01116;P01111,P04637;P01111,P25054;P01111,P35222;P01111,P42336;P01111,Q2KJY2;P01116,P04637;P01116,P25054;P01116,P35222;P01116,P42336;P04637,P25054;P04637,P35222;P04637,P42336;P25054,P35222;P25054,P42336;P25054,Q5VV42;P35222,P42336;P35222,Q2KJY2;P35222,Q5VV42;P42336,Q2KJY2;P42336,Q96P44	10	O14497,P01111,P01116,P04637,P25054,P35222,P42336,Q2KJY2,Q5VV42,Q96P44	P42336,P35222	Vertical
Hepatobiliary_Cancer	Acquired_Hypothyroidism	Endocrine	0.0775475	NO	11	AR,CBLB,CD226,CDK14,HLA-DQA1,HLA-DQB1,KCNH7,KEAP1,PTPRT,STAT4,TERT	12	P10275,Q14145;Q13191,Q14145;P01909,Q13191;P01909,Q14145;P01909,Q14765;P01909,Q15762;Q13191,Q15762;Q14145,Q15762;O14746,P10275;Q13191,Q14765;Q14145,Q14765;Q14765,Q15762	10	Adaptive Immune System;Antigen processing: Ubiquitination & Proteasome degradation;Class I MHC mediated antigen processing & presentation;Cytokine Signaling in Immune system;Deubiquitination;Immune System;Metabolism of proteins;Post-translational protein modification;Signal Transduction;Ub-specific processing proteases	7	O14746,P01909,P10275,Q13191,Q14145,Q14765,Q15762	14	O14522,P10275;O14522,Q14765;O14746,P10275;O14746,Q13191;O14746,Q14145;O14746,Q14765;O94921,P10275;P10275,Q13191;P10275,Q14145;P10275,Q14765;Q13191,Q14145;Q13191,Q14765;Q13191,Q15762;Q14145,Q14765	8	O14522,O14746,O94921,P10275,Q13191,Q14145,Q14765,Q15762	Q14765,Q14145,Q13191	Vertical
Hepatobiliary_Cancer	Acute_Bronchitis	Infectious_Disease	-Inf	NO	4	HCRTR2,NFIA,PCDH15,SCARB2	0		0		0		1	O43614,Q14108	2	O43614,Q14108	O43614,Q14108	Vertical
Hepatobiliary_Cancer	Acute_Sinusitis	Immune	0.865825	NO	7	C4orf29,CTNNA3,HLA-DQA1,KCTD8,LARP1B,PCDH15,PTPRT	0		0		0		0		0			Horizontal
Hepatobiliary_Cancer	Acute_Upper_Respiratory_Infection	Infectious_Disease	-0.0249685	NO	5	HLA-DQB1,HLA-S,MICA,MTCO3P1,PPP1R12A	0		0		0		0		0			Horizontal
Hepatobiliary_Cancer	Allergic_Rhinitis	Immune	-0.840474	NO	14	COBLL1,CREB5,HLA-DQA1,HLA-DQB1,IDH2,IL2RB,LEF1,MTCO3P1,PQBP1,RAD50,RBM11,SF3B1,TMEM232,WDR45	6	O60828,O75533;Q92878,Q9UJU2;P01909,P14784;O75533,Q92878;O75533,Q9UJU2;P14784,Q9UJU2	10	Cytokine Signaling in Immune system;Gene expression (Transcription);Generic Transcription Pathway;Immune System;Metabolism of RNA;mRNA Splicing;mRNA Splicing - Major Pathway;Processing of Capped Intron-Containing Pre-mRNA;RNA Polymerase II Transcription;Signal Transduction	6	O60828,O75533,P01909,P14784,Q92878,Q9UJU2	12	O60828,O75533;O60828,P57052;O60828,Q92878;O75533,P57052;O75533,Q02930;O75533,Q92878;O75533,Q9UJU2;P14784,Q02930;P14784,Q92878;P48735,Q92878;Q02930,Q9UJU2;Q92878,Q9UJU2	8	O60828,O75533,P14784,P48735,P57052,Q02930,Q92878,Q9UJU2	O75533	Vertical
Hepatobiliary_Cancer	Alzheimers_Disease	Neuropsychiatric	0.913095	NO	14	ALB,ASIC2,BICD1,CELF1,DRD4,FAM47E,HLA-DQA1,HSP90AA1,IQCK,IRF2BP1,SCARB2,SH3RF3,SPI1,TACR1	15	P21917,P25103;P25103,Q14108;P02768,P07900;P01909,P07900;P07900,P17947;P07900,P25103;P25103,Q96G01;Q14108,Q96G01;P02768,P25103;P02768,Q14108;P02768,Q16515;P02768,Q96G01;P07900,P21917;P07900,Q14108;P07900,Q96G01	16	Binding and Uptake of Ligands by Scavenger Receptors;Cargo recognition for clathrin-mediated endocytosis;Class A/1 (Rhodopsin-like receptors);Clathrin-mediated endocytosis;Cytokine Signaling in Immune system;Developmental Biology;Gene expression (Transcription);GPCR downstream signalling;GPCR ligand binding;Immune System;Membrane Trafficking;Metabolism;Signal Transduction;Signaling by GPCR;Transp…	9	P01909,P02768,P07900,P17947,P21917,P25103,Q14108,Q16515,Q96G01	16	P02768,P07900;P02768,P17947;P02768,P25103;P02768,Q14108;P07900,P17947;P07900,P25103;P07900,Q14108;P07900,Q8N0W5;P07900,Q92879;P07900,Q96G01;P17947,P25103;P17947,Q8IU81;P25103,Q14108;P25103,Q8IU81;Q14108,Q8IU81;Q8N0W5,Q96G01	9	P02768,P07900,P17947,P25103,Q14108,Q8IU81,Q8N0W5,Q92879,Q96G01	P07900	Vertical
Hepatobiliary_Cancer	Aneurysm	Cardiovascular	1.2588	YES	1	CTNNA3	0		0		0		0		0			Horizontal
Hepatobiliary_Cancer	Aplastic_Anemia	Hematologic	2.27998	YES	3	ALCAM,CD226,TERT	0		0		0		0		0			Horizontal
Hepatobiliary_Cancer	Asthma	Immune	0.136826	NO	13	EEFSEC,HLA-DQA1,HLA-DQB1,HLA-DQB3,IL2RB,MICA,MICD,MTCO3P1,NSUN3,RAD50,TACR1,TENM3,TMEM232	2	P01909,P14784;P14784,P25103	3	Cytokine Signaling in Immune system;Immune System;Signal Transduction	3	P01909,P14784,P25103	5	P14784,P25103;P14784,Q92878;P25103,P57772;P25103,Q92878;P57772,Q92878	4	P14784,P25103,P57772,Q92878	P14784,P25103	Vertical
Hepatobiliary_Cancer	Autism	Neuropsychiatric	-Inf	NO	8	CALHM1,CALHM2,CREBBP,KCND1,MAP4,MAPKAP1,NEK4,OTUD5	3	Q92793,Q9BPZ7;Q92793,Q96G74;Q96G74,Q9BPZ7	12	DDX58/IFIH1-mediated induction of interferon-alpha/beta;Disease;Diseases of signal transduction by growth factor receptors and second messengers;Gene expression (Transcription);Generic Transcription Pathway;Immune System;Innate Immune System;Metabolism of proteins;Post-translational protein modification;RNA Polymerase II Transcription;Signal Transduction;Transcriptional Regulation by TP53	3	Q92793,Q96G74,Q9BPZ7	2	Q92793,Q96G74;Q92793,Q9BPZ7	3	Q92793,Q96G74,Q9BPZ7	Q92793	Vertical
Hepatobiliary_Cancer	Benign_Bone_Connective_Tissue_Neoplasm	Musculoskeletal	-0.594751	NO	16	ASIC2,CDCA2,CDK14,CREB3L1,CREB5,FOXN3,GRID1,HLA-DQB3,KCTD8,MTCO3P1,PCDH15,PTPRT,SH3RF3,SLC20A2,TERT,TP53	3	O14746,P04637;P04637,Q96BA8;Q08357,Q16515	4	Cell Cycle;Metabolism of proteins;Signal Transduction;Transport of small molecules	5	O14746,P04637,Q08357,Q16515,Q96BA8	9	O14522,P04637;O14746,P04637;O14746,Q02930;O94921,P04637;O94921,Q69YH5;P04637,Q02930;P04637,Q69YH5;P04637,Q96BA8;Q02930,Q96BA8	7	O14522,O14746,O94921,P04637,Q02930,Q69YH5,Q96BA8	P04637	Vertical
Hepatobiliary_Cancer	Benign_Endocrine_Neoplasm	Endocrine	0.270293	NO	4	FAM149B1,MICU1,P4HA1,USP54	0		0		0		0		0			Horizontal
Hepatobiliary_Cancer	Benign_Female_Genital_Neoplasm	Reproductive	-0.32806	NO	6	C4orf29,CALHM1,CALHM2,LARP1B,PTPRT,SH3RF3	0		0		0		0		0			Horizontal
Hepatobiliary_Cancer	Benign_Oropharyngeal_Neoplasm	Digestive	0.418319	NO	2	C10orf32,CTNNA3	0		0		0		0		0			Horizontal
Hepatobiliary_Cancer	Benign_Ovarian_Neoplasm	Reproductive	0.0110158	NO	4	CCDC88C,IFNL3,MRPS22,TERT	1	O14746,Q9P219	3	Signal Transduction;Signaling by WNT;TCF dependent signaling in response to WNT	2	O14746,Q9P219	0		0		Q9P219,O14746	Vertical
Hepatobiliary_Cancer	Benign_Prostatic_Hyperplasia	Reproductive	0.793603	YES	1	TERT	0		0		0		0		0			Horizontal
Hepatobiliary_Cancer	Benign_Thyroid_Neoplasm	Endocrine	0.549638	NO	3	ASIC2,C20orf26,FRMPD4	0		0		0		0		0			Horizontal
Hepatobiliary_Cancer	Benign_Urinary_Neoplasm	Urinary	1.72771	NO	2	ASIC2,GFRAL	0		0		0		0		0			Horizontal
Hepatobiliary_Cancer	Benign_Uterine_Neoplasm	Reproductive	-0.760235	NO	4	IKBKAP,MED15,PCDH15,TENM3	0		0		0		0		0			Horizontal
Hepatobiliary_Cancer	Bladder_Cancer	Urinary	0.936251	YES	4	HRAS,KRAS,LRRC56,RB1	3	P01112,P01116;P01116,P06400;P01112,P06400	19	Cytokine Signaling in Immune system;Disease;Diseases of signal transduction by growth factor receptors and second messengers;FLT3 Signaling;Gene expression (Transcription);Generic Transcription Pathway;Immune System;MAPK family signaling cascades;MAPK1/MAPK3 signaling;Oncogenic MAPK signaling;Paradoxical activation of RAF signaling by kinase inactive BRAF;RAF/MAP kinase cascade;RAS GTPase cycle m…	3	P01112,P01116,P06400	3	P01112,P01116;P01112,P06400;P01116,P06400	3	P01112,P01116,P06400	P06400,P01116,P01112	Vertical
Hepatobiliary_Cancer	Bone_Cancer	Musculoskeletal	1.88723	YES	16	ARHGAP1,ASIC2,CDK14,CREB3L1,CREB5,CRYL1,FOXN3,GRID1,HLA-DQB3,IFT88,MTCO3P1,PCDH15,PTPRT,SH3RF3,SLC20A2,ZNF408	2	Q07960,Q13099;Q08357,Q16515	2	Signal Transduction;Transport of small molecules	4	Q07960,Q08357,Q13099,Q16515	1	Q02930,Q96BA8	2	Q02930,Q96BA8	Q07960,Q08357,Q96BA8,Q16515,Q13099,Q02930	Vertical
Hepatobiliary_Cancer	Brain_Cancer	CNS	1.18576	NO	9	CTNNB1,IDH1,IDH2,NFIA,NRAS,PCDH15,PIK3CA,TERT,TP53	18	P01111,P42336;P04637,P35222;P35222,P42336;P01111,P35222;P04637,P42336;O14746,P35222;O75874,P01111;O75874,P42336;P01111,P04637;O75874,P35222;O14746,P04637;O14746,P01111;O14746,P42336;O75874,P04637;O75874,P48735;P04637,Q12857;P35222,Q12857;P42336,P48735	94	Adaptive Immune System;Apoptosis;Axon guidance;Cell Cycle;Cell surface interactions at the vascular wall;Cell-Cell communication;Constitutive Signaling by EGFRvIII;Constitutive Signaling by Ligand-Responsive EGFR Cancer Variants;Cytokine Signaling in Immune system;DAP12 interactions;DAP12 signaling;Developmental Biology;Disease;Diseases of signal transduction by growth factor receptors and second…	8	O14746,O75874,P01111,P04637,P35222,P42336,P48735,Q12857	24	O14746,O75874;O14746,P01111;O14746,P04637;O14746,P35222;O14746,P42336;O14746,P48735;O14746,Q12857;O75874,P01111;O75874,P04637;O75874,P35222;O75874,P42336;O75874,P48735;P01111,P04637;P01111,P35222;P01111,P42336;P01111,P48735;P01111,Q12857;P04637,P35222;P04637,P42336;P04637,P48735;P04637,Q12857;P35222,P42336;P35222,P48735;P42336,P48735	8	O14746,O75874,P01111,P04637,P35222,P42336,P48735,Q12857	P04637	Vertical
Hepatobiliary_Cancer	Cardiomyopathy	Cardiovascular	0.559423	NO	12	AMBRA1,ARHGAP1,DRD4,HLA-DQA1,HLA-DQB1,MBNL2,MTCO3P1,MYBPC3,RAP2A,STAT4,SYNPO2L,VTI1A	2	P01909,Q14765;P21917,Q07960	3	Cytokine Signaling in Immune system;Immune System;Signal Transduction	4	P01909,P21917,Q07960,Q14765	2	Q07960,Q14765;Q14896,Q9C0C7	4	Q07960,Q14765,Q14896,Q9C0C7	Q07960,Q14765	Vertical
Hepatobiliary_Cancer	Cerebrovascular_Disease	Cardiovascular	0.671763	YES	7	CNNM2,FGA,NFE2L2,NT5C2,SLC24A3,SLC39A13,SYNPO2L	0		0		0		2	P02671,Q9H8M5;P49902,Q9H8M5	3	P02671,P49902,Q9H8M5	Q9H8M5	Vertical
Hepatobiliary_Cancer	Chronic_Glomerulonephritis	Immune	1.48303	YES	5	HLA-DQA1,HLA-DQB1,HLA-DQB3,MICD,MTCO3P1	0		0		0		0		0			Horizontal
Hepatobiliary_Cancer	Chronic_Pruritus	Integumentary	2.01465	YES	1	GRID1	0		0		0		0		0			Horizontal
Hepatobiliary_Cancer	Chronic_Sinusitis	Immune	-0.333168	NO	1	HLA-DQA1	0		0		0		0		0			Horizontal
Hepatobiliary_Cancer	CNS_Infection	Infectious_Disease	0.575923	NO	3	AKAP7,CACNA2D1,KRAS	0		0		0		1	P54289,Q9P0M2	2	P54289,Q9P0M2	Q9P0M2,P54289	Vertical
Hepatobiliary_Cancer	Conduct_Disorder	Neuropsychiatric	-Inf	NO	1	GRID1	0		0		0		0		0			Horizontal
Hepatobiliary_Cancer	Conjunctival_Disorders	Ophthalmological	-0.587354	NO	1	FUBP3	0		0		0		0		0			Horizontal
Hepatobiliary_Cancer	Connective_Tissue_Infection	Infectious_Disease	-Inf	NO	2	GRIK1,NFIA	0		0		0		0		0			Horizontal
Hepatobiliary_Cancer	Cranial_Nerve_Disorder	PNS	0.491959	NO	3	ADAMTSL1,GRID1,SCAI	0		0		0		0		0			Horizontal
Hepatobiliary_Cancer	Depression	Neuropsychiatric	0.22875	NO	2	CNNM2,ITIH3	0		0		0		0		0			Horizontal
Hepatobiliary_Cancer	Eating_Disorder	Neuropsychiatric	0.995114	NO	10	AMBRA1,CNNM2,CREB5,DGKZ,FGFR1,INA,ITIH3,MAU2,NT5C2,PCGF6	1	Q06033,Q13574	2	Hemostasis;Platelet activation, signaling and aggregation	2	Q06033,Q13574	3	P11362,Q13574;P49902,Q9H8M5;Q9BYE7,Q9Y6X3	6	P11362,P49902,Q13574,Q9BYE7,Q9H8M5,Q9Y6X3	Q13574	Vertical
Hepatobiliary_Cancer	Encephalitis	Infectious_Disease	0.543005	NO	2	COBLL1,FEZ2	0		0		0		0		0			Horizontal
Hepatobiliary_Cancer	Eustachian_Tube_Disorder	Otic	-Inf	NO	4	FAM83B,MEF2B,RET,TMEM232	1	P07949,Q02080	1	Developmental Biology	2	P07949,Q02080	0		0		P07949,Q02080	Vertical
Hepatobiliary_Cancer	Eye_Infection	Infectious_Disease	0.533405	NO	2	CRIM1,GRID1	0		0		0		0		0			Horizontal
Hepatobiliary_Cancer	Eyelid_Disorders	Ophthalmological	-0.342299	NO	4	HLA-DQA1,HLA-DQB1,MTCO3P1,STAT4	1	P01909,Q14765	2	Cytokine Signaling in Immune system;Immune System	2	P01909,Q14765	0		0		P01909,Q14765	Vertical
Hepatobiliary_Cancer	General_Hypertension	Cardiovascular	0.691758	YES	13	ACP2,CDKAL1,CNNM2,GRIK1,HLA-DQB1,MTCH2,NR1H3,NT5C2,NUP160,PSMC3,PTPRJ,SZT2,YES1	17	P17980,Q12769;P07947,P17980;P07947,Q12769;P17980,Q12913;P07947,Q12913;P17980,Q13133;P17980,Q5T011;Q12769,Q12913;Q12769,Q13133;Q12769,Q5T011;Q12769,Q5VV42;P07947,Q13133;P17980,P49902;P17980,Q5VV42;P49902,Q12769;P49902,Q13133;Q12913,Q13133	37	Adaptive Immune System;Axon guidance;Cell Cycle;Cell Cycle Checkpoints;Cell Cycle, Mitotic;Cellular responses to external stimuli;Cellular responses to stress;Cytokine Signaling in Immune system;Developmental Biology;Disease;Diseases of signal transduction by growth factor receptors and second messengers;Disorders of transmembrane transporters;Gene expression (Transcription);Generic Transcription…	8	P07947,P17980,P49902,Q12769,Q12913,Q13133,Q5T011,Q5VV42	9	P07947,P17980;P07947,Q12769;P07947,Q12913;P17980,Q12769;P17980,Q12913;P17980,Q13133;P49902,Q9H8M5;Q12769,Q5T011;Q5VV42,Q9Y6C9	10	P07947,P17980,P49902,Q12769,Q12913,Q13133,Q5T011,Q5VV42,Q9H8M5,Q9Y6C9	P17980	Vertical
Hepatobiliary_Cancer	Glaucoma	Ophthalmological	0.148922	NO	7	AGBL2,ALCAM,APBB2,CDKN2A,MADD,PSMC3,RAPSN	6	P17980,Q8N726;P42771,Q8N726;P17980,P42771;P17980,Q13740;P17980,Q5U5Z8;Q5U5Z8,Q8N726	28	Apoptosis;Axon guidance;Cell Cycle;Cell Cycle Checkpoints;Cell Cycle, Mitotic;Cellular responses to external stimuli;Cellular responses to stress;Cellular Senescence;Developmental Biology;Disease;Diseases of cellular response to stress;Diseases of Cellular Senescence;G1/S DNA Damage Checkpoints;Gene expression (Transcription);Generic Transcription Pathway;Metabolism of proteins;Mitotic G1 phase a…	5	P17980,P42771,Q13740,Q5U5Z8,Q8N726	4	P17980,P42771;P17980,Q13702;P17980,Q8WXG6;Q13702,Q13740	5	P17980,P42771,Q13702,Q13740,Q8WXG6	P17980	Vertical
Hepatobiliary_Cancer	Goiter	Endocrine	-0.110225	NO	11	AC007401.2,CRIM1,FEZ2,HLA-DQB1,HLA-S,MEF2B,MICA,MICD,MTCO3P1,NFIA,STAT4	0		0		0		2	Q02080,Q14765;Q9NZV1,Q9UHY8	4	Q02080,Q14765,Q9NZV1,Q9UHY8	Q9UHY8,Q9NZV1,Q14765,Q02080	Vertical
Hepatobiliary_Cancer	Hernia	Musculoskeletal	0.655682	YES	4	APOB,CDCA2,SLC30A10,ST3GAL3	2	P04114,Q11203;P04114,Q6XR72	5	Metabolism;Metabolism of proteins;Post-translational protein modification;Signal Transduction;Transport of small molecules	3	P04114,Q11203,Q6XR72	1	P04114,Q6XR72	2	P04114,Q6XR72	P04114	Vertical
Hepatobiliary_Cancer	Herpes_Simplex	Infectious_Disease	1.2498	NO	1	USP54	0		0		0		0		0			Horizontal
Hepatobiliary_Cancer	HIV	Infectious_Disease	1.59449	YES	1	MICA	0		0		0		0		0			Horizontal
Hepatobiliary_Cancer	Hodgkins_Disease	Hematologic	0.664729	NO	8	AF196779.12,CACNA2D1,CCDC120,HLA-DQA1,HLA-DQB1,PRAF2,TP53,WDR45	1	P01909,P04637	2	Cytokine Signaling in Immune system;Immune System	2	P01909,P04637	1	P04637,Q9Y484	2	P04637,Q9Y484	P04637	Vertical
Hepatobiliary_Cancer	IBS	Digestive	-0.249038	NO	1	IGF2R	0		0		0		0		0			Horizontal
Hepatobiliary_Cancer	Jaw_Disease	Musculoskeletal	0.982258	NO	3	APOB,CACNA2D1,CREBBP	1	P04114,Q92793	6	Immune System;Innate Immune System;Metabolism;Metabolism of proteins;Post-translational protein modification;Signal Transduction	2	P04114,Q92793	2	P04114,Q92793;P54289,Q92793	3	P04114,P54289,Q92793	Q92793	Vertical
Hepatobiliary_Cancer	Lacrimal_System_Disorder	Ophthalmological	0.449599	NO	4	HLA-DQA1,HLA-DQB1,MTCO3P1,STAT4	1	P01909,Q14765	2	Cytokine Signaling in Immune system;Immune System	2	P01909,Q14765	0		0		P01909,Q14765	Vertical
Hepatobiliary_Cancer	Learning_Disorder	Neuropsychiatric	1.70009	YES	3	APBB2,ARID2,FOXN3	0		0		0		0		0			Horizontal
Hepatobiliary_Cancer	Lipoma	Musculoskeletal	-0.433568	NO	1	CALHM2	0		0		0		0		0			Horizontal
Hepatobiliary_Cancer	Lung_Cancer	Respiratory	2.43266	YES	36	AKT1,APC,AQP7,ARID1A,ARID2,ASIC2,CASP8,CDC27,CDKN2A,CTNNB1,DHFR,DRD4,DSPP,FGFR1,GNAS,HLA-DQA1,HLA-DQB1,HRAS,IDH1,KEAP1,KRAS,LRRC56,MAPK1,MET,MKI67,MSH3,MTCO3P1,MUC4,MYO5B,NFE2L2,NRAS,PIK3CA,TERT,TP53,UBXN11,VTI1A	288	P01111,P01112;P01111,P42336;P01112,P42336;P01111,P28482;P01112,P28482;P28482,P42336;P28482,P31749;P63092,Q5JWF2;P31749,P42336;P04637,Q8N726;P04637,P31749;P04637,P28482;P08581,P28482;P08581,P42336;P25054,P35222;P01111,P31749;P01112,P31749;P01116,P28482;P31749,P35222;P01111,P01116;P01112,P01116;P01111,P08581;P01112,P08581;P08581,P31749;P28482,P35222;P28482,Q8N726;P01116,P08581;P28482,P30260;P28482,…	269	Activated NTRK2 signals through FRS2 and FRS3;Activated NTRK2 signals through RAS;Activated NTRK3 signals through RAS;Activation of BH3-only proteins;Activation of NMDA receptors and postsynaptic events;Activation of RAS in B cells;Adaptive Immune System;ADORA2B mediated anti-inflammatory cytokines production;Anti-inflammatory response favouring Leishmania parasite infection;Antigen processing: U…	31	O14497,O14520,O14746,O75874,P00374,P01111,P01112,P01116,P01909,P04637,P08581,P11362,P20585,P21917,P25054,P28482,P30260,P31749,P35222,P42336,P42771,P63092,Q14145,Q14790,Q16515,Q5JWF2,Q68CP9,Q8N726,Q96AJ9,Q99102,Q9ULV0	268	O14497,O14746;O14497,O75874;O14497,P00374;O14497,P01111;O14497,P01112;O14497,P01116;O14497,P04637;O14497,P08581;O14497,P11362;O14497,P20585;O14497,P25054;O14497,P28482;O14497,P30260;O14497,P31749;O14497,P35222;O14497,P42336;O14497,P42771;O14497,P46013;O14497,Q14145;O14497,Q14790;O14497,Q16236;O14497,Q5JWF2;O14497,Q68CP9;O14746,O75874;O14746,P00374;O14746,P01111;O14746,P01112;O14746,P01116;O14746,…	28	O14497,O14746,O75874,P00374,P01111,P01112,P01116,P04637,P08581,P11362,P20585,P25054,P28482,P30260,P31749,P35222,P42336,P42771,P46013,Q14145,Q14790,Q16236,Q5JWF2,Q5T124,Q68CP9,Q96AJ9,Q99102,Q9NZW4	P31749	Vertical
Hepatobiliary_Cancer	Lupus_Erythematosus	Immune	0.978937	NO	16	ATXN1,CD226,DRD4,GTF2H1,HLA-DQA1,HLA-DQB1,HLA-DQB3,HLA-S,KEAP1,LEF1,MICA,MICD,MTCO3P1,NT5C2,STAT4,TERT	10	O14746,Q9UJU2;P32780,Q9UJU2;P01909,Q14145;P01909,Q14765;P01909,Q15762;Q14145,Q15762;O14746,P21917;P21917,Q9UJU2;Q14145,Q14765;Q14765,Q15762	10	Adaptive Immune System;Cytokine Signaling in Immune system;Formation of the beta-catenin:TCF transactivating complex;Gene expression (Transcription);Generic Transcription Pathway;Immune System;RNA Polymerase II Transcription;Signal Transduction;Signaling by WNT;TCF dependent signaling in response to WNT	8	O14746,P01909,P21917,P32780,Q14145,Q14765,Q15762,Q9UJU2	11	O14746,P32780;O14746,Q14145;O14746,Q14765;O14746,Q9UJU2;P32780,Q14145;P32780,Q14765;P32780,Q9UJU2;P54253,Q14145;Q14145,Q14765;Q14145,Q9UJU2;Q14765,Q9UJU2	6	O14746,P32780,P54253,Q14145,Q14765,Q9UJU2	Q14145	Vertical
Hepatobiliary_Cancer	Lymphoid_Leukemia	Hematologic	0.463154	NO	8	CASP8,CDKN2A,HLA-DQA1,HLA-DQB1,LEF1,MTCO3P1,TERT,TP53	17	P04637,Q8N726;P42771,Q8N726;P04637,P42771;P04637,Q9UJU2;P04637,Q14790;Q14790,Q8N726;O14746,Q9UJU2;P42771,Q9UJU2;Q8N726,Q9UJU2;O14746,P04637;P01909,P04637;O14746,P42771;O14746,Q14790;O14746,Q8N726;P01909,Q14790;P42771,Q14790;Q14790,Q9UJU2	39	Apoptosis;Cell Cycle;Cell Cycle Checkpoints;Cell Cycle, Mitotic;Cellular responses to external stimuli;Cellular responses to stress;Cellular Senescence;Cytokine Signaling in Immune system;Disease;Diseases of cellular response to stress;Diseases of Cellular Senescence;Diseases of programmed cell death;Formation of the beta-catenin:TCF transactivating complex;G1/S DNA Damage Checkpoints;Gene expres…	7	O14746,P01909,P04637,P42771,Q14790,Q8N726,Q9UJU2	9	O14746,P04637;O14746,P42771;O14746,Q14790;O14746,Q9UJU2;P04637,P42771;P04637,Q14790;P04637,Q9UJU2;P42771,Q14790;P42771,Q9UJU2	5	O14746,P04637,P42771,Q14790,Q9UJU2	P04637	Vertical
Hepatobiliary_Cancer	Macular_Degeneration	Ophthalmological	0.368102	NO	3	CDKAL1,PCDH15,TENM3	0		0		0		0		0			Horizontal
Hepatobiliary_Cancer	Male_Genital_Cancer	Reproductive	1.6962	YES	13	ADAMTSL1,AR,CASP8,CCDC88C,CDKAL1,EEFSEC,IRF2BP1,RAPSN,SLC39A13,SPI1,TERT,TP53,TRIM31	17	P04637,P10275;P04637,Q14790;O14746,Q9P219;P04637,P17947;P10275,P17947;O14746,P04637;P04637,Q8N6G6;P04637,Q9BZY9;P10275,Q8N6G6;O14746,P10275;O14746,Q14790;P04637,Q9P219;P10275,Q14790;P10275,Q9P219;Q14790,Q8N6G6;Q14790,Q9BZY9;Q14790,Q9P219	21	Apoptosis;Cell Cycle;Cellular responses to external stimuli;Cellular responses to stress;Cytokine Signaling in Immune system;Deubiquitination;Disease;Gene expression (Transcription);Generic Transcription Pathway;Immune System;Intrinsic Pathway for Apoptosis;Metabolism of proteins;Post-translational protein modification;Programmed Cell Death;RNA Polymerase II Transcription;Signal Transduction;Sign…	8	O14746,P04637,P10275,P17947,Q14790,Q8N6G6,Q9BZY9,Q9P219	24	O14746,P04637;O14746,P10275;O14746,P17947;O14746,Q14790;O14746,Q5VV42;O14746,Q9BZY9;P04637,P10275;P04637,P17947;P04637,P57772;P04637,Q13702;P04637,Q14790;P04637,Q8N6G6;P04637,Q9BZY9;P10275,P17947;P10275,Q13702;P10275,Q14790;P10275,Q5VV42;P10275,Q9P219;P17947,Q14790;P17947,Q8IU81;P17947,Q9BZY9;Q13702,Q14790;Q5VV42,Q8N6G6;Q8IU81,Q9BZY9	12	O14746,P04637,P10275,P17947,P57772,Q13702,Q14790,Q5VV42,Q8IU81,Q8N6G6,Q9BZY9,Q9P219	P04637	Vertical
Hepatobiliary_Cancer	Melanoma	Integumentary	0.142882	NO	11	AKT1,CASP8,CDKAL1,CDKN2A,CTNNB1,HRAS,LRRC56,NRAS,PIK3CA,TERT,TP53	46	P01111,P01112;P01111,P42336;P01112,P42336;P31749,P42336;P04637,Q8N726;P04637,P31749;P01111,P31749;P01112,P31749;P31749,P35222;P31749,Q8N726;P42771,Q8N726;P04637,P42771;P04637,P35222;P35222,P42336;P01111,P35222;P01112,P35222;P35222,Q14790;P35222,Q8N726;P04637,P42336;P31749,P42771;P31749,Q14790;P01111,Q14790;P01112,Q14790;P04637,Q14790;P35222,P42771;Q14790,Q8N726;O14746,P31749;O14746,P35222;P01111,…	197	Activated NTRK2 signals through FRS2 and FRS3;Activated NTRK2 signals through RAS;Activated NTRK3 signals through RAS;Activation of BH3-only proteins;Activation of NMDA receptors and postsynaptic events;Activation of RAS in B cells;Adaptive Immune System;Apoptosis;Apoptotic cleavage of cellular proteins;Apoptotic execution phase;Axon guidance;C-type lectin receptors (CLRs);CD209 (DC-SIGN) signali…	11	O14746,P01111,P01112,P04637,P31749,P35222,P42336,P42771,Q14790,Q5VV42,Q8N726	38	O14746,P01111;O14746,P01112;O14746,P04637;O14746,P31749;O14746,P35222;O14746,P42336;O14746,P42771;O14746,Q14790;O14746,Q5VV42;P01111,P01112;P01111,P04637;P01111,P31749;P01111,P35222;P01111,P42336;P01111,P42771;P01111,Q14790;P01112,P04637;P01112,P31749;P01112,P35222;P01112,P42336;P01112,P42771;P01112,Q14790;P04637,P31749;P04637,P35222;P04637,P42336;P04637,P42771;P04637,Q14790;P31749,P35222;P31749,…	10	O14746,P01111,P01112,P04637,P31749,P35222,P42336,P42771,Q14790,Q5VV42	P31749,O14746,P35222	Vertical
Hepatobiliary_Cancer	MENI	Endocrine	3.37656	YES	5	FAM83B,IL36B,KIF26B,PTPRT,RET	1	P07949,Q9NZH7	2	Cytokine Signaling in Immune system;Immune System	2	P07949,Q9NZH7	1	O14522,P07949	2	O14522,P07949	P07949	Vertical
Hepatobiliary_Cancer	Migraine	Neuropsychiatric	-0.161018	NO	8	AMBRA1,BAZ1B,CHRM4,CNNM2,DGKZ,KIF26B,MAU2,SLC24A3	2	P08173,Q13574;Q13574,Q2KJY2	4	GPCR downstream signalling;Hemostasis;Signal Transduction;Signaling by GPCR	3	P08173,Q13574,Q2KJY2	0		0		Q13574	Vertical
Hepatobiliary_Cancer	Motor_Neuron_Disease	CNS	-Inf	NO	4	ARID2,HLA-DQB1,MTCO3P1,SF3B2	0		0		0		0		0			Horizontal
Hepatobiliary_Cancer	Multiple_Myeloma	Hematologic	0.548753	NO	12	CDKN2A,CREBBP,HLA-DQB1,HRAS,IDH1,IDH2,KRAS,LRRC56,NRAS,PIK3CA,RXRA,TP53	49	P01111,P01112;P01111,P42336;P01112,P42336;P04637,Q8N726;P19793,Q92793;P04637,Q92793;P01111,P01116;P01112,P01116;P42771,Q8N726;Q8N726,Q92793;P04637,P42771;P01111,Q92793;P01112,Q92793;P42336,Q92793;P01116,P42336;P01116,Q92793;P04637,P19793;P01116,P04637;P04637,P42336;P19793,Q8N726;P19793,P48735;P42771,Q92793;P01116,Q8N726;P19793,P42336;O75874,P01111;O75874,P42336;O75874,Q92793;P01111,P04637;P01112,…	195	Activated NTRK2 signals through FRS2 and FRS3;Activated NTRK2 signals through RAS;Activated NTRK3 signals through RAS;Activation of anterior HOX genes in hindbrain development during early embryogenesis;Activation of gene expression by SREBF (SREBP);Activation of HOX genes during differentiation;Activation of NMDA receptors and postsynaptic events;Activation of RAS in B cells;Adaptive Immune Syst…	11	O75874,P01111,P01112,P01116,P04637,P19793,P42336,P42771,P48735,Q8N726,Q92793	44	O75874,P01111;O75874,P01112;O75874,P01116;O75874,P04637;O75874,P19793;O75874,P42336;O75874,P42771;O75874,P48735;O75874,Q92793;P01111,P01112;P01111,P01116;P01111,P04637;P01111,P19793;P01111,P42336;P01111,P42771;P01111,P48735;P01111,Q92793;P01112,P01116;P01112,P04637;P01112,P19793;P01112,P42336;P01112,P42771;P01112,P48735;P01112,Q92793;P01116,P04637;P01116,P19793;P01116,P42336;P01116,P42771;P01116,…	10	O75874,P01111,P01112,P01116,P04637,P19793,P42336,P42771,P48735,Q92793	P42336,O75874,Q92793	Vertical
Hepatobiliary_Cancer	Multiple_Sclerosis_Other_Demyelinating_Disease	Immune	0.00990301	NO	15	AGBL2,ATXN1,CBLB,CD226,HLA-DQA1,HLA-DQB1,KEAP1,KIF1B,LEF1,MAPK1,MICD,MTCO3P1,MYBPC3,NR1H3,STAT4	20	P28482,Q9UJU2;Q13191,Q14145;P28482,Q14765;P01909,P28482;P01909,Q13191;P01909,Q14145;P01909,Q14765;P01909,Q15762;P28482,Q13133;Q13191,Q15762;Q14145,Q15762;Q14145,Q5U5Z8;O60333,P28482;P28482,Q13191;P28482,Q14145;P28482,Q15762;Q13133,Q9UJU2;Q13191,Q14765;Q14145,Q14765;Q14765,Q15762	15	Adaptive Immune System;Antigen processing: Ubiquitination & Proteasome degradation;Class I MHC mediated antigen processing & presentation;Cytokine Signaling in Immune system;Developmental Biology;Gene expression (Transcription);Generic Transcription Pathway;Hemostasis;Immune System;Metabolism of proteins;Post-translational protein modification;RNA Polymerase II Transcription;Signal Transduction;S…	10	O60333,P01909,P28482,Q13133,Q13191,Q14145,Q14765,Q15762,Q5U5Z8,Q9UJU2	19	O60333,Q14765;P28482,Q13133;P28482,Q13191;P28482,Q14145;P28482,Q14765;P28482,Q15762;P28482,Q5U5Z8;P28482,Q9UJU2;P54253,Q13191;P54253,Q14145;Q13133,Q14765;Q13133,Q9UJU2;Q13191,Q14145;Q13191,Q14765;Q13191,Q15762;Q13191,Q9UJU2;Q14145,Q14765;Q14145,Q9UJU2;Q14765,Q9UJU2	10	O60333,P28482,P54253,Q13133,Q13191,Q14145,Q14765,Q15762,Q5U5Z8,Q9UJU2	P28482	Vertical
Hepatobiliary_Cancer	Myasthenia_Gravis	Immune	-Inf	NO	12	AMBRA1,APC,AQP7,ARHGAP1,C11orf49,HLA-DQA1,LRP4,MADD,MMGT1,MYBPC3,PCDH15,ZNF408	2	O14520,Q8N4V1;P25054,Q07960	2	Signal Transduction;Transport of small molecules	4	O14520,P25054,Q07960,Q8N4V1	2	P25054,Q07960;Q14896,Q9C0C7	4	P25054,Q07960,Q14896,Q9C0C7	Q07960,P25054	Vertical
Hepatobiliary_Cancer	Myeloid_Leukemia	Hematologic	1.11614	NO	13	ASIC2,BICD1,CDK14,CREB3L1,CREB5,FOXN3,GRID1,HLA-DQB3,MTCO3P1,PCDH15,PTPRT,SH3RF3,SLC20A2	1	Q08357,Q16515	1	Transport of small molecules	2	Q08357,Q16515	1	Q02930,Q96BA8	2	Q02930,Q96BA8	Q08357,Q96BA8,Q16515,Q02930	Vertical
Hepatobiliary_Cancer	Myocardial_Infarction	Cardiovascular	0.867121	YES	15	APOB,AS3MT,CALHM2,CDKN2A,COBLL1,IGFBP1,IL2RB,KRAS,LEF1,NR1H3,POLB,RAP2A,SMPD3,STAT4,VCAN	44	P42771,Q8N726;P01116,P14784;P01116,Q8N726;P01116,Q9UJU2;P04114,P13611;P04114,Q13133;P08833,Q8N726;P01116,P42771;P04114,P08833;P08833,P13611;P14784,Q14765;P42771,Q9UJU2;Q8N726,Q9UJU2;P01116,P08833;P08833,P42771;P08833,Q9UJU2;P13611,Q8N726;Q13133,Q9NY59;P01116,P04114;P01116,Q14765;P04114,P06746;P04114,P14784;P04114,Q8N726;P04114,Q9NY59;P06746,P08833;P06746,P13611;P06746,Q8N726;P01116,P13611;P01116,…	32	Cell Cycle;Cellular responses to external stimuli;Cellular responses to stress;Cellular Senescence;Cytokine Signaling in Immune system;Disease;Diseases of cellular response to stress;Diseases of Cellular Senescence;FLT3 Signaling;Gene expression (Transcription);Generic Transcription Pathway;Immune System;Interleukin-2 family signaling;MAPK family signaling cascades;MAPK1/MAPK3 signaling;Metabolis…	13	P01116,P04114,P06746,P08833,P13611,P14784,P42771,Q13133,Q14765,Q8N726,Q9HBK9,Q9NY59,Q9UJU2	38	P01116,P04114;P01116,P08833;P01116,P10114;P01116,P13611;P01116,P14784;P01116,P42771;P01116,Q13133;P01116,Q14765;P01116,Q9UJU2;P04114,P08833;P04114,P13611;P04114,P14784;P04114,P42771;P04114,Q13133;P04114,Q14765;P04114,Q53SF7;P04114,Q9UJU2;P06746,P42771;P08833,P13611;P08833,P14784;P08833,P42771;P08833,Q13133;P08833,Q14765;P08833,Q9UJU2;P10114,P13611;P13611,P14784;P13611,P42771;P13611,Q13133;P13611,…	13	P01116,P04114,P06746,P08833,P10114,P13611,P14784,P42771,Q13133,Q14765,Q53SF7,Q9NY59,Q9UJU2	P04114	Vertical
Hepatobiliary_Cancer	Nail_Disease	Integumentary	0.750686	NO	2	CTNNA3,MTUS1	0		0		0		0		0			Horizontal
Hepatobiliary_Cancer	Nephrotic_Syndrome	Urinary	1.03759	NO	5	HLA-DQA1,HLA-DQB1,HLA-S,MICA,MTCO3P1	0		0		0		0		0			Horizontal
Hepatobiliary_Cancer	Non-Hodgkins_Lymphoma	Hematologic	1.07895	YES	8	CASP8,CDKN2A,HLA-DQA1,HLA-DQB1,LEF1,MTCO3P1,PNPLA3,TERT	11	P42771,Q8N726;Q14790,Q8N726;O14746,Q9UJU2;P42771,Q9UJU2;Q8N726,Q9UJU2;O14746,P42771;O14746,Q14790;O14746,Q8N726;P01909,Q14790;P42771,Q14790;Q14790,Q9UJU2	23	Apoptosis;Cell Cycle;Cellular responses to external stimuli;Cellular responses to stress;Cellular Senescence;Disease;Diseases of cellular response to stress;Diseases of Cellular Senescence;Diseases of programmed cell death;Formation of the beta-catenin:TCF transactivating complex;Gene expression (Transcription);Generic Transcription Pathway;Immune System;Intrinsic Pathway for Apoptosis;Oncogene I…	6	O14746,P01909,P42771,Q14790,Q8N726,Q9UJU2	5	O14746,P42771;O14746,Q14790;O14746,Q9UJU2;P42771,Q14790;P42771,Q9UJU2	4	O14746,P42771,Q14790,Q9UJU2	P42771,Q14790,O14746	Vertical
Hepatobiliary_Cancer	Non-Melanoma_Skin_Cancer	Integumentary	0.102736	NO	10	CASP8,HLA-DQA1,HLA-DQB3,HLA-S,MICA,MTCO3P1,PTPRT,TERT,TP53,VDR	6	P04637,P11473;P04637,Q14790;O14746,P04637;P01909,P04637;O14746,Q14790;P01909,Q14790	14	Apoptosis;Cell Cycle;Cytokine Signaling in Immune system;Gene expression (Transcription);Generic Transcription Pathway;Immune System;Intrinsic Pathway for Apoptosis;Metabolism of proteins;Post-translational protein modification;Programmed Cell Death;RNA Polymerase II Transcription;Signal Transduction;SUMO E3 ligases SUMOylate target proteins;SUMOylation	5	O14746,P01909,P04637,P11473,Q14790	6	O14522,P04637;O14746,P04637;O14746,P11473;O14746,Q14790;P04637,P11473;P04637,Q14790	5	O14522,O14746,P04637,P11473,Q14790	P04637	Vertical
Hepatobiliary_Cancer	Non-Specific_Skin_Disorder	Integumentary	0.8597	YES	2	DSPP,PCDH15	0		0		0		0		0			Horizontal
Hepatobiliary_Cancer	OCD	Neuropsychiatric	-Inf	NO	4	AMBRA1,FGFR1,ITIH3,NT5C2	0		0		0		0		0			Horizontal
Hepatobiliary_Cancer	Osteoarthritis	Immune	0.284669	YES	7	IRF2BP1,ITIH1,KIF26B,MYPOP,NUP160,PTPRJ,SLC27A6	1	Q12769,Q12913	2	Immune System;Signal Transduction	2	Q12769,Q12913	1	Q12769,Q2KJY2	2	Q12769,Q2KJY2	Q12769	Vertical
Hepatobiliary_Cancer	Osteomyelitis	Immune	0.831969	NO	5	ASIC2,DNAJB8,EEFSEC,LARP1B,TM6SF2	0		0		0		0		0			Horizontal
Hepatobiliary_Cancer	Osteopoikilosis	Musculoskeletal	-Inf	NO	1	AXIN1	0		0		0		0		0			Horizontal
Hepatobiliary_Cancer	Otosclerosis	Otic	-Inf	NO	1	GALNTL6	0		0		0		0		0			Horizontal
Hepatobiliary_Cancer	Parathyroid_Disorder	Endocrine	0.826148	NO	1	AKAP7	0		0		0		0		0			Horizontal
Hepatobiliary_Cancer	Parkinsons_Disease	CNS	0.129793	NO	10	BICD1,DNAJC13,FAM47E,HLA-DQA1,HLA-DQB1,ITIH1,MBNL2,MTCO3P1,SCARB2,TBP	2	Q14108,Q96G01;O75165,P01909	3	Immune System;Membrane Trafficking;Vesicle-mediated transport	4	O75165,P01909,Q14108,Q96G01	1	O75165,Q14108	2	O75165,Q14108	O75165,Q14108	Vertical
Hepatobiliary_Cancer	Peripheral_Nerve_Disorder	PNS	-0.127797	NO	7	ASIC2,C10orf76,FRMPD4,HLA-DQA1,HLA-DQB1,MAPKAP1,SCAI	2	P01909,Q9BPZ7;Q8N9R8,Q9BPZ7	4	Adaptive Immune System;Costimulation by the CD28 family;Immune System;Signal Transduction	3	P01909,Q8N9R8,Q9BPZ7	0		0		Q9BPZ7	Vertical
Hepatobiliary_Cancer	Peripheral_Vascular_Disease	Cardiovascular	0.762432	YES	3	C11orf49,CREB3L1,HLA-DQA1	0		0		0		0		0			Horizontal
Hepatobiliary_Cancer	Peritonitis_Retroperitoneal_Infection	Infectious_Disease	1.78767	YES	1	MTUS1	0		0		0		0		0			Horizontal
Hepatobiliary_Cancer	Phlebitis_Thrombophlebitis	Immune	1.55766	YES	11	AMBRA1,ARHGAP1,C11orf49,CHRM4,CKAP5,CREB3L1,DGKZ,FAM180B,FGA,MYBPC3,RAPSN	11	P02671,Q13574;P08173,Q13574;Q07960,Q14008;P02671,P08173;P02671,Q07960;P02671,Q14008;P02671,Q96BA8;P08173,Q07960;P08173,Q14008;Q07960,Q13574;Q13574,Q14008	7	GPCR downstream signalling;Hemostasis;Metabolism of proteins;Platelet activation, signaling and aggregation;Signal Transduction;Signaling by GPCR;Signaling by Rho GTPases	6	P02671,P08173,Q07960,Q13574,Q14008,Q96BA8	11	P02671,P08173;P02671,Q07960;P02671,Q13702;P02671,Q14008;P02671,Q14896;P02671,Q96BA8;P02671,Q9C0C7;Q07960,Q14008;Q13702,Q14896;Q14008,Q9C0C7;Q14896,Q9C0C7	8	P02671,P08173,Q07960,Q13702,Q14008,Q14896,Q96BA8,Q9C0C7	P02671	Vertical
Hepatobiliary_Cancer	Pleuritis	Immune	2.05935	YES	1	CCDC150	0		0		0		0		0			Horizontal
Hepatobiliary_Cancer	Pneumonia	Infectious_Disease	1.37661	YES	4	HLA-DQB1,HLA-S,MICA,MTCO3P1	0		0		0		0		0			Horizontal
Hepatobiliary_Cancer	Poliomyelitis	Infectious_Disease	0.142834	NO	1	GALNTL6	0		0		0		0		0			Horizontal
Hepatobiliary_Cancer	Polycystic_Kidney_Disease	Urinary	0.414893	NO	4	COBLL1,IQCE,NPHP3,PCDH15	0		0		0		0		0			Horizontal
Hepatobiliary_Cancer	PTSD	Neuropsychiatric	-Inf	NO	1	TLL1	0		0		0		0		0			Horizontal
Hepatobiliary_Cancer	Pulmonary_Heart_Disease	Cardiovascular	1.55801	YES	1	VCAN	0		0		0		0		0			Horizontal
Hepatobiliary_Cancer	Purpura_Other_Hemorrhagic_Conditions	Hematologic	1.44309	YES	4	HLA-DQA1,HLA-DQB1,HLA-DQB3,MTCO3P1	0		0		0		0		0			Horizontal
Hepatobiliary_Cancer	Refraction_Accomodation_Disorders	Ophthalmological	-Inf	NO	17	ADAMTSL1,ARID2,CTNNB1,DNAJB12,DNAJC13,DPEP3,GRIK1,KCNQ5,MICU1,MYO5B,NFIA,RXRA,SLC30A10,SMG1,SPI1,TLL1,TM6SF2	20	P19793,P35222;P17947,P19793;P17947,P35222;P17947,Q68CP9;P19793,Q9H4B8;P19793,Q68CP9;P35222,Q68CP9;O75165,P35222;P19793,Q8N6G6;P35222,Q8N6G6;P35222,Q9H4B8;P17947,Q12857;P19793,Q12857;P35222,Q12857;P39086,Q9NR82;Q12857,Q68CP9;Q6XR72,Q9BPX6;Q6XR72,Q9ULV0;Q8N6G6,Q9H4B8;Q9BPX6,Q9ULV0	19	Biological oxidations;Developmental Biology;Disease;Fatty acid metabolism;Gene expression (Transcription);Generic Transcription Pathway;Immune System;Infectious disease;Innate Immune System;Metabolism;Metabolism of lipids;Metabolism of proteins;Neuronal System;Post-translational protein modification;RNA Polymerase II Transcription;Signal Transduction;Transcriptional regulation by RUNX1;Transcript…	13	O75165,P17947,P19793,P35222,P39086,Q12857,Q68CP9,Q6XR72,Q8N6G6,Q9BPX6,Q9H4B8,Q9NR82,Q9ULV0	17	O75165,P17947;O75165,P19793;O75165,P35222;O75165,Q9NXW2;P17947,P19793;P17947,P35222;P17947,Q68CP9;P17947,Q96Q15;P19793,P35222;P19793,Q12857;P19793,Q68CP9;P35222,P39086;P35222,Q68CP9;P35222,Q96Q15;P39086,Q9NR82;Q68CP9,Q96Q15;Q96Q15,Q9NR82	10	O75165,P17947,P19793,P35222,P39086,Q12857,Q68CP9,Q96Q15,Q9NR82,Q9NXW2	P35222	Vertical
Hepatobiliary_Cancer	Rheumatoid_Arthritis_Related_Conditions	Immune	0.708103	YES	16	CASP8,CD226,CDKAL1,DRD4,HLA-DQA1,HLA-DQB1,HLA-DQB3,HLA-S,KEAP1,LEF1,MED15,MICA,MICD,MTCO3P1,STAT4,TRIM31	19	P01909,Q9BZY9;Q96RN5,Q9UJU2;P01909,Q14145;P01909,Q14765;P01909,Q15762;Q14145,Q15762;Q14765,Q9BZY9;P01909,Q14790;P21917,Q14790;P21917,Q9UJU2;Q14145,Q14765;Q14145,Q14790;Q14145,Q9BZY9;Q14765,Q14790;Q14765,Q15762;Q14790,Q15762;Q14790,Q9BZY9;Q14790,Q9UJU2;Q15762,Q9BZY9	10	Adaptive Immune System;Cytokine Signaling in Immune system;Developmental Biology;Gene expression (Transcription);Generic Transcription Pathway;Immune System;Interferon gamma signaling;Interferon Signaling;RNA Polymerase II Transcription;Signal Transduction	9	P01909,P21917,Q14145,Q14765,Q14790,Q15762,Q96RN5,Q9BZY9,Q9UJU2	10	Q14145,Q14765;Q14145,Q14790;Q14145,Q96RN5;Q14145,Q9UJU2;Q14765,Q14790;Q14765,Q96RN5;Q14765,Q9BZY9;Q14765,Q9UJU2;Q5VV42,Q9UJU2;Q96RN5,Q9UJU2	7	Q14145,Q14765,Q14790,Q5VV42,Q96RN5,Q9BZY9,Q9UJU2	Q14765	Vertical
Hepatobiliary_Cancer	Salivary_Gland_Disease	Digestive	1.04099	YES	4	HLA-DQA1,HLA-DQB1,MTCO3P1,STAT4	1	P01909,Q14765	2	Cytokine Signaling in Immune system;Immune System	2	P01909,Q14765	0		0		P01909,Q14765	Vertical
Hepatobiliary_Cancer	Sarcoidosis	Immune	0.574697	NO	6	FRMPD4,HLA-DQA1,HLA-DQB1,HLA-DQB3,MTCO3P1,SCAP	0		0		0		0		0			Horizontal
Hepatobiliary_Cancer	Schizophrenia_Related_Psychosis	Neuropsychiatric	1.20661	YES	37	AMBRA1,ARHGAP1,AS3MT,ATXN1,ATXN7,CNNM2,CREB5,CTNNA3,DGKZ,FGFR1,FRMPD4,HLA-DQA1,HLA-DQB1,HLA-DQB3,HLA-S,INA,ITIH1,ITIH3,MAP4,MAU2,MDK,MICA,MICD,MSI2,MTCO3P1,NT5C2,PCDH15,PCGF6,PPM1M,PTPRT,SF3B1,SMPD3,ST3GAL3,TAOK2,TENM3,TRIM31,TWF2	20	P01909,Q9BZY9;O15265,Q11203;P21741,Q11203;Q06033,Q13574;Q11203,Q9NY59;O75533,Q9BYE7;P11362,Q11203;P21741,Q07960;P21741,Q13574;P21741,Q9NY59;P49902,Q11203;P49902,Q9HBK9;P49902,Q9NY59;Q07960,Q11203;Q07960,Q13574;Q07960,Q9NY59;Q11203,Q13574;Q11203,Q9HBK9;Q13574,Q9NY59;Q9HBK9,Q9NY59	13	Cytokine Signaling in Immune system;Disease;Gene expression (Transcription);Hemostasis;Immune System;Interferon gamma signaling;Interferon Signaling;Metabolism;Metabolism of proteins;Platelet activation, signaling and aggregation;Post-translational protein modification;Signal Transduction;Signaling by NOTCH	14	O15265,O75533,P01909,P11362,P21741,P49902,Q06033,Q07960,Q11203,Q13574,Q9BYE7,Q9BZY9,Q9HBK9,Q9NY59	19	O15265,O75533;O15265,P54253;O75533,P54253;O75533,Q02930;O75533,Q07960;O75533,Q6IBS0;O75533,Q96DH6;O75533,Q9H8M5;O75533,Q9UI47;P11362,P21741;P11362,Q07960;P11362,Q13574;P11362,Q9BZY9;P11362,Q9UI47;P19827,Q06033;P49902,Q9H8M5;Q6IBS0,Q96QU1;Q6IBS0,Q9UI47;Q9BYE7,Q9Y6X3	19	O15265,O75533,P11362,P19827,P21741,P49902,P54253,Q02930,Q06033,Q07960,Q13574,Q6IBS0,Q96DH6,Q96QU1,Q9BYE7,Q9BZY9,Q9H8M5,Q9UI47,Q9Y6X3	O75533	Vertical
Hepatobiliary_Cancer	Septic_Arthritis	Immune	0.226975	NO	6	ADAMTSL1,ARID1A,AS3MT,C10orf32,CNNM2,NT5C2	1	P49902,Q9HBK9	1	Metabolism	2	P49902,Q9HBK9	2	P49902,Q9H8M5;Q96B45,Q9HBK9	4	P49902,Q96B45,Q9H8M5,Q9HBK9	Q9HBK9,P49902	Vertical
Hepatobiliary_Cancer	Septicemia	Infectious_Disease	2.92975	YES	3	ATXN7,GALNTL6,STAT4	1	O15265,Q49A17	2	Metabolism of proteins;Post-translational protein modification	2	O15265,Q49A17	0		0		O15265,Q49A17	Vertical
Hepatobiliary_Cancer	Sexual_Dysfunction	Reproductive	-Inf	NO	10	ATXN1,KCND1,LHFPL1,MAPKAP1,OTUD5,PIM2,PQBP1,SCAI,SLC35A2,TIMM17B	3	P78381,Q9BPZ7;Q8N9R8,Q9BPZ7;Q96G74,Q9BPZ7	3	Disease;Immune System;Signal Transduction	4	P78381,Q8N9R8,Q96G74,Q9BPZ7	2	O60828,P54253;Q9BPZ7,Q9P1W9	4	O60828,P54253,Q9BPZ7,Q9P1W9	Q9BPZ7	Vertical
Hepatobiliary_Cancer	Spinal_Muscular_Atrophy	CNS	-Inf	NO	3	ASB13,FAM83B,NFE2L2	0		0		0		1	Q16236,Q8WXK3	2	Q16236,Q8WXK3	Q8WXK3,Q16236	Vertical
Hepatobiliary_Cancer	Substance_Abuse	Neuropsychiatric	1.48725	YES	18	ALCAM,ARID2,CDK14,CNNM2,CTNNA3,FGFR1,FRMPD4,GRIK1,HPS5,MET,NFIA,NSUN3,PACSIN3,PCDH15,PCGF6,SCAI,SLC24A3,VTI1A	10	P08581,Q13740;P08581,Q68CP9;P08581,Q9BYE7;Q68CP9,Q9BYE7;P08581,P11362;Q96AJ9,Q9UKS6;P08581,Q12857;P08581,Q8N9R8;Q12857,Q68CP9;Q12857,Q9BYE7	11	Axon guidance;Developmental Biology;Disease;Diseases of signal transduction by growth factor receptors and second messengers;Gene expression (Transcription);Generic Transcription Pathway;Membrane Trafficking;Nervous system development;RNA Polymerase II Transcription;Signal Transduction;Vesicle-mediated transport	9	P08581,P11362,Q12857,Q13740,Q68CP9,Q8N9R8,Q96AJ9,Q9BYE7,Q9UKS6	16	O94921,P08581;O94921,P11362;O94921,Q68CP9;P08581,P11362;P08581,Q13740;P08581,Q68CP9;P08581,Q8N9R8;P08581,Q9UI47;P08581,Q9UKS6;P11362,Q68CP9;P11362,Q9UI47;P11362,Q9UKS6;Q12857,Q9H649;Q13740,Q8N9R8;Q68CP9,Q9UI47;Q96AJ9,Q9UKS6	11	O94921,P08581,P11362,Q12857,Q13740,Q68CP9,Q8N9R8,Q96AJ9,Q9H649,Q9UI47,Q9UKS6	P08581	Vertical
Hepatobiliary_Cancer	Thyroid_Cancer	Endocrine	0.911806	NO	2	COBLL1,RET	0		0		0		0		0			Horizontal
Hepatobiliary_Cancer	Thyroiditis	Immune	1.1094	NO	12	CD226,CPNE9,HLA-DQA1,HLA-DQB1,HLA-S,MICA,MICD,MTCO3P1,MTMR14,NFIA,STAT4,TRIM31	6	P01909,Q9BZY9;P01909,Q14765;P01909,Q15762;Q14765,Q9BZY9;Q14765,Q15762;Q15762,Q9BZY9	5	Adaptive Immune System;Cytokine Signaling in Immune system;Immune System;Interferon gamma signaling;Interferon Signaling	4	P01909,Q14765,Q15762,Q9BZY9	1	Q14765,Q9BZY9	2	Q14765,Q9BZY9	Q9BZY9,Q14765	Vertical
Hepatobiliary_Cancer	Thyrotoxicosis	Endocrine	0.190317	NO	1	MED15	0		0		0		0		0			Horizontal
Hepatobiliary_Cancer	Tympanic_Membrane_Disorders	Otic	0.027486	NO	3	ADAMTSL1,ALCAM,CDKAL1	0		0		0		1	Q5VV42,Q8N6G6	2	Q5VV42,Q8N6G6	Q5VV42,Q8N6G6	Vertical
Hepatobiliary_Cancer	Type_I_Diabetes_Mellitus	Immune	1.87789	YES	15	ATXN1,CD226,HLA-DQA1,HLA-DQB1,HLA-DQB3,HLA-S,MAP4,MICA,MTCO3P1,PTPN23,RB1,SCAP,SETD2,STAT4,TRIM31	10	P01909,Q9BZY9;Q14765,Q9H3S7;P01909,Q14765;P01909,Q15762;P01909,Q9H3S7;Q14765,Q9BZY9;Q9BZY9,Q9H3S7;Q14765,Q15762;Q15762,Q9BZY9;Q15762,Q9H3S7	6	Adaptive Immune System;Cytokine Signaling in Immune system;Immune System;Interferon gamma signaling;Interferon Signaling;Signaling by Interleukins	5	P01909,Q14765,Q15762,Q9BZY9,Q9H3S7	7	P06400,P27816;P06400,Q14765;P06400,Q15762;P06400,Q9BYW2;P06400,Q9BZY9;Q14765,Q9BYW2;Q14765,Q9BZY9	6	P06400,P27816,Q14765,Q15762,Q9BYW2,Q9BZY9	Q14765	Vertical
Hepatobiliary_Cancer	Type_II_Diabetes_Mellitus	Endocrine	1.4819	YES	29	ARHGAP1,ATXN7,CDKAL1,CELF1,COBLL1,EEFSEC,FGFR1,GNAS,GRID1,GRIPAP1,HLA-DQA1,HLA-DQB1,KCNH7,KCTD8,LARP1B,MSH3,MTCO3P1,NT5C2,NUP160,PDE4DIP,PGRMC2,PNPLA3,PQBP1,PSMD6,RAPSN,SLC24A3,TM6SF2,VTI1A,ZNRF3	51	P63092,Q5JWF2;Q12769,Q15008;P63092,Q15008;Q15008,Q5JWF2;P01909,Q15008;O15265,Q15008;P63092,Q12769;Q12769,Q5JWF2;P01909,Q12769;Q15008,Q9ULT6;O15265,Q12769;O60828,Q12769;P11362,Q15008;P57772,Q15008;Q07960,Q12769;Q12769,Q5VV42;O60828,Q15008;O60828,Q5VV42;P11362,P20585;P11362,P63092;P11362,Q12769;P11362,Q5JWF2;P20585,P63092;P20585,Q12769;P20585,Q15008;P20585,Q5JWF2;P49902,P57772;P49902,P63092;P49902,…	60	Adaptive Immune System;ADORA2B mediated anti-inflammatory cytokines production;Anti-inflammatory response favouring Leishmania parasite infection;Aquaporin-mediated transport;Cell Cycle;Cell Cycle Checkpoints;Cell Cycle, Mitotic;Cellular responses to external stimuli;Cellular responses to stress;Class B/2 (Secretin family receptors);Cytokine Signaling in Immune system;Deubiquitination;Disease;Dis…	16	O15265,O60828,P01909,P11362,P20585,P49902,P57772,P63092,Q07960,Q12769,Q15008,Q5JWF2,Q5VV42,Q9HC58,Q9NST1,Q9ULT6	20	O15265,O60828;O15265,P57772;O15265,Q9ULT6;O60828,P57772;O60828,Q12769;O60828,Q659C4;O60828,Q92879;P11362,Q07960;P11362,Q5JWF2;P11362,Q9NST1;P57772,Q12769;P57772,Q9ULT6;Q07960,Q12769;Q07960,Q5JWF2;Q12769,Q659C4;Q12769,Q92879;Q12769,Q9BZW4;Q13702,Q5JWF2;Q5JWF2,Q5VU43;Q9BZW4,Q9NST1	14	O15265,O60828,P11362,P57772,Q07960,Q12769,Q13702,Q5JWF2,Q5VU43,Q659C4,Q92879,Q9BZW4,Q9NST1,Q9ULT6	Q12769	Vertical
Hepatobiliary_Cancer	Ulcerative_Colitis	Immune	1.02101	YES	3	HLA-DQA1,HLA-DQB1,STAT4	1	P01909,Q14765	2	Cytokine Signaling in Immune system;Immune System	2	P01909,Q14765	0		0		P01909,Q14765	Vertical
Hepatobiliary_Cancer	Unspecified_Diabetes_Mellitus	Endocrine	1.20106	YES	1	GFRAL	0		0		0		0		0			Horizontal
Hepatobiliary_Cancer	Urethral_Disorder	Urinary	-0.370671	NO	1	PTPRT	0		0		0		0		0			Horizontal
Hepatobiliary_Cancer	Uterine_Cancer	Reproductive	0.289036	NO	9	AKT1,ATXN7,HLA-DQA1,HLA-DQB1,HRAS,LRRC56,MICA,PIK3CA,TP53	11	P01112,P42336;P31749,P42336;P04637,P31749;P01112,P31749;P04637,P42336;P01909,P42336;O15265,P04637;P01112,P04637;P01909,P31749;P01112,P01909;P01909,P04637	114	Activation of BH3-only proteins;Adaptive Immune System;Apoptosis;Axon guidance;CD28 co-stimulation;CD28 dependent PI3K/Akt signaling;Cell Cycle;Cell Cycle, Mitotic;Cell surface interactions at the vascular wall;Constitutive Signaling by EGFRvIII;Constitutive Signaling by Ligand-Responsive EGFR Cancer Variants;Costimulation by the CD28 family;Cytokine Signaling in Immune system;DAP12 interactions;…	6	O15265,P01112,P01909,P04637,P31749,P42336	9	O15265,P01112;O15265,P04637;O15265,P31749;P01112,P04637;P01112,P31749;P01112,P42336;P04637,P31749;P04637,P42336;P31749,P42336	5	O15265,P01112,P04637,P31749,P42336	P04637	Vertical
Hepatobiliary_Cancer	Varicose_Veins	Cardiovascular	1.90027	YES	4	GNAS,MAP2K3,MICD,NEK7	1	P63092,Q5JWF2	29	ADORA2B mediated anti-inflammatory cytokines production;Anti-inflammatory response favouring Leishmania parasite infection;Aquaporin-mediated transport;Class B/2 (Secretin family receptors);Disease;G alpha (i) signalling events;G alpha (s) signalling events;G alpha (z) signalling events;Glucagon signaling in metabolic regulation;Glucagon-like Peptide-1 (GLP1) regulates insulin secretion;Glucagon-…	2	P63092,Q5JWF2	1	P46734,Q5JWF2	2	P46734,Q5JWF2	Q5JWF2	Vertical
Hepatobiliary_Cancer	Vasculitis	Immune	0.71497	NO	12	CCDC150,CREB3L1,DGKZ,HLA-DQA1,HLA-DQB1,HLA-DQB3,HLA-S,MICA,MTCO3P1,TMEM232,TRIM31,UBE3A	3	P01909,Q9BZY9;P01909,Q05086;Q05086,Q9BZY9	5	Adaptive Immune System;Cytokine Signaling in Immune system;Immune System;Interferon gamma signaling;Interferon Signaling	3	P01909,Q05086,Q9BZY9	0		0		Q9BZY9,Q05086,P01909	Vertical
Hepatobiliary_Cancer	Vitamin_Deficiency	Metabolic	1.17014	YES	3	DHFR,MSH3,SLC27A6	0		0		0		0		0			Horizontal
Pancreatic_Cancer	Stomach_Cancer	Digestive	2.45775	YES	6	ABO,BRCA2,KRAS,PLCE1,TP53,VPS13B	2	P01116,P04637;P04637,P51587	10	Cell Cycle;Cytokine Signaling in Immune system;DNA Double-Strand Break Repair;DNA Repair;Gene expression (Transcription);Generic Transcription Pathway;Immune System;RNA Polymerase II Transcription;Signal Transduction;Transcriptional regulation by RUNX3	3	P01116,P04637,P51587	5	P01116,P04637;P01116,P51587;P01116,Q9P212;P04637,P51587;P04637,Q9P212	4	P01116,P04637,P51587,Q9P212	P04637	Vertical
Pancreatic_Cancer	Acquired_Hypothyroidism	Endocrine	0.301529	NO	2	BCAR1,TERT	1	O14746,P56945	1	Signal Transduction	2	O14746,P56945	1	O14746,P56945	2	O14746,P56945	P56945,O14746	Vertical
Pancreatic_Cancer	Acute_Bronchitis	Infectious_Disease	0.599916	NO	1	ANKRD60	0		0		0		0		0			Horizontal
Pancreatic_Cancer	Acute_Sinusitis	Immune	-Inf	NO	3	STK3,SUGCT,VPS13B	0		0		0		0		0			Horizontal
Pancreatic_Cancer	Allergic_Rhinitis	Immune	-0.254646	NO	2	ABO,SMAD4	0		0		0		0		0			Horizontal
Pancreatic_Cancer	Alzheimers_Disease	Neuropsychiatric	0.250082	NO	1	LINC-PINT	0		0		0		0		0			Horizontal
Pancreatic_Cancer	Aplastic_Anemia	Hematologic	1.89901	YES	2	NBN,TERT	1	O14746,O60934	1	Cell Cycle	2	O14746,O60934	1	O14746,O60934	2	O14746,O60934	O60934,O14746	Vertical
Pancreatic_Cancer	Asthma	Immune	0.285291	YES	6	ABO,BRCA2,PEX14,RBBP8,SMAD4,SUGCT	3	P51587,Q99708;Q13485,Q99708;O75381,Q13485	19	Cell Cycle;DNA Double-Strand Break Repair;DNA Repair;Gene expression (Transcription);Generic Transcription Pathway;HDR through Homologous Recombination (HRR);HDR through Homologous Recombination (HRR) or Single Strand Annealing (SSA);Homologous DNA Pairing and Strand Exchange;Homology Directed Repair;Meiosis;Meiotic recombination;Metabolism of proteins;Post-translational protein modification;Pres…	4	O75381,P51587,Q13485,Q99708	6	O75381,P51587;O75381,Q13485;O75381,Q99708;P51587,Q13485;P51587,Q99708;Q13485,Q99708	4	O75381,P51587,Q13485,Q99708	Q13485,Q99708	Vertical
Pancreatic_Cancer	Autism	Neuropsychiatric	-Inf	NO	2	NOC3L,STK3	0		0		0		0		0			Horizontal
Pancreatic_Cancer	Benign_Bone_Connective_Tissue_Neoplasm	Musculoskeletal	1.05731	NO	11	ATM,C11orf65,C9,CHEK2,MARK2P12,MYO1D,PALLD,RNY1P8,TAFA5,TERT,TP53	7	P04637,Q13315;O96017,P04637;O96017,Q13315;O14746,P04637;O14746,O96017;O14746,Q13315;P02748,P04637	32	Autodegradation of the E3 ubiquitin ligase COP1;Cell Cycle;Cell Cycle Checkpoints;Cellular responses to external stimuli;Cellular responses to stress;Cellular Senescence;DNA Damage/Telomere Stress Induced Senescence;DNA Double Strand Break Response;DNA Double-Strand Break Repair;DNA Repair;G1/S DNA Damage Checkpoints;G2/M Checkpoints;G2/M DNA damage checkpoint;Gene expression (Transcription);Gene…	5	O14746,O96017,P02748,P04637,Q13315	8	O14746,O96017;O14746,P04637;O14746,Q13315;O96017,P04637;O96017,Q13315;P02748,P04637;P04637,Q13315;P04637,Q8WX93	6	O14746,O96017,P02748,P04637,Q13315,Q8WX93	P04637	Vertical
Pancreatic_Cancer	Benign_Female_Genital_Neoplasm	Reproductive	0.114382	NO	3	C9,DAB2,PALLD	0		0		0		0		0			Horizontal
Pancreatic_Cancer	Benign_Ovarian_Neoplasm	Reproductive	-0.362784	NO	4	BRCA1,BRIP1,HNF1B,TERT	3	P38398,Q9BX63;O14746,P38398;O14746,Q9BX63	22	Cell Cycle;Cell Cycle Checkpoints;DNA Double-Strand Break Repair;DNA Repair;G2/M Checkpoints;G2/M DNA damage checkpoint;Gene expression (Transcription);Generic Transcription Pathway;HDR through Homologous Recombination (HRR);HDR through Homologous Recombination (HRR) or Single Strand Annealing (SSA);HDR through Single Strand Annealing (SSA);Homologous DNA Pairing and Strand Exchange;Homology Dire…	3	O14746,P38398,Q9BX63	3	O14746,P38398;O14746,Q9BX63;P38398,Q9BX63	3	O14746,P38398,Q9BX63	O14746,P38398,Q9BX63	Vertical
Pancreatic_Cancer	Benign_Prostatic_Hyperplasia	Reproductive	0.661057	YES	3	CLPTM1L,HNF1B,TERT	0		0		0		1	O14746,Q96KA5	2	O14746,Q96KA5	Q96KA5,O14746	Vertical
Pancreatic_Cancer	Benign_Thyroid_Neoplasm	Endocrine	0.583109	NO	1	PALLD	0		0		0		0		0			Horizontal
Pancreatic_Cancer	Bladder_Cancer	Urinary	0.341028	NO	4	CASC11,CLPTM1L,KRAS,TP63	1	P01116,Q9H3D4	3	Gene expression (Transcription);Generic Transcription Pathway;RNA Polymerase II Transcription	2	P01116,Q9H3D4	2	P01116,Q96KA5;P01116,Q9H3D4	3	P01116,Q96KA5,Q9H3D4	P01116	Vertical
Pancreatic_Cancer	Bone_Cancer	Musculoskeletal	0.812215	NO	6	C9,MARK2P12,MYO1D,PALLD,RNY1P8,TAFA5	0		0		0		0		0			Horizontal
Pancreatic_Cancer	Brain_Cancer	CNS	0.929001	NO	4	TERT,TP53,TP63,VPS13B	2	P04637,Q9H3D4;O14746,P04637	19	Activation of BH3-only proteins;Activation of PUMA and translocation to mitochondria;Apoptosis;Cell Cycle;Gene expression (Transcription);Generic Transcription Pathway;Intrinsic Pathway for Apoptosis;Programmed Cell Death;Regulation of TP53 Activity;Regulation of TP53 Activity through Association with Co-factors;RNA Polymerase II Transcription;Signal Transduction;TP53 Regulates Metabolic Genes;TP…	3	O14746,P04637,Q9H3D4	3	O14746,P04637;O14746,Q9H3D4;P04637,Q9H3D4	3	O14746,P04637,Q9H3D4	P04637	Vertical
Pancreatic_Cancer	Cerebrovascular_Disease	Cardiovascular	0.692985	YES	4	ABO,BCAR1,LINC-PINT,PLCE1	0		0		0		1	P56945,Q9P212	2	P56945,Q9P212	Q9P212,P56945	Vertical
Pancreatic_Cancer	CNS_Infection	Infectious_Disease	0.609472	NO	1	KRAS	0		0		0		0		0			Horizontal
Pancreatic_Cancer	Conjunctival_Disorders	Ophthalmological	-Inf	NO	2	NUP153,ZSCAN5A	0		0		0		0		0			Horizontal
Pancreatic_Cancer	Connective_Tissue_Infection	Infectious_Disease	-Inf	NO	1	BACH1	0		0		0		0		0			Horizontal
Pancreatic_Cancer	Corneal_Disorders	Ophthalmological	-0.232896	NO	1	CCDC68	0		0		0		0		0			Horizontal
Pancreatic_Cancer	Depression	Neuropsychiatric	0.237031	NO	3	ACVR1B,CCDC68,ERCC4	0		0		0		0		0			Horizontal
Pancreatic_Cancer	Eating_Disorder	Neuropsychiatric	-Inf	NO	1	CCDC68	0		0		0		0		0			Horizontal
Pancreatic_Cancer	Encephalitis	Infectious_Disease	0.984799	NO	1	ZNF429	0		0		0		0		0			Horizontal
Pancreatic_Cancer	Eye_Infection	Infectious_Disease	-0.825457	NO	1	TSC1	0		0		0		0		0			Horizontal
Pancreatic_Cancer	General_Hypertension	Cardiovascular	0.511431	YES	4	ABO,BACH1,BCAR1,PLCE1	0		0		0		1	P56945,Q9P212	2	P56945,Q9P212	Q9P212,P56945	Vertical
Pancreatic_Cancer	Glaucoma	Ophthalmological	-0.172655	NO	4	ABO,CDKN2A,CHEK2,PLCE1	3	O96017,Q8N726;P42771,Q8N726;O96017,P42771	21	Cell Cycle;Cell Cycle Checkpoints;Cellular responses to external stimuli;Cellular responses to stress;Cellular Senescence;Disease;Diseases of cellular response to stress;Diseases of Cellular Senescence;G1/S DNA Damage Checkpoints;Gene expression (Transcription);Generic Transcription Pathway;Oncogene Induced Senescence;Oxidative Stress Induced Senescence;p53-Dependent G1 DNA Damage Response;p53-De…	3	O96017,P42771,Q8N726	2	O96017,P42771;P42771,Q9P212	3	O96017,P42771,Q9P212	P42771	Vertical
Pancreatic_Cancer	Goiter	Endocrine	0.743076	NO	1	ABO	0		0		0		0		0			Horizontal
Pancreatic_Cancer	Hernia	Musculoskeletal	0.511239	YES	5	APOB,MYO1D,PLCE1,RBBP8,RBPMS	1	P04114,Q9P212	1	Metabolism	2	P04114,Q9P212	2	P04114,Q99708;P04114,Q9P212	3	P04114,Q99708,Q9P212	P04114	Vertical
Pancreatic_Cancer	Hodgkins_Disease	Hematologic	1.10669	NO	3	NUP153,PALLD,TP53	1	P04637,P49790	11	Cell Cycle;Cell Cycle, Mitotic;Cellular responses to external stimuli;Cellular responses to stress;Cytokine Signaling in Immune system;Gene expression (Transcription);Immune System;Metabolism of proteins;Post-translational protein modification;SUMO E3 ligases SUMOylate target proteins;SUMOylation	2	P04637,P49790	2	P04637,P49790;P04637,Q8WX93	3	P04637,P49790,Q8WX93	P04637	Vertical
Pancreatic_Cancer	Inflammatory_Spondylopathies	Immune	0.281292	NO	1	NR5A2	0		0		0		0		0			Horizontal
Pancreatic_Cancer	Jaw_Disease	Musculoskeletal	-0.377793	NO	1	APOB	0		0		0		0		0			Horizontal
Pancreatic_Cancer	Learning_Disorder	Neuropsychiatric	1.44229	NO	1	CCDC68	0		0		0		0		0			Horizontal
Pancreatic_Cancer	Lung_Cancer	Respiratory	1.01773	YES	18	ACVR1B,ATM,BRCA1,BRCA2,C11orf65,CDK5R1,CDKN2A,CHEK2,CLPTM1L,HNF1B,KRAS,KRT8,PALB2,SMAD4,STK11,TERT,TP53,TP63	90	P04637,Q13315;P38398,Q13315;P04637,Q8N726;O96017,P04637;O96017,Q13315;P04637,P38398;P04637,Q9H3D4;Q13315,Q8N726;O96017,P38398;P38398,P51587;P51587,Q13315;O96017,Q8N726;P38398,Q8N726;P42771,Q8N726;P04637,P42771;P04637,Q13485;P38398,Q86YC2;P51587,Q86YC2;Q13315,Q86YC2;Q13315,Q9H3D4;Q8N726,Q9H3D4;P01116,P04637;P01116,Q13485;P04637,Q15078;P04637,Q15831;P42771,Q13315;Q13485,Q8N726;Q15078,Q15831;Q15078,…	80	Activation of BH3-only proteins;Activation of PUMA and translocation to mitochondria;Apoptosis;Autodegradation of the E3 ubiquitin ligase COP1;Cell Cycle;Cell Cycle Checkpoints;Cell Cycle, Mitotic;Cellular responses to external stimuli;Cellular responses to stress;Cellular Senescence;Cytokine Signaling in Immune system;Deubiquitination;Developmental Biology;Disease;Diseases of cellular response t…	17	O14746,O96017,P01116,P04637,P05787,P35680,P36896,P38398,P42771,P51587,Q13315,Q13485,Q15078,Q15831,Q86YC2,Q8N726,Q9H3D4	103	O14746,O96017;O14746,P01116;O14746,P04637;O14746,P05787;O14746,P38398;O14746,P42771;O14746,P51587;O14746,Q13315;O14746,Q13485;O14746,Q15078;O14746,Q15831;O14746,Q86YC2;O14746,Q96KA5;O14746,Q9H3D4;O96017,P01116;O96017,P04637;O96017,P05787;O96017,P38398;O96017,P42771;O96017,P51587;O96017,Q13315;O96017,Q13485;O96017,Q15078;O96017,Q15831;O96017,Q86YC2;O96017,Q9H3D4;P01116,P04637;P01116,P05787;P01116,…	17	O14746,O96017,P01116,P04637,P05787,P35680,P36896,P38398,P42771,P51587,Q13315,Q13485,Q15078,Q15831,Q86YC2,Q96KA5,Q9H3D4	P04637	Vertical
Pancreatic_Cancer	Lupus_Erythematosus	Immune	0.314503	NO	1	TERT	0		0		0		0		0			Horizontal
Pancreatic_Cancer	Lymphoid_Leukemia	Hematologic	-0.199113	NO	4	CDKN2A,TERT,TP53,TP63	9	P04637,Q8N726;P04637,Q9H3D4;P42771,Q8N726;P04637,P42771;Q8N726,Q9H3D4;P42771,Q9H3D4;O14746,P04637;O14746,P42771;O14746,Q8N726	42	Activation of BH3-only proteins;Activation of PUMA and translocation to mitochondria;Apoptosis;Cell Cycle;Cell Cycle Checkpoints;Cell Cycle, Mitotic;Cellular responses to external stimuli;Cellular responses to stress;Cellular Senescence;Disease;Diseases of cellular response to stress;Diseases of Cellular Senescence;G1/S DNA Damage Checkpoints;Gene expression (Transcription);Generic Transcription …	5	O14746,P04637,P42771,Q8N726,Q9H3D4	6	O14746,P04637;O14746,P42771;O14746,Q9H3D4;P04637,P42771;P04637,Q9H3D4;P42771,Q9H3D4	4	O14746,P04637,P42771,Q9H3D4	P42771,P04637	Vertical
Pancreatic_Cancer	Macular_Degeneration	Ophthalmological	-Inf	NO	3	ABO,C20orf85,C9	0		0		0		0		0			Horizontal
Pancreatic_Cancer	Male_Genital_Cancer	Reproductive	0.800071	NO	11	ATM,CASC11,CHEK2,HNF1B,HOXB13,KRT8,PEX14,SEC11C,SUGCT,TERT,TP53	10	P04637,Q13315;O96017,P04637;O96017,Q13315;O14746,P04637;O75381,P04637;O14746,O96017;O14746,Q13315;O75381,Q9BY50;P04637,Q9BY50;P05787,P35680	34	Autodegradation of the E3 ubiquitin ligase COP1;Cell Cycle;Cell Cycle Checkpoints;Cellular responses to external stimuli;Cellular responses to stress;Cellular Senescence;Developmental Biology;DNA Damage/Telomere Stress Induced Senescence;DNA Double Strand Break Response;DNA Double-Strand Break Repair;DNA Repair;G1/S DNA Damage Checkpoints;G2/M Checkpoints;G2/M DNA damage checkpoint;Gene expressio…	8	O14746,O75381,O96017,P04637,P05787,P35680,Q13315,Q9BY50	19	O14746,O96017;O14746,P04637;O14746,P05787;O14746,Q13315;O75381,O96017;O75381,P04637;O75381,Q13315;O75381,Q9BY50;O96017,P04637;O96017,P05787;O96017,Q13315;O96017,Q9BY50;P04637,P05787;P04637,P35680;P04637,Q13315;P04637,Q92826;P04637,Q9BY50;P05787,Q13315;Q13315,Q9BY50	9	O14746,O75381,O96017,P04637,P05787,P35680,Q13315,Q92826,Q9BY50	P04637	Vertical
Pancreatic_Cancer	Melanoma	Integumentary	0.00619413	NO	9	ATM,C11orf65,CDKN2A,CHEK2,CLPTM1L,LINC-PINT,STK11,TERT,TP53	21	P04637,Q13315;P04637,Q8N726;O96017,P04637;O96017,Q13315;Q13315,Q8N726;O96017,Q8N726;P42771,Q8N726;P04637,P42771;P04637,Q15831;P42771,Q13315;O96017,Q15831;Q13315,Q15831;Q15831,Q8N726;O96017,P42771;P42771,Q15831;O14746,P04637;O14746,O96017;O14746,P42771;O14746,Q13315;O14746,Q15831;O14746,Q8N726	47	Apoptosis;Autodegradation of the E3 ubiquitin ligase COP1;Cell Cycle;Cell Cycle Checkpoints;Cell Cycle, Mitotic;Cellular responses to external stimuli;Cellular responses to stress;Cellular Senescence;Disease;Diseases of cellular response to stress;Diseases of Cellular Senescence;DNA Damage/Telomere Stress Induced Senescence;DNA Double Strand Break Response;DNA Double-Strand Break Repair;DNA Repai…	7	O14746,O96017,P04637,P42771,Q13315,Q15831,Q8N726	19	O14746,O96017;O14746,P04637;O14746,P42771;O14746,Q13315;O14746,Q15831;O14746,Q96KA5;O96017,P04637;O96017,P42771;O96017,Q13315;O96017,Q15831;P04637,P42771;P04637,Q13315;P04637,Q15831;P04637,Q96KA5;P42771,Q13315;P42771,Q15831;P42771,Q96KA5;Q13315,Q15831;Q13315,Q96KA5	7	O14746,O96017,P04637,P42771,Q13315,Q15831,Q96KA5	P42771,P04637,Q13315,O14746	Vertical
Pancreatic_Cancer	Migraine	Neuropsychiatric	-0.16869	NO	5	BCAR1,BRCA2,PLCE1,SMAD4,SUGCT	1	P56945,Q13485	1	Signal Transduction	2	P56945,Q13485	5	P51587,P56945;P51587,Q13485;P56945,Q13485;P56945,Q9P212;Q13485,Q9P212	4	P51587,P56945,Q13485,Q9P212	Q13485,P56945	Vertical
Pancreatic_Cancer	Multiple_Myeloma	Hematologic	-Inf	NO	6	ATM,CDKN2A,KRAS,ST7L,TP53,ZNF429	15	P04637,Q13315;P04637,Q8N726;Q13315,Q8N726;P42771,Q8N726;P04637,P42771;P01116,P04637;P42771,Q13315;P01116,Q8N726;P01116,P42771;P01116,Q13315;P01116,Q86V71;P04637,Q86V71;P42771,Q86V71;Q13315,Q86V71;Q86V71,Q8N726	49	Apoptosis;Autodegradation of the E3 ubiquitin ligase COP1;Cell Cycle;Cell Cycle Checkpoints;Cell Cycle, Mitotic;Cellular responses to external stimuli;Cellular responses to stress;Cellular Senescence;Cytokine Signaling in Immune system;Disease;Diseases of cellular response to stress;Diseases of Cellular Senescence;DNA Damage/Telomere Stress Induced Senescence;DNA Double Strand Break Response;DNA …	6	P01116,P04637,P42771,Q13315,Q86V71,Q8N726	8	P01116,P04637;P01116,P42771;P01116,Q13315;P04637,P42771;P04637,Q13315;P04637,Q86V71;P42771,Q13315;Q13315,Q86V71	5	P01116,P04637,P42771,Q13315,Q86V71	P04637,Q13315	Vertical
Pancreatic_Cancer	Myeloid_Leukemia	Hematologic	0.0450742	NO	7	BCAR1,C9,MARK2P12,MYO1D,PALLD,RNY1P8,TAFA5	0		0		0		2	P02748,P56945;P56945,Q8WX93	3	P02748,P56945,Q8WX93	P56945	Vertical
Pancreatic_Cancer	Myocardial_Infarction	Cardiovascular	0.538136	YES	9	ABO,AHDC1,APOB,BCAR1,CDKN2A,KRAS,PDLIM1,RBBP8,TMEM71	10	P42771,Q8N726;Q8N726,Q99708;P01116,Q8N726;P01116,P42771;P42771,Q99708;P01116,Q99708;P01116,P04114;P04114,P56945;P04114,Q8N726;P01116,P56945	21	Cell Cycle;Cell Cycle Checkpoints;Cellular responses to external stimuli;Cellular responses to stress;Cellular Senescence;Disease;Diseases of cellular response to stress;Diseases of Cellular Senescence;Gene expression (Transcription);Generic Transcription Pathway;Hemostasis;Immune System;Metabolism of proteins;Oncogene Induced Senescence;Oxidative Stress Induced Senescence;Post-translational prot…	6	P01116,P04114,P42771,P56945,Q8N726,Q99708	11	O00151,P01116;O00151,P56945;P01116,P04114;P01116,P42771;P01116,P56945;P01116,Q99708;P04114,P42771;P04114,P56945;P04114,Q99708;P42771,P56945;P42771,Q99708	6	O00151,P01116,P04114,P42771,P56945,Q99708	P01116	Vertical
Pancreatic_Cancer	Nail_Disease	Integumentary	-1.0171	NO	1	RBPMS	0		0		0		0		0			Horizontal
Pancreatic_Cancer	Nephrotic_Syndrome	Urinary	-0.547333	NO	1	PLCE1	0		0		0		0		0			Horizontal
Pancreatic_Cancer	Non-Hodgkins_Lymphoma	Hematologic	1.02416	YES	3	CDKN2A,TERT,TP63	5	P42771,Q8N726;Q8N726,Q9H3D4;P42771,Q9H3D4;O14746,P42771;O14746,Q8N726	17	Apoptosis;Cell Cycle;Cellular responses to external stimuli;Cellular responses to stress;Cellular Senescence;Disease;Diseases of cellular response to stress;Diseases of Cellular Senescence;Gene expression (Transcription);Generic Transcription Pathway;Intrinsic Pathway for Apoptosis;Oncogene Induced Senescence;Oxidative Stress Induced Senescence;Programmed Cell Death;Regulation of TP53 Activity;RN…	4	O14746,P42771,Q8N726,Q9H3D4	3	O14746,P42771;O14746,Q9H3D4;P42771,Q9H3D4	3	O14746,P42771,Q9H3D4	P42771	Vertical
Pancreatic_Cancer	Non-Melanoma_Skin_Cancer	Integumentary	-0.00924133	NO	4	BRCA2,CLPTM1L,TERT,TP53	3	P04637,P51587;O14746,P04637;O14746,P51587	4	Cell Cycle;DNA Double-Strand Break Repair;DNA Repair;Signal Transduction	3	O14746,P04637,P51587	5	O14746,P04637;O14746,P51587;O14746,Q96KA5;P04637,P51587;P04637,Q96KA5	4	O14746,P04637,P51587,Q96KA5	P04637,O14746	Vertical
Pancreatic_Cancer	Obesity	Metabolic	-0.250585	NO	1	HNF4G	0		0		0		0		0			Horizontal
Pancreatic_Cancer	OCD	Neuropsychiatric	0.823144	NO	1	CCDC68	0		0		0		0		0			Horizontal
Pancreatic_Cancer	Osteoarthritis	Immune	0.264208	YES	1	BRIP1	0		0		0		0		0			Horizontal
Pancreatic_Cancer	Parkinsons_Disease	CNS	-0.244074	NO	2	BRIP1,SMAD4	1	Q13485,Q9BX63	3	Gene expression (Transcription);Generic Transcription Pathway;RNA Polymerase II Transcription	2	Q13485,Q9BX63	1	Q13485,Q9BX63	2	Q13485,Q9BX63	Q13485,Q9BX63	Vertical
Pancreatic_Cancer	Peripheral_Nerve_Disorder	PNS	0.0611558	NO	1	IL17F	0		0		0		0		0			Horizontal
Pancreatic_Cancer	Peripheral_Vascular_Disease	Cardiovascular	0.517091	NO	1	ABO	0		0		0		0		0			Horizontal
Pancreatic_Cancer	Phlebitis_Thrombophlebitis	Immune	2.0079	YES	1	CHEK2	0		0		0		0		0			Horizontal
Pancreatic_Cancer	Poliomyelitis	Infectious_Disease	0.176336	NO	6	CYP2C19,HELLS,NOC3L,PDLIM1,PLCE1,TBC1D12	1	P33261,Q9P212	1	Metabolism	2	P33261,Q9P212	2	Q8WTT2,Q9NRZ9;Q8WTT2,Q9P212	3	Q8WTT2,Q9NRZ9,Q9P212	Q8WTT2,Q9P212	Vertical
Pancreatic_Cancer	Refraction_Accomodation_Disorders	Ophthalmological	0.779042	NO	4	BACH1,C11orf65,MYO1D,PEX14	0		0		0		0		0			Horizontal
Pancreatic_Cancer	Rheumatoid_Arthritis_Related_Conditions	Immune	0.361918	NO	3	NR5A2,STK11,TP63	2	Q15831,Q9H3D4;O00482,Q15831	6	Gene expression (Transcription);Generic Transcription Pathway;Regulation of TP53 Activity;RNA Polymerase II Transcription;Signal Transduction;Transcriptional Regulation by TP53	3	O00482,Q15831,Q9H3D4	3	O00482,Q15831;O00482,Q9H3D4;Q15831,Q9H3D4	3	O00482,Q15831,Q9H3D4	Q15831	Vertical
Pancreatic_Cancer	Schizophrenia_Related_Psychosis	Neuropsychiatric	0.249305	NO	2	CCDC68,ERCC4	0		0		0		0		0			Horizontal
Pancreatic_Cancer	Sleep_Apnea	Respiratory	-0.0665948	NO	2	ABO,AHDC1	0		0		0		0		0			Horizontal
Pancreatic_Cancer	Substance_Abuse	Neuropsychiatric	1.68925	YES	3	ERCC4,TAFA5,TMEM71	0		0		0		0		0			Horizontal
Pancreatic_Cancer	Thyroiditis	Immune	0.734515	NO	1	ABO	0		0		0		0		0			Horizontal
Pancreatic_Cancer	Type_I_Diabetes_Mellitus	Immune	1.91315	YES	1	ABO	0		0		0		0		0			Horizontal
Pancreatic_Cancer	Type_II_Diabetes_Mellitus	Endocrine	1.73988	YES	12	ABO,CASC11,GRP,HNF1B,LINC01829,MTDHP3,PDX1,SEC11C,STK11,SUGCT,ZNF429,ZNRF3	6	P07492,Q9BY50;P35680,P52945;Q15831,Q86V71;P07492,Q15831;P07492,Q9ULT6;Q15831,Q9ULT6	11	Developmental Biology;Gene expression (Transcription);Generic Transcription Pathway;Incretin synthesis, secretion, and inactivation;Metabolism of proteins;Peptide hormone metabolism;Regulation of beta-cell development;Regulation of gene expression in early pancreatic precursor cells;RNA Polymerase II Transcription;Signal Transduction;Synthesis, secretion, and inactivation of Glucagon-like Peptide…	7	P07492,P35680,P52945,Q15831,Q86V71,Q9BY50,Q9ULT6	7	P07492,P52945;P07492,Q15831;P07492,Q9BY50;P35680,P52945;P52945,Q15831;P52945,Q9BY50;Q9BY50,Q9ULT6	6	P07492,P35680,P52945,Q15831,Q9BY50,Q9ULT6	P07492	Vertical
Pancreatic_Cancer	Ulcerative_Colitis	Immune	-0.428523	NO	2	LINC00511,NR5A2	0		0		0		0		0			Horizontal
Pancreatic_Cancer	Urinary_Calculus	Urinary	0.166438	NO	1	LINC00511	0		0		0		0		0			Horizontal
Pancreatic_Cancer	Uterine_Cancer	Reproductive	0.322699	NO	4	CLPTM1L,HNF1B,RNY1P8,TP53	0		0		0		2	P04637,P35680;P04637,Q96KA5	3	P04637,P35680,Q96KA5	P04637	Vertical
Pancreatic_Cancer	Varicose_Veins	Cardiovascular	1.53116	YES	2	ABO,NEK8	0		0		0		0		0			Horizontal
Pancreatic_Cancer	Vitamin_Deficiency	Metabolic	1.08424	YES	4	ATM,BACH1,PEX14,PLCE1	0		0		0		3	O14867,Q13315;O75381,Q13315;Q13315,Q9P212	4	O14867,O75381,Q13315,Q9P212	Q13315	Vertical
Pancreatic_Cancer	Vitreous_Body_Disorder	Ophthalmological	-Inf	NO	3	ABO,C20orf85,C9	0		0		0		0		0			Horizontal
Stomach_Cancer	Acquired_Hypothyroidism	Endocrine	-0.237679	NO	7	ASH1L,CLK2,CSMD1,ERBB3,GON4L,GRM8,HCN3	0		0		0		1	Q3T8J9,Q9NR48	2	Q3T8J9,Q9NR48	Q9NR48,Q3T8J9	Vertical
Stomach_Cancer	Acute_Bronchitis	Infectious_Disease	1.06721	NO	5	CDH1,CSMD1,DMD,GPR158,TLR2	2	O60603,P12830;P11532,P12830	5	Adaptive Immune System;Disease;Extracellular matrix organization;Immune System;Infectious disease	3	O60603,P11532,P12830	3	O60603,P11532;O60603,P12830;P11532,P12830	3	O60603,P11532,P12830	P12830	Vertical
Stomach_Cancer	Acute_Sinusitis	Immune	0.851334	NO	4	CUX2,PRTFDC1,SLC22A31,VPS13B	0		0		0		0		0			Horizontal
Stomach_Cancer	Acute_Upper_Respiratory_Infection	Infectious_Disease	0.887162	YES	3	DMD,MUC2,TTC33	0		0		0		0		0			Horizontal
Stomach_Cancer	Allergic_Rhinitis	Immune	-0.689503	NO	12	ABO,COLEC12,ERBB2,ERBB3,HLA-A,HLA-U,IL1B,IRF1,LMNA,MLN,RUNX1,TTC33	27	P04439,P13746;P04439,P16188;P13746,P16188;P04439,P10914;P04626,Q01196;P10914,P13746;P10914,P16188;P01584,P04626;P04439,Q5KU26;P13746,Q5KU26;P16188,Q5KU26;P01584,P04439;P01584,P10914;P01584,P13746;P01584,P16188;P02545,P04626;P04439,P04626;P04626,P10914;P04626,P13746;P04626,P16188;P01584,P02545;P01584,Q5KU26;P02545,P04439;P04626,P12872;P04626,Q5KU26;P10914,Q5KU26;P12872,Q01196	20	Adaptive Immune System;Antigen Presentation: Folding, assembly and peptide loading of class I MHC;Antigen processing-Cross presentation;Class I MHC mediated antigen processing & presentation;Cytokine Signaling in Immune system;Developmental Biology;Disease;Diseases of signal transduction by growth factor receptors and second messengers;Endosomal/Vacuolar pathway;ER-Phagosome pathway;Gene expressi…	10	P01584,P02545,P04439,P04626,P10914,P12872,P13746,P16188,Q01196,Q5KU26	25	P01584,P02545;P01584,P04439;P01584,P04626;P01584,P10914;P01584,P12872;P01584,P21860;P01584,Q01196;P02545,P04439;P02545,P04626;P02545,P21860;P02545,Q01196;P04439,P04626;P04439,P10914;P04439,P12872;P04439,P21860;P04439,Q01196;P04626,P10914;P04626,P12872;P04626,P21860;P04626,Q01196;P10914,P12872;P10914,P21860;P10914,Q01196;P12872,P21860;P21860,Q01196	8	P01584,P02545,P04439,P04626,P10914,P12872,P21860,Q01196	P04626	Vertical
Stomach_Cancer	Alzheimers_Disease	Neuropsychiatric	1.30756	NO	7	CSMD1,LRFN2,OARD1,RUNX1,SDK1,UNC5C,UNC5CL	1	O95185,Q01196	1	Developmental Biology	2	O95185,Q01196	1	O95185,Q01196	2	O95185,Q01196	O95185,Q01196	Vertical
Stomach_Cancer	Anxiety_Phobic_Disorder	Neuropsychiatric	0.339228	NO	1	GPHN	0		0		0		0		0			Horizontal
Stomach_Cancer	Aplastic_Anemia	Hematologic	1.85084	YES	2	EPB41L1,NARS2	0		0		0		0		0			Horizontal
Stomach_Cancer	Arterial_Embolism_Thrombosis	Cardiovascular	-0.042565	NO	2	DMD,FANCI	0		0		0		0		0			Horizontal
Stomach_Cancer	Asthma	Immune	0.318197	YES	13	ABO,BRCA2,ERBB2,ERBB3,HLA-A,HLA-U,IL1B,IRF1,MBOAT1,MUC2,RUNX1,THEMIS,TTC33	22	P04439,P13746;P04439,P16188;P13746,P16188;P04439,P10914;P04626,Q01196;P10914,P13746;P10914,P16188;P01584,Q02817;P01584,P04626;P04439,Q02817;P01584,P04439;P01584,P10914;P01584,P13746;P01584,P16188;P04439,P04626;P04626,P10914;P04626,P13746;P04626,P16188;P04626,Q02817;P10914,Q02817;P13746,Q02817;P16188,Q02817	22	Adaptive Immune System;Antigen Presentation: Folding, assembly and peptide loading of class I MHC;Antigen processing-Cross presentation;C-type lectin receptors (CLRs);Class I MHC mediated antigen processing & presentation;Cytokine Signaling in Immune system;Developmental Biology;Disease;Endosomal/Vacuolar pathway;ER-Phagosome pathway;Gene expression (Transcription);Generic Transcription Pathway;I…	8	P01584,P04439,P04626,P10914,P13746,P16188,Q01196,Q02817	24	P01584,P04439;P01584,P04626;P01584,P10914;P01584,P21860;P01584,Q01196;P04439,P04626;P04439,P10914;P04439,P21860;P04439,Q01196;P04439,Q8N1K5;P04626,P10914;P04626,P21860;P04626,P51587;P04626,Q01196;P04626,Q8N1K5;P10914,P21860;P10914,P51587;P10914,Q01196;P21860,P51587;P21860,Q01196;P21860,Q8N1K5;P51587,Q01196;Q01196,Q6ZNC8;Q01196,Q8N1K5	9	P01584,P04439,P04626,P10914,P21860,P51587,Q01196,Q6ZNC8,Q8N1K5	P04626	Vertical
Stomach_Cancer	Autism	Neuropsychiatric	3.55114	NO	2	DMD,PTCHD1	0		0		0		0		0			Horizontal
Stomach_Cancer	Benign_Bone_Connective_Tissue_Neoplasm	Musculoskeletal	0.0862196	NO	19	AUTS2,C1orf172,CADM1,CBL,CNTLN,CSMD1,DCAF6,KLF6,KRTCAP2,LAP3,LHFPL3,MED28,NXPH1,OARD1,RGS7,TENM4,TP53,TRIM46,ZNF800	8	P04637,P22681;P04637,P49802;P04637,Q8WXX7;P04637,Q58WW2;P04637,Q7Z4K8;P22681,Q7Z4K8;P22681,P49802;P49802,Q58WW2	11	Chaperonin-mediated protein folding;Cytokine Signaling in Immune system;Gene expression (Transcription);Generic Transcription Pathway;Immune System;Metabolism of proteins;Post-translational protein modification;Protein folding;RNA Polymerase II Transcription;Signal Transduction;Signaling by Interleukins	6	P04637,P22681,P49802,Q58WW2,Q7Z4K8,Q8WXX7	14	P04637,P22681;P04637,P28838;P04637,P49802;P04637,Q58WW2;P04637,Q7Z4K8;P04637,Q8WXX7;P04637,Q99612;P04637,Q9BY67;P04637,Q9H204;P22681,Q58WW2;P22681,Q7Z4K8;P28838,P49802;P28838,Q9H204;Q7Z4K8,Q9BY67	10	P04637,P22681,P28838,P49802,Q58WW2,Q7Z4K8,Q8WXX7,Q99612,Q9BY67,Q9H204	P04637	Vertical
Stomach_Cancer	Benign_Digestive_Neoplasm	Digestive	2.01481	YES	1	DLG1	0		0		0		0		0			Horizontal
Stomach_Cancer	Benign_Female_Genital_Neoplasm	Reproductive	-1.7336	NO	1	SDK1	0		0		0		0		0			Horizontal
Stomach_Cancer	Benign_Oropharyngeal_Neoplasm	Digestive	-0.698977	NO	1	DMD	0		0		0		0		0			Horizontal
Stomach_Cancer	Benign_Prostatic_Hyperplasia	Reproductive	1.00069	YES	1	FGFR2	0		0		0		0		0			Horizontal
Stomach_Cancer	Benign_Thyroid_Neoplasm	Endocrine	-Inf	NO	1	CADM1	0		0		0		0		0			Horizontal
Stomach_Cancer	Benign_Urinary_Neoplasm	Urinary	1.01418	NO	1	DMD	0		0		0		0		0			Horizontal
Stomach_Cancer	Benign_Uterine_Neoplasm	Reproductive	-0.481611	NO	5	ASH1L,CSMD1,GON4L,LARS2,THBS3	0		0		0		1	Q3T8J9,Q9NR48	2	Q3T8J9,Q9NR48	Q9NR48,Q3T8J9	Vertical
Stomach_Cancer	Bladder_Cancer	Urinary	0.997352	YES	3	JRK,KRAS,PSCA	0		0		0		0		0			Horizontal
Stomach_Cancer	Bone_Cancer	Musculoskeletal	1.87279	YES	19	AUTS2,CADM1,CBL,CNTLN,CSMD1,DCAF6,DNAH11,KLF6,KRTCAP2,LAP3,LHFPL3,MED28,NXPH1,OARD1,RGS7,TENM4,TRIM46,ZBTB20,ZNF800	3	P22681,Q7Z4K8;P22681,P49802;P49802,Q58WW2	4	Cytokine Signaling in Immune system;Immune System;Metabolism of proteins;Signal Transduction	4	P22681,P49802,Q58WW2,Q7Z4K8	5	P22681,Q58WW2;P22681,Q7Z4K8;P28838,P49802;P28838,Q9H204;Q7Z4K8,Q9BY67	7	P22681,P28838,P49802,Q58WW2,Q7Z4K8,Q9BY67,Q9H204	P22681	Vertical
Stomach_Cancer	Brain_Cancer	CNS	0.880979	NO	5	CTNNB1,NRAS,PIK3CA,TP53,VPS13B	6	P01111,P42336;P04637,P35222;P35222,P42336;P01111,P35222;P04637,P42336;P01111,P04637	88	Adaptive Immune System;Apoptosis;Axon guidance;Cell surface interactions at the vascular wall;Cell-Cell communication;Constitutive Signaling by EGFRvIII;Constitutive Signaling by Ligand-Responsive EGFR Cancer Variants;Cytokine Signaling in Immune system;DAP12 interactions;DAP12 signaling;Developmental Biology;Disease;Diseases of signal transduction by growth factor receptors and second messengers…	4	P01111,P04637,P35222,P42336	6	P01111,P04637;P01111,P35222;P01111,P42336;P04637,P35222;P04637,P42336;P35222,P42336	4	P01111,P04637,P35222,P42336	P42336,P04637,P35222,P01111	Vertical
Stomach_Cancer	Cardiomyopathy	Cardiovascular	0.544953	NO	6	DGKQ,DMD,DNAH11,IRF1,LMNA,ZBTB17	2	P02545,Q13105;P10914,P52824	5	Hemostasis;IRE1alpha activates chaperones;Metabolism of proteins;Unfolded Protein Response (UPR);XBP1(S) activates chaperone genes	4	P02545,P10914,P52824,Q13105	2	P02545,P11532;P10914,P11532	3	P02545,P10914,P11532	P02545,P10914,P11532	Vertical
Stomach_Cancer	Cerebrovascular_Disease	Cardiovascular	1.67824	YES	4	ABO,GMCL1,PLCE1,RGS7	0		0		0		0		0			Horizontal
Stomach_Cancer	Chronic_Pruritus	Integumentary	0.88276	NO	3	EPM2A,GRM1,SHPRH	0		0		0		1	O95278,Q149N8	2	O95278,Q149N8	Q149N8,O95278	Vertical
Stomach_Cancer	CNS_Infection	Infectious_Disease	0.561544	NO	6	ASH1L,GON4L,GRM8,HCN3,KRAS,PKLR	1	O00222,P01116	1	Signal Transduction	2	O00222,P01116	3	O00222,P01116;P01116,Q9NR48;Q3T8J9,Q9NR48	4	O00222,P01116,Q3T8J9,Q9NR48	P01116	Vertical
Stomach_Cancer	Connective_Tissue_Infection	Infectious_Disease	1.47244	NO	10	ACTA2,DAP3,DDI2,FBLIM1,GON4L,KRTCAP2,MUC1,PLEKHM2,SPEN,TRIM46	2	P15941,Q7Z4K8;P15941,P51398	3	Cytokine Signaling in Immune system;Immune System;Metabolism of proteins	3	P15941,P51398,Q7Z4K8	2	P15941,Q7Z4K8;P62736,Q96T58	4	P15941,P62736,Q7Z4K8,Q96T58	P15941	Vertical
Stomach_Cancer	Cranial_Nerve_Disorder	PNS	0.612719	NO	4	ASH1L,CLK2,GON4L,HCN3	0		0		0		1	Q3T8J9,Q9NR48	2	Q3T8J9,Q9NR48	Q9NR48,Q3T8J9	Vertical
Stomach_Cancer	Depression	Neuropsychiatric	0.0609765	NO	1	SEMA6D	0		0		0		0		0			Horizontal
Stomach_Cancer	Diverticulosis_Diverticulitis	Digestive	0.640252	YES	4	COX15,CUTC,ENTPD7,SLC25A28	3	Q7KZN9,Q96A46;Q7KZN9,Q9NQZ7;Q96A46,Q9NQZ7	1	Metabolism	3	Q7KZN9,Q96A46,Q9NQZ7	0		0		Q96A46,Q9NQZ7,Q7KZN9	Vertical
Stomach_Cancer	Eating_Disorder	Neuropsychiatric	0.284035	NO	12	ASH1L,CADM1,CNTLN,CSMD1,ERBB3,HCN3,MUC1,PKLR,SEMA6D,SRPK2,THBS3,TRIM46	1	P15941,Q7Z4K8	2	Cytokine Signaling in Immune system;Immune System	2	P15941,Q7Z4K8	8	P15941,P21860;P15941,P49746;P15941,Q7Z4K8;P15941,Q9BY67;P21860,P49746;P21860,P78362;P49746,Q7Z4K8;Q7Z4K8,Q9BY67	6	P15941,P21860,P49746,P78362,Q7Z4K8,Q9BY67	P15941	Vertical
Stomach_Cancer	Eustachian_Tube_Disorder	Otic	-Inf	NO	4	LY6K,PREX2,SEMA6D,TENM4	0		0		0		0		0			Horizontal
Stomach_Cancer	Eye_Infection	Infectious_Disease	0.518953	NO	1	GPHN	0		0		0		0		0			Horizontal
Stomach_Cancer	General_Hypertension	Cardiovascular	0.610367	YES	4	ABO,CDKAL1,CUX2,PLCE1	0		0		0		0		0			Horizontal
Stomach_Cancer	Glaucoma	Ophthalmological	0.941081	YES	2	ABO,PLCE1	0		0		0		0		0			Horizontal
Stomach_Cancer	Goiter	Endocrine	-0.124675	NO	3	ABO,LINC01016,MLN	0		0		0		0		0			Horizontal
Stomach_Cancer	Hernia	Musculoskeletal	1.03626	YES	2	HLA-C,PLCE1	0		0		0		0		0			Horizontal
Stomach_Cancer	Herpes_Simplex	Infectious_Disease	1.7527	YES	6	AC112205.1,CCNG1,CCZ1,NUDCD2,OCM,TENM4	0		0		0		0		0			Horizontal
Stomach_Cancer	HIV	Infectious_Disease	0.183742	NO	2	DMD,HLA-C	0		0		0		0		0			Horizontal
Stomach_Cancer	Hodgkins_Disease	Hematologic	1.57551	YES	8	CSMD1,EPB41L1,KIAA0922,MID1,SP140,THEMIS,TLR2,TP53	3	O15344,P04637;O15344,O60603;O60603,P04637	2	Cytokine Signaling in Immune system;Immune System	3	O15344,O60603,P04637	5	O15344,O60603;O15344,P04637;O60603,P04637;P04637,Q8N1K5;P04637,Q9H4G0	5	O15344,O60603,P04637,Q8N1K5,Q9H4G0	P04637	Vertical
Stomach_Cancer	IBS	Digestive	-0.221661	NO	1	HLA-C	0		0		0		0		0			Horizontal
Stomach_Cancer	Inflammatory_Spondylopathies	Immune	0.771825	YES	1	DMD	0		0		0		0		0			Horizontal
Stomach_Cancer	Influenza	Infectious_Disease	0.248754	NO	1	DMD	0		0		0		0		0			Horizontal
Stomach_Cancer	Inner_Ear_Disorder	Otic	0.305123	NO	1	TLR2	0		0		0		0		0			Horizontal
Stomach_Cancer	Jaw_Disease	Musculoskeletal	0.677732	NO	2	OPHN1,VSIG4	0		0		0		0		0			Horizontal
Stomach_Cancer	Larynx_Vocal_Chord_Disorders	Respiratory	1.33209	YES	1	DMD	0		0		0		0		0			Horizontal
Stomach_Cancer	Lung_Cancer	Respiratory	1.05085	YES	21	ACTA2,APC,ARAF,ARID1A,BRCA2,CTNNB1,DCBLD1,DNAH11,ERBB2,FGFR2,HLA-C,HLA-U,IRF1,KRAS,LRFN2,MUC2,NRAS,PIK3CA,SEMA6D,TENM4,TP53	79	P01111,P42336;P04626,P42336;P01111,P04626;P25054,P35222;P01111,P10398;P01111,P01116;P01116,P10398;P01116,P04626;P04637,P35222;P35222,P42336;P01111,P35222;P01116,P42336;P04626,P10398;P04626,P35222;P10398,P42336;P01116,P35222;P04626,P04637;P01116,P04637;P04637,P25054;P04637,P42336;P01111,P10321;P10321,P10914;P01111,P04637;P01111,P21802;P01111,Q02817;P04626,Q8NFY4;P04637,P10914;P10321,P42336;P10398,…	142	Adaptive Immune System;Apoptosis;Apoptotic cleavage of cellular proteins;Apoptotic execution phase;Axon guidance;Beta-catenin phosphorylation cascade;C-type lectin receptors (CLRs);Cell Cycle;Cell surface interactions at the vascular wall;Cell-Cell communication;Constitutive Signaling by Aberrant PI3K in Cancer;Constitutive Signaling by EGFRvIII;Constitutive Signaling by Ligand-Responsive EGFR Ca…	17	O14497,P01111,P01116,P04626,P04637,P10321,P10398,P10914,P21802,P25054,P35222,P42336,P51587,P62736,Q02817,Q8NFY4,Q9ULH4	98	O14497,P01111;O14497,P01116;O14497,P04626;O14497,P04637;O14497,P10321;O14497,P10398;O14497,P10914;O14497,P21802;O14497,P25054;O14497,P35222;O14497,P42336;O14497,P51587;O14497,P62736;P01111,P01116;P01111,P04626;P01111,P04637;P01111,P10321;P01111,P10398;P01111,P10914;P01111,P21802;P01111,P25054;P01111,P35222;P01111,P42336;P01111,P51587;P01111,P62736;P01111,Q8NFY4;P01111,Q96DT5;P01111,Q9ULH4;P01116,…	17	O14497,P01111,P01116,P04626,P04637,P10321,P10398,P10914,P21802,P25054,P35222,P42336,P51587,P62736,Q8NFY4,Q96DT5,Q9ULH4	P01111	Vertical
Stomach_Cancer	Lupus_Erythematosus	Immune	0.266542	NO	7	DGKQ,ERBB2,HLA-A,IRF1,RPL3P2,RUNX1,SIRPD	14	P04439,P13746;P04439,P16188;P13746,P16188;P04439,P10914;P04626,Q01196;P10914,P13746;P10914,P16188;P04439,P04626;P04626,P10914;P04626,P13746;P04626,P16188;P04626,P52824;P10914,P52824;P52824,Q01196	18	Adaptive Immune System;Antigen Presentation: Folding, assembly and peptide loading of class I MHC;Antigen processing-Cross presentation;Class I MHC mediated antigen processing & presentation;Cytokine Signaling in Immune system;Developmental Biology;Endosomal/Vacuolar pathway;ER-Phagosome pathway;Gene expression (Transcription);Generic Transcription Pathway;Hemostasis;Immune System;Immunoregulator…	7	P04439,P04626,P10914,P13746,P16188,P52824,Q01196	7	P04439,P04626;P04439,P10914;P04439,Q01196;P04626,P10914;P04626,P52824;P04626,Q01196;P10914,Q01196	5	P04439,P04626,P10914,P52824,Q01196	P04626	Vertical
Stomach_Cancer	Lymphoid_Leukemia	Hematologic	0.856777	NO	5	ACTA2,CASP10,SP140,THEMIS,TP53	3	P04637,Q92851;P04637,P62736;P62736,Q92851	9	Gene expression (Transcription);Generic Transcription Pathway;Immune System;RNA Polymerase II Transcription;Signal Transduction;Signaling by NOTCH;TP53 Regulates Transcription of Caspase Activators and Caspases;TP53 Regulates Transcription of Cell Death Genes;Transcriptional Regulation by TP53	3	P04637,P62736,Q92851	3	P04637,P62736;P04637,Q8N1K5;P04637,Q92851	4	P04637,P62736,Q8N1K5,Q92851	P04637	Vertical
Stomach_Cancer	Macular_Degeneration	Ophthalmological	-Inf	NO	7	ABO,ATP5L,CDKAL1,COL10A1,FRK,NT5DC1,SRPK2	0		0		0		0		0			Horizontal
Stomach_Cancer	Male_Genital_Cancer	Reproductive	1.779	YES	10	BMPR1B,CDKAL1,DAP3,DCBLD1,DNAH11,FGFR2,RNLS,SOD2,TP53,ZBTB20	4	P04179,P04637;O00238,P04637;P04179,P21802;P04637,P51398	11	Cellular responses to external stimuli;Cellular responses to stress;Cytokine Signaling in Immune system;Disease;Gene expression (Transcription);Generic Transcription Pathway;Immune System;Metabolism of proteins;RNA Polymerase II Transcription;Signal Transduction;Signaling by Interleukins	5	O00238,P04179,P04637,P21802,P51398	7	O00238,P04637;P04179,P04637;P04179,P21802;P04179,P51398;P04637,P21802;P04637,P51398;P04637,Q9HC78	6	O00238,P04179,P04637,P21802,P51398,Q9HC78	P04637	Vertical
Stomach_Cancer	Melanoma	Integumentary	0.028328	NO	9	CDH1,CDH15,CDKAL1,CTNNB1,NRAS,PIK3CA,SLC22A31,TP53,ZNF778	16	P01111,P42336;P12830,P35222;P04637,P35222;P35222,P42336;P01111,P35222;P04637,P42336;P35222,P55291;P12830,P42336;P01111,P04637;P01111,P12830;P04637,P12830;P12830,P55291;P04637,Q96MU6;P35222,Q96MU6;P42336,P55291;P01111,P55291	101	Adaptive Immune System;Adherens junctions interactions;Apoptosis;Apoptotic cleavage of cell adhesion proteins;Apoptotic cleavage of cellular proteins;Apoptotic execution phase;Axon guidance;Cell junction organization;Cell surface interactions at the vascular wall;Cell-Cell communication;Cell-cell junction organization;Constitutive Signaling by EGFRvIII;Constitutive Signaling by Ligand-Responsive …	7	P01111,P04637,P12830,P35222,P42336,P55291,Q96MU6	16	P01111,P04637;P01111,P12830;P01111,P35222;P01111,P42336;P04637,P12830;P04637,P35222;P04637,P42336;P04637,P55291;P04637,Q96MU6;P12830,P35222;P12830,P42336;P12830,P55291;P35222,P42336;P35222,P55291;P35222,Q5VV42;P42336,P55291	8	P01111,P04637,P12830,P35222,P42336,P55291,Q5VV42,Q96MU6	P35222	Vertical
Stomach_Cancer	MENI	Endocrine	2.06884	NO	2	IL1RN,KIF26B	0		0		0		0		0			Horizontal
Stomach_Cancer	Migraine	Neuropsychiatric	-0.700601	NO	7	BRCA2,CAMTA1,DMD,KIF26B,PLCE1,RUNX1,YAP1	1	P46937,Q01196	9	Developmental Biology;Gene expression (Transcription);Generic Transcription Pathway;RNA Polymerase II Transcription;RUNX1 regulates transcription of genes involved in differentiation of HSCs;Signal Transduction;Transcriptional regulation by RUNX1;Transcriptional regulation by RUNX2;Transcriptional regulation by RUNX3	2	P46937,Q01196	8	P11532,P46937;P11532,Q01196;P11532,Q2KJY2;P46937,Q01196;P46937,Q9P212;P46937,Q9Y6Y1;P51587,Q01196;Q01196,Q9P212	7	P11532,P46937,P51587,Q01196,Q2KJY2,Q9P212,Q9Y6Y1	P46937,Q01196	Vertical
Stomach_Cancer	Motor_Neuron_Disease	CNS	1.3989	NO	1	OARD1	0		0		0		0		0			Horizontal
Stomach_Cancer	Multiple_Myeloma	Hematologic	0.534339	NO	10	DNAH11,KIAA0922,KRAS,NRAS,PIK3CA,PTCHD1,SP140,TLR2,TP53,YAP1	14	P01111,P42336;P01111,P01116;P01116,P42336;P01116,P04637;P04637,P42336;O60603,P01111;P01111,P46937;P01116,P46937;P04637,P46937;P42336,P46937;O60603,P42336;P01111,P04637;O60603,P01116;O60603,P04637	91	Adaptive Immune System;Axon guidance;Cell surface interactions at the vascular wall;Constitutive Signaling by EGFRvIII;Constitutive Signaling by Ligand-Responsive EGFR Cancer Variants;Cytokine Signaling in Immune system;DAP12 interactions;DAP12 signaling;Developmental Biology;Disease;Diseases of signal transduction by growth factor receptors and second messengers;Downstream signal transduction;Do…	6	O60603,P01111,P01116,P04637,P42336,P46937	16	O60603,P01111;O60603,P01116;O60603,P04637;O60603,P42336;O60603,P46937;P01111,P01116;P01111,P04637;P01111,P42336;P01111,P46937;P01111,Q96DT5;P01116,P04637;P01116,P42336;P01116,P46937;P04637,P42336;P04637,P46937;P42336,P46937	7	O60603,P01111,P01116,P04637,P42336,P46937,Q96DT5	P01111	Vertical
Stomach_Cancer	Multiple_Sclerosis_Other_Demyelinating_Disease	Immune	0.560245	NO	4	HLA-A,SP140,THEMIS,TTC33	3	P04439,P13746;P04439,P16188;P13746,P16188	12	Adaptive Immune System;Antigen Presentation: Folding, assembly and peptide loading of class I MHC;Antigen processing-Cross presentation;Class I MHC mediated antigen processing & presentation;Cytokine Signaling in Immune system;Endosomal/Vacuolar pathway;ER-Phagosome pathway;Immune System;Immunoregulatory interactions between a Lymphoid and a non-Lymphoid cell;Interferon alpha/beta signaling;Inter…	3	P04439,P13746,P16188	1	P04439,Q8N1K5	2	P04439,Q8N1K5	P04439	Vertical
Stomach_Cancer	Myasthenia_Gravis	Immune	1.82705	NO	2	APC,DISC1	0		0		0		1	P25054,Q9NRI5	2	P25054,Q9NRI5	P25054,Q9NRI5	Vertical
Stomach_Cancer	Myeloid_Leukemia	Hematologic	-0.00283853	NO	17	AUTS2,CADM1,CBL,CNTLN,CSMD1,DCAF6,KLF6,KRTCAP2,LAP3,LHFPL3,MED28,NXPH1,OARD1,RGS7,TENM4,TRIM46,ZNF800	3	P22681,Q7Z4K8;P22681,P49802;P49802,Q58WW2	4	Cytokine Signaling in Immune system;Immune System;Metabolism of proteins;Signal Transduction	4	P22681,P49802,Q58WW2,Q7Z4K8	5	P22681,Q58WW2;P22681,Q7Z4K8;P28838,P49802;P28838,Q9H204;Q7Z4K8,Q9BY67	7	P22681,P28838,P49802,Q58WW2,Q7Z4K8,Q9BY67,Q9H204	P22681	Vertical
Stomach_Cancer	Myocardial_Infarction	Cardiovascular	1.04548	YES	12	ABCG1,ABO,ANXA4,CUX2,KIAA0922,KLF6,KRAS,LAP3,LMNA,MTX1,SOD2,THBS3	7	P01116,P04179;P01116,P02545;P04179,Q13505;P01116,P45844;P01116,P49746;P02545,P04179;P45844,P49746	11	Cytokine Signaling in Immune system;Disease;Diseases of signal transduction by growth factor receptors and second messengers;Gene expression (Transcription);Generic Transcription Pathway;Immune System;Mitochondrial biogenesis;Oncogenic MAPK signaling;Organelle biogenesis and maintenance;RNA Polymerase II Transcription;Signal Transduction	6	P01116,P02545,P04179,P45844,P49746,Q13505	8	P01116,P02545;P01116,P04179;P01116,P49746;P01116,Q99612;P02545,P04179;P04179,P28838;P04179,Q99612;P49746,Q13505	7	P01116,P02545,P04179,P28838,P49746,Q13505,Q99612	P01116	Vertical
Stomach_Cancer	Myoneural_Disorders	PNS	1.87645	YES	3	LHFPL3,LY6K,PSCA	1	O43653,Q17RY6	3	Metabolism of proteins;Post-translational modification: synthesis of GPI-anchored proteins;Post-translational protein modification	2	O43653,Q17RY6	1	O43653,Q17RY6	2	O43653,Q17RY6	Q17RY6,O43653	Vertical
Stomach_Cancer	Nail_Disease	Integumentary	1.02764	YES	3	KCTD21,NT5DC1,USP35	0		0		0		0		0			Horizontal
Stomach_Cancer	Nephrotic_Syndrome	Urinary	1.02313	NO	1	PLCE1	0		0		0		0		0			Horizontal
Stomach_Cancer	Non-Hodgkins_Lymphoma	Hematologic	1.86183	YES	6	ACTA2,CASP10,SP140,THEMIS,TRAPPC4,VPS11	1	P62736,Q92851	1	Signal Transduction	2	P62736,Q92851	0		0		P62736,Q92851	Vertical
Stomach_Cancer	Non-Melanoma_Skin_Cancer	Integumentary	0.330243	NO	8	BRCA2,CDH15,DCBLD1,EPB41L1,GOPC,HLA-C,SLC22A31,TP53	3	P04637,P51587;P04637,P10321;P04637,Q9HD26	6	Cell Cycle;Cytokine Signaling in Immune system;DNA Double-Strand Break Repair;DNA Repair;Immune System;Signal Transduction	4	P04637,P10321,P51587,Q9HD26	5	P04637,P10321;P04637,P51587;P04637,P55291;P04637,Q9H4G0;P04637,Q9HD26	6	P04637,P10321,P51587,P55291,Q9H4G0,Q9HD26	P04637	Vertical
Stomach_Cancer	Non-Specific_Skin_Disorder	Integumentary	0.60359	YES	1	SPEN	0		0		0		0		0			Horizontal
Stomach_Cancer	Obesity	Metabolic	0.506551	YES	1	CSMD1	0		0		0		0		0			Horizontal
Stomach_Cancer	OCD	Neuropsychiatric	-Inf	NO	2	CSMD1,SRPK2	0		0		0		0		0			Horizontal
Stomach_Cancer	Osteoarthritis	Immune	0.163322	NO	3	ECRG4,FGF18,KIF26B	0		0		0		0		0			Horizontal
Stomach_Cancer	Osteomyelitis	Immune	0.118534	NO	1	GPR158	0		0		0		0		0			Horizontal
Stomach_Cancer	Osteopoikilosis	Musculoskeletal	-Inf	NO	1	AUTS2	0		0		0		0		0			Horizontal
Stomach_Cancer	Parathyroid_Disorder	Endocrine	-0.110777	NO	2	MED23,MUC2	0		0		0		0		0			Horizontal
Stomach_Cancer	Parkinsons_Disease	CNS	0.404951	NO	3	DGKQ,DMD,TMEM175	0		0		0		0		0			Horizontal
Stomach_Cancer	Peripheral_Nerve_Disorder	PNS	-0.102036	NO	7	CAMTA1,DNAH11,LMNA,MID1,SYN1,THBS3,WASF5P	0		0		0		1	P02545,P17600	2	P02545,P17600	P02545,P17600	Vertical
Stomach_Cancer	Peripheral_Vascular_Disease	Cardiovascular	0.174589	NO	1	ABO	0		0		0		0		0			Horizontal
Stomach_Cancer	Personality_Disorder	Neuropsychiatric	-Inf	NO	4	CCZ1,CSMD1,DLG1,RGS7	1	P49802,Q12959	1	Signal Transduction	2	P49802,Q12959	0		0		Q12959,P49802	Vertical
Stomach_Cancer	Phlebitis_Thrombophlebitis	Immune	1.51292	YES	3	EPB41L1,GPR161,TLR2	0		0		0		0		0			Horizontal
Stomach_Cancer	Pneumonia	Infectious_Disease	1.69239	YES	2	MUC2,TTC33	0		0		0		0		0			Horizontal
Stomach_Cancer	Poliomyelitis	Infectious_Disease	0.128441	NO	3	ASH1L,DMD,PLCE1	0		0		0		0		0			Horizontal
Stomach_Cancer	PTSD	Neuropsychiatric	0.210493	NO	2	PRTFDC1,ZBTB20	0		0		0		0		0			Horizontal
Stomach_Cancer	Pulmonary_Heart_Disease	Cardiovascular	0.785623	NO	1	EPB41L1	0		0		0		0		0			Horizontal
Stomach_Cancer	Refraction_Accomodation_Disorders	Ophthalmological	0.034957	NO	11	AUTS2,COL10A1,CTNNB1,CXCR6,LARS2,MFI2,NBEA,NT5DC1,RNLS,RUNX1,SCML4	11	P35222,Q01196;Q01196,Q8WXX7;O00574,Q8NFP9;P35222,Q8WXX7;Q01196,Q8NFP9;O00574,P35222;O00574,Q01196;P08582,P35222;P08582,Q15031;P35222,Q15031;P35222,Q8NFP9	13	Developmental Biology;G alpha (i) signalling events;Gene expression (Transcription);Generic Transcription Pathway;GPCR downstream signalling;Metabolism of proteins;RNA Polymerase II Transcription;RUNX1 interacts with co-factors whose precise effect on RUNX1 targets is not known;Signal Transduction;Signaling by GPCR;Signaling by NOTCH;Transcriptional regulation by RUNX1;Transcriptional regulation …	7	O00574,P08582,P35222,Q01196,Q15031,Q8NFP9,Q8WXX7	9	O00574,P08582;O00574,P35222;O00574,Q01196;P08582,P35222;P08582,Q03692;P35222,Q01196;P35222,Q03692;P35222,Q8WXX7;Q01196,Q8WXX7	6	O00574,P08582,P35222,Q01196,Q03692,Q8WXX7	P35222	Vertical
Stomach_Cancer	Rheumatoid_Arthritis_Related_Conditions	Immune	0.270209	NO	14	ACTA2,CASP10,CDKAL1,DGKQ,ERBB3,GBAP1,HLA-C,IRF1,MLN,RUNX1,SLC25A28,SP140,THEMIS,TTC33	14	P10321,P10914;P12872,P52824;Q01196,Q92851;P10321,Q92851;P62736,Q01196;P10914,P52824;P10914,Q92851;P12872,P62736;P12872,Q01196;P12872,Q92851;P52824,P62736;P52824,Q01196;P52824,Q92851;P62736,Q92851	15	Cytokine Signaling in Immune system;G alpha (q) signalling events;Gene expression (Transcription);Generic Transcription Pathway;GPCR downstream signalling;Hemostasis;Immune System;Innate Immune System;Interferon alpha/beta signaling;Interferon gamma signaling;Interferon Signaling;RNA Polymerase II Transcription;Signal Transduction;Signaling by GPCR;Signaling by NOTCH	7	P10321,P10914,P12872,P52824,P62736,Q01196,Q92851	18	P10321,P10914;P10321,P12872;P10321,P62736;P10321,Q01196;P10321,Q92851;P10914,P12872;P10914,P21860;P10914,P62736;P10914,Q01196;P10914,Q92851;P12872,P21860;P12872,P52824;P21860,P52824;P21860,Q01196;P21860,Q8N1K5;P52824,Q8N1K5;P62736,Q01196;Q01196,Q8N1K5	9	P10321,P10914,P12872,P21860,P52824,P62736,Q01196,Q8N1K5,Q92851	P10914,Q01196	Vertical
Stomach_Cancer	Sarcoidosis	Immune	0.560258	NO	4	CNTLN,HLA-C,MID1IP1,ZBTB20	0		0		0		0		0			Horizontal
Stomach_Cancer	Schizophrenia_Related_Psychosis	Neuropsychiatric	-0.206171	NO	19	BMPR1B,CADM1,CSMD1,ERBB3,FANCI,GNAI1,GRM1,GRM8,HLA-A,HLA-C,HLA-U,JRK,KLF6,KMT2E,NXPH1,PDE1C,SDK1,SEMA6D,SRPK2	19	P04439,P10321;P04439,P13746;P04439,P16188;P10321,P13746;P10321,P16188;P13746,P16188;P63096,Q14123;O00222,Q13255;O00222,P63096;O00222,Q14123;P63096,Q13255;Q13255,Q14123;Q7Z5N4,Q9BY67;Q8IZD2,Q9NVI1;O00222,O00238;O00238,P63096;O00238,Q13255;O00238,Q14123;P04439,P63096	29	Adaptive Immune System;Antigen Presentation: Folding, assembly and peptide loading of class I MHC;Antigen processing-Cross presentation;Cell junction organization;Cell-Cell communication;Cell-cell junction organization;Class C/3 (Metabotropic glutamate/pheromone receptors);Class I MHC mediated antigen processing & presentation;Cytokine Signaling in Immune system;Endosomal/Vacuolar pathway;ER-Phag…	13	O00222,O00238,P04439,P10321,P13746,P16188,P63096,Q13255,Q14123,Q7Z5N4,Q8IZD2,Q9BY67,Q9NVI1	25	O00222,P63096;O00222,Q13255;O00222,Q14123;O00238,P63096;O00238,Q13255;P04439,P10321;P04439,P21860;P04439,P63096;P04439,Q13255;P04439,Q99612;P04439,Q9BY67;P10321,P63096;P10321,Q13255;P10321,Q8NFY4;P10321,Q9BY67;P21860,P63096;P21860,P78362;P21860,Q13255;P58417,Q13255;P63096,P78362;P63096,Q13255;P63096,Q14123;P63096,Q9BY67;Q13255,Q14123;Q8IZD2,Q9NVI1	15	O00222,O00238,P04439,P10321,P21860,P58417,P63096,P78362,Q13255,Q14123,Q8IZD2,Q8NFY4,Q99612,Q9BY67,Q9NVI1	P63096	Vertical
Stomach_Cancer	Septic_Arthritis	Immune	-Inf	NO	1	ARID1A	0		0		0		0		0			Horizontal
Stomach_Cancer	Septicemia	Infectious_Disease	2.25078	YES	1	SHPRH	0		0		0		0		0			Horizontal
Stomach_Cancer	Sexual_Dysfunction	Reproductive	0.473714	NO	2	DMD,POLA1	0		0		0		0		0			Horizontal
Stomach_Cancer	Sleep_Apnea	Respiratory	0.691094	YES	2	ABO,FGF18	0		0		0		0		0			Horizontal
Stomach_Cancer	Spinal_Muscular_Atrophy	CNS	3.98781	NO	6	DGKQ,DMD,OARD1,PTCHD1,TMEM175,UNC79	0		0		0		0		0			Horizontal
Stomach_Cancer	Substance_Abuse	Neuropsychiatric	1.48456	YES	17	AUTS2,CAMTA1,EPM2A,ERBB3,GGACT,GRM8,LINC01016,LRFN2,MLN,NBEA,PDE1C,RAB3GAP2,SDK1,SEMA6D,TENM4,UNC79,ZBTB20	7	Q14123,Q8NFP9;O00222,P12872;O00222,Q14123;O00222,Q8NFP9;P12872,Q14123;P12872,Q8NFP9;Q8NFP9,Q9ULH4	14	Ca-dependent events;Calmodulin induced events;CaM pathway;DAG and IP3 signaling;G alpha (i) signalling events;G-protein mediated events;GPCR downstream signalling;GPCR ligand binding;Intracellular signaling by second messengers;Neuronal System;Opioid Signalling;PLC beta mediated events;Signal Transduction;Signaling by GPCR	5	O00222,P12872,Q14123,Q8NFP9,Q9ULH4	5	O00222,P12872;O00222,Q14123;P12872,P21860;P12872,Q14123;P21860,Q8WXX7	5	O00222,P12872,P21860,Q14123,Q8WXX7	P12872	Vertical
Stomach_Cancer	Thyroid_Cancer	Endocrine	1.18775	NO	1	CSMD1	0		0		0		0		0			Horizontal
Stomach_Cancer	Thyroiditis	Immune	0.686607	NO	9	ABO,CAMTA1,ERBB3,LINC01016,MBOAT1,MLN,NXPH1,RNLS,STAMBPL1	1	Q5VYX0,Q6ZNC8	1	Metabolism	2	Q5VYX0,Q6ZNC8	2	P12872,P21860;P12872,P58417	3	P12872,P21860,P58417	P12872	Vertical
Stomach_Cancer	Thyrotoxicosis	Endocrine	-0.147207	NO	1	MLN	0		0		0		0		0			Horizontal
Stomach_Cancer	Tympanic_Membrane_Disorders	Otic	-0.394292	NO	5	CDKAL1,ENPP3,FRK,MED23,MID1	2	O14638,Q9ULK4;O15344,P42685	2	Immune System;Metabolism	4	O14638,O15344,P42685,Q9ULK4	2	O14638,P42685;O15344,P42685	3	O14638,O15344,P42685	P42685	Vertical
Stomach_Cancer	Type_I_Diabetes_Mellitus	Immune	0.934721	YES	9	ABO,CUX2,DGKQ,ERBB3,HLA-A,LINC02516,NUDCD2,RNLS,TTC33	3	P04439,P13746;P04439,P16188;P13746,P16188	12	Adaptive Immune System;Antigen Presentation: Folding, assembly and peptide loading of class I MHC;Antigen processing-Cross presentation;Class I MHC mediated antigen processing & presentation;Cytokine Signaling in Immune system;Endosomal/Vacuolar pathway;ER-Phagosome pathway;Immune System;Immunoregulatory interactions between a Lymphoid and a non-Lymphoid cell;Interferon alpha/beta signaling;Inter…	3	P04439,P13746,P16188	2	P04439,P21860;P21860,P52824	3	P04439,P21860,P52824	P04439	Vertical
Stomach_Cancer	Type_II_Diabetes_Mellitus	Endocrine	1.08248	YES	27	ABO,AUTS2,CDKAL1,CSMD1,CUX2,DMD,ENPP3,ERBB3,FAM184B,GRM8,HLA-C,HMBS,LHFPL3,LRFN2,MAEA,MBOAT1,MED23,PDE1C,PKLR,PLEKHM2,RNLS,UNC5C,UNC79,VPS11,ZBTB20,ZNF641,ZNF800	15	O00222,Q14123;O14638,Q5VYX0;Q8WXX7,Q96N77;Q8WXX7,Q9ULK4;Q96N77,Q9ULK4;Q6ZNC8,Q9ULK4;O14638,P08397;O14638,Q6ZNC8;O14638,Q9ULK4;O95185,Q9ULK4;P08397,Q5VYX0;P08397,Q6ZNC8;P08397,Q9ULK4;Q5VYX0,Q6ZNC8;Q5VYX0,Q9ULK4	12	Developmental Biology;G alpha (i) signalling events;Gene expression (Transcription);Generic Transcription Pathway;GPCR downstream signalling;Metabolism;Metabolism of lipids;Metabolism of vitamins and cofactors;Metabolism of water-soluble vitamins and cofactors;RNA Polymerase II Transcription;Signal Transduction;Signaling by GPCR	10	O00222,O14638,O95185,P08397,Q14123,Q5VYX0,Q6ZNC8,Q8WXX7,Q96N77,Q9ULK4	15	O00222,O14638;O00222,Q14123;O00222,Q5VV42;O14638,P08397;O14638,P11532;O14638,P30613;O14638,Q14123;O95185,P11532;O95185,P21860;P08397,P10321;P08397,P30613;P11532,P21860;P21860,Q8WXX7;P30613,Q14123;P30613,Q9ULK4	12	O00222,O14638,O95185,P08397,P10321,P11532,P21860,P30613,Q14123,Q5VV42,Q8WXX7,Q9ULK4	O14638	Vertical
Stomach_Cancer	Ulcerative_Colitis	Immune	0.0376036	NO	4	HLA-C,IRF1,SEMA6D,TTC33	1	P10321,P10914	5	Cytokine Signaling in Immune system;Immune System;Interferon alpha/beta signaling;Interferon gamma signaling;Interferon Signaling	2	P10321,P10914	2	P10321,P10914;P10321,Q8NFY4	3	P10321,P10914,Q8NFY4	P10321	Vertical
Stomach_Cancer	Unspecified_Diabetes_Mellitus	Endocrine	0.75368	YES	2	CAMTA1,RUNX1	0		0		0		0		0			Horizontal
Stomach_Cancer	Urethral_Disorder	Urinary	-0.385065	NO	1	ZBTB20	0		0		0		0		0			Horizontal
Stomach_Cancer	Uterine_Cancer	Reproductive	0.749836	NO	5	ERBB2,ERBB3,FGFR2,PIK3CA,TP53	5	P04626,P42336;P04626,P04637;P04637,P42336;P21802,P42336;P04626,P21802	31	Axon guidance;Constitutive Signaling by Aberrant PI3K in Cancer;Cytokine Signaling in Immune system;Developmental Biology;Disease;Diseases of signal transduction by growth factor receptors and second messengers;FLT3 Signaling;Gene expression (Transcription);Generic Transcription Pathway;Hemostasis;Immune System;Intracellular signaling by second messengers;MAPK family signaling cascades;MAPK1/MAPK…	4	P04626,P04637,P21802,P42336	10	P04626,P04637;P04626,P21802;P04626,P21860;P04626,P42336;P04637,P21802;P04637,P21860;P04637,P42336;P21802,P21860;P21802,P42336;P21860,P42336	5	P04626,P04637,P21802,P21860,P42336	P42336,P04626	Vertical
Stomach_Cancer	Varicose_Veins	Cardiovascular	0.123294	NO	3	ABO,HLA-C,HLA-U	0		0		0		0		0			Horizontal
Stomach_Cancer	Vasculitis	Immune	0.410659	NO	4	AC011294.3,HLA-A,HLA-C,WIPI2	6	P04439,P10321;P04439,P13746;P04439,P16188;P10321,P13746;P10321,P16188;P13746,P16188	12	Adaptive Immune System;Antigen Presentation: Folding, assembly and peptide loading of class I MHC;Antigen processing-Cross presentation;Class I MHC mediated antigen processing & presentation;Cytokine Signaling in Immune system;Endosomal/Vacuolar pathway;ER-Phagosome pathway;Immune System;Immunoregulatory interactions between a Lymphoid and a non-Lymphoid cell;Interferon alpha/beta signaling;Inter…	4	P04439,P10321,P13746,P16188	1	P04439,P10321	2	P04439,P10321	P04439,P10321	Vertical
Stomach_Cancer	Vitamin_Deficiency	Metabolic	1.80686	YES	3	ANXA4,OPHN1,PLCE1	0		0		0		1	O60890,Q9P212	2	O60890,Q9P212	O60890,Q9P212	Vertical
Stomach_Cancer	Vitreous_Body_Disorder	Ophthalmological	-0.329322	NO	6	ABO,COL10A1,FRK,GRM1,NT5DC1,SRPK2	1	P42685,Q13255	1	Signal Transduction	2	P42685,Q13255	0		0		P42685,Q13255	Vertical
Note:
ORlog: the logarithm of odds ratio for each disease pair.
OverlapGene: Pleiotropic genes of each disease pair.
shared_pathway_pairs: In each disease pair, pleiotropic gene corresponding protein pairs that both genes match the same pathway. Pairs were separated by semicolon.
shared_pathway: In each disease pair, for each pair of proteins we match and get the pathways they have in common.
shared_pathway_proteins: In each disease pair, the proteins involved in ‘shared_pathway’.
ppi_pairs: protein-protein interactions (PPIs) pairs in a disease pair. Pairs were separated by semicolon.
ppi_proteins: proteins involved in PPIs in a disease pair.
HubProtein: the protein(s) shared the most pathways plus PPIs in a disease pair.
PleiotropicStructure: If proteins were involved in the ‘shared_pathway’ and/or possessed PPIs, we categorized the disease pair as exhibiting Vertical pleiotropy; otherwise, we categorized it as exhibiting Horizontal pleiotropy.
