# Supplementary material for: Integrated Pleiotropic Gene Set Unveils Comorbidity Insights across Digestive Cancers and Other Diseases
Source: Genes (Basel). 2024 Apr 10;15(4):478. doi: 10.3390/genes15040478 (PMC11049963; doi:10.3390/genes15040478)
Supplement: Supplementary file 1 [file genes-15-00478-s001.zip › Supplementary Table S5.xlsx]

## Sheet: Sheet1
Supplementary Table S5. GO gene-set enrichment scores of pleiotropic genes for each disease pair between five digestive cancers and other diseases
Geneset	DiseasePair	Disease1	Disease2	refSize	querySize	intersectGeneNum	intersectGene	qvalue	EnrichmentScore
BP MIRNA METABOLIC PROCESS	Colorectal_Cancer__Acquired_Hypothyroidism	Colorectal Cancer	Acquired Hypothyroidism	97	23	4	SND1,PDGFB,PPARG,TERT	0.026035	5.31003
BP VASCULAR ASSOCIATED SMOOTH MUSCLE CELL PROLIFERATION	Colorectal_Cancer__Acquired_Hypothyroidism	Colorectal Cancer	Acquired Hypothyroidism	97	23	4	GNA12,PDGFB,PPARG,TERT	0.026035	5.31003
MF MHC CLASS II RECEPTOR ACTIVITY	Colorectal_Cancer__Acute_Sinusitis	Colorectal Cancer	Acute Sinusitis	10	6	2	HLA-DQA1,HLA-DRB1	0.022171	5.44286
MF IMMUNE RECEPTOR ACTIVITY	Colorectal_Cancer__Acute_Sinusitis	Colorectal Cancer	Acute Sinusitis	141	6	3	HLA-DQA1,HLA-DRB1,CXCR5	0.033085	5.12663
BP PEPTIDE ANTIGEN ASSEMBLY WITH MHC CLASS II PROTEIN COMPLEX	Colorectal_Cancer__Acute_Sinusitis	Colorectal Cancer	Acute Sinusitis	16	6	2	HLA-DQA1,HLA-DRB1	0.038054	5.01725
CC MHC CLASS II PROTEIN COMPLEX	Colorectal_Cancer__Acute_Sinusitis	Colorectal Cancer	Acute Sinusitis	17	6	2	HLA-DQA1,HLA-DRB1	0.040274	4.96295
BP PEPTIDE ANTIGEN ASSEMBLY WITH MHC PROTEIN COMPLEX	Colorectal_Cancer__Acute_Sinusitis	Colorectal Cancer	Acute Sinusitis	20	6	2	HLA-DQA1,HLA-DRB1	0.048353	4.81791
BP CELL ACTIVATION	Colorectal_Cancer__Allergic_Rhinitis	Colorectal Cancer	Allergic Rhinitis	1098	31	10	ERBB2,SBNO2,HLA-DQA1,HLA-DRB1,SMAD3,SMAD4,PRDM1,CXCR5,CRTC3,KLF5	0.026176	5.30461
CC MHC PROTEIN COMPLEX	Colorectal_Cancer__Allergic_Rhinitis	Colorectal Cancer	Allergic Rhinitis	26	31	3	HLA-B,HLA-DQA1,HLA-DRB1	0.037762	5.02403
CC LUMENAL SIDE OF ENDOPLASMIC RETICULUM MEMBRANE	Colorectal_Cancer__Allergic_Rhinitis	Colorectal Cancer	Allergic Rhinitis	29	31	3	HLA-B,HLA-DQA1,HLA-DRB1	0.044811	4.87765
BP REGULATION OF WNT SIGNALING PATHWAY	Colorectal_Cancer__Aneurysm	Colorectal Cancer	Aneurysm	339	3	3	LRP1,SMAD3,TCF7L2	0.027501	5.27229
BP REGULATION OF BINDING	Colorectal_Cancer__Aneurysm	Colorectal Cancer	Aneurysm	369	3	3	LRP1,SMAD3,TCF7L2	0.031664	5.16149
BP CELL CELL SIGNALING BY WNT	Colorectal_Cancer__Aneurysm	Colorectal Cancer	Aneurysm	464	3	3	LRP1,SMAD3,TCF7L2	0.045735	4.86229
BP POSITIVE REGULATION OF PROTEIN LOCALIZATION	Colorectal_Cancer__Aneurysm	Colorectal Cancer	Aneurysm	467	3	3	LRP1,SMAD3,TCF7L2	0.04626	4.85388
CC MHC PROTEIN COMPLEX	Colorectal_Cancer__Asthma	Colorectal Cancer	Asthma	26	35	4	HLA-B,HLA-DQA1,HLA-DRB1,HLA-G	0.002918	6.88374
CC LUMENAL SIDE OF ENDOPLASMIC RETICULUM MEMBRANE	Colorectal_Cancer__Asthma	Colorectal Cancer	Asthma	29	35	4	HLA-B,HLA-DQA1,HLA-DRB1,HLA-G	0.004008	6.68437
CC SMAD PROTEIN COMPLEX	Colorectal_Cancer__Asthma	Colorectal Cancer	Asthma	9	35	3	SMAD3,SMAD4,SMAD7	0.006408	6.34393
CC LUMENAL SIDE OF MEMBRANE	Colorectal_Cancer__Asthma	Colorectal Cancer	Asthma	36	35	4	HLA-B,HLA-DQA1,HLA-DRB1,HLA-G	0.006833	6.29381
MF PEPTIDE ANTIGEN BINDING	Colorectal_Cancer__Asthma	Colorectal Cancer	Asthma	41	35	4	HLA-B,HLA-DQA1,HLA-DRB1,HLA-G	0.009347	6.06126
MF I SMAD BINDING	Colorectal_Cancer__Asthma	Colorectal Cancer	Asthma	14	35	3	SMAD3,SMAD4,SMAD7	0.015568	5.7098
CC ER TO GOLGI TRANSPORT VESICLE MEMBRANE	Colorectal_Cancer__Asthma	Colorectal Cancer	Asthma	63	35	4	HLA-B,HLA-DQA1,HLA-DRB1,HLA-G	0.026176	5.304
BP ANTIGEN PROCESSING AND PRESENTATION OF PEPTIDE ANTIGEN	Colorectal_Cancer__Asthma	Colorectal Cancer	Asthma	72	35	4	HLA-B,HLA-DQA1,HLA-DRB1,HLA-G	0.035593	5.07169
BP ANTIGEN PROCESSING AND PRESENTATION OF ENDOGENOUS PEPTIDE ANTIGEN	Colorectal_Cancer__Asthma	Colorectal Cancer	Asthma	25	35	3	HLA-B,HLA-DRB1,HLA-G	0.042909	4.91511
BP REPLICATIVE SENESCENCE	Colorectal_Cancer__Benign_Bone_Connective_Tissue_Neoplasm	Colorectal Cancer	Benign Bone Connective Tissue Neoplasm	17	41	4	CHEK2,ATM,TERT,TP53	0.001428	7.39171
BP CELLULAR RESPONSE TO OXYGEN LEVELS	Colorectal_Cancer__Benign_Bone_Connective_Tissue_Neoplasm	Colorectal Cancer	Benign Bone Connective Tissue Neoplasm	171	41	6	LPAR1,PPARG,FMN2,STC1,TERT,TP53	0.013479	5.81694
BP RESPONSE TO OXYGEN LEVELS	Colorectal_Cancer__Benign_Bone_Connective_Tissue_Neoplasm	Colorectal Cancer	Benign Bone Connective Tissue Neoplasm	332	41	7	LPAR1,ATM,PPARG,FMN2,STC1,TERT,TP53	0.028367	5.25008
BP NEGATIVE REGULATION OF POST TRANSCRIPTIONAL GENE SILENCING	Colorectal_Cancer__Benign_Bone_Connective_Tissue_Neoplasm	Colorectal Cancer	Benign Bone Connective Tissue Neoplasm	17	41	3	PPARG,TERT,TP53	0.02927	5.22958
BP DNA DAMAGE RESPONSE SIGNAL TRANSDUCTION BY P53 CLASS MEDIATOR RESULTING IN CELL CYCLE ARREST	Colorectal_Cancer__Benign_Bone_Connective_Tissue_Neoplasm	Colorectal Cancer	Benign Bone Connective Tissue Neoplasm	18	41	3	CHEK2,ATM,TP53	0.032001	5.15104
BP EMBRYONIC PATTERN SPECIFICATION	Colorectal_Cancer__Benign_Prostatic_Hyperplasia	Colorectal Cancer	Benign Prostatic Hyperplasia	70	5	3	FGFR2,SATB2,TBX3	0.006408	6.34484
BP MAMMARY GLAND FORMATION	Colorectal_Cancer__Benign_Prostatic_Hyperplasia	Colorectal Cancer	Benign Prostatic Hyperplasia	7	5	2	FGFR2,TBX3	0.010911	5.94969
BP RNA PHOSPHODIESTER BOND HYDROLYSIS ENDONUCLEOLYTIC	Colorectal_Cancer__Benign_Urinary_Neoplasm	Colorectal Cancer	Benign Urinary Neoplasm	82	10	3	SND1,RPS21,UTP23	0.036016	5.06379
BP REGULATION OF NEURON APOPTOTIC PROCESS	Colorectal_Cancer__Brain_Cancer	Colorectal Cancer	Brain Cancer	219	9	5	CTNNB1,PIK3CA,BRAF,TERT,TP53	0.000974	7.66508
BP NEURON APOPTOTIC PROCESS	Colorectal_Cancer__Brain_Cancer	Colorectal Cancer	Brain Cancer	258	9	5	CTNNB1,PIK3CA,BRAF,TERT,TP53	0.001668	7.30911
BP POSITIVE REGULATION OF GENE EXPRESSION	Colorectal_Cancer__Brain_Cancer	Colorectal Cancer	Brain Cancer	1190	9	7	CTNNB1,MLH1,PIK3CA,PIK3R1,BRAF,TERT,TP53	0.002605	6.97443
BP NEURON DEATH	Colorectal_Cancer__Brain_Cancer	Colorectal Cancer	Brain Cancer	372	9	5	CTNNB1,PIK3CA,BRAF,TERT,TP53	0.005188	6.51793
BP LYMPHOCYTE ACTIVATION	Colorectal_Cancer__Brain_Cancer	Colorectal Cancer	Brain Cancer	784	9	6	CTNNB1,MLH1,PIK3CA,PIK3R1,BRAF,TP53	0.00544	6.48172
BP POSITIVE REGULATION OF GLUCOSE TRANSMEMBRANE TRANSPORT	Colorectal_Cancer__Brain_Cancer	Colorectal Cancer	Brain Cancer	44	9	3	PIK3R1,BRAF,TERT	0.009728	6.03873
BP IMMUNE SYSTEM DEVELOPMENT	Colorectal_Cancer__Brain_Cancer	Colorectal Cancer	Brain Cancer	199	9	4	CTNNB1,MLH1,BRAF,TP53	0.012293	5.8803
BP NEGATIVE REGULATION OF CELL DEATH	Colorectal_Cancer__Brain_Cancer	Colorectal Cancer	Brain Cancer	1032	9	6	CTNNB1,PIK3CA,PIK3R1,BRAF,TERT,TP53	0.01423	5.77844
BP NEGATIVE REGULATION OF NEURON DEATH	Colorectal_Cancer__Brain_Cancer	Colorectal Cancer	Brain Cancer	219	9	4	CTNNB1,PIK3CA,BRAF,TERT	0.015491	5.71454
BP T CELL ACTIVATION	Colorectal_Cancer__Brain_Cancer	Colorectal Cancer	Brain Cancer	555	9	5	CTNNB1,PIK3CA,PIK3R1,BRAF,TP53	0.016583	5.65926
BP CELL ACTIVATION	Colorectal_Cancer__Brain_Cancer	Colorectal Cancer	Brain Cancer	1098	9	6	CTNNB1,MLH1,PIK3CA,PIK3R1,BRAF,TP53	0.017562	5.62051
BP POSITIVE REGULATION OF TRANSMEMBRANE TRANSPORT	Colorectal_Cancer__Brain_Cancer	Colorectal Cancer	Brain Cancer	235	9	4	PIK3R1,BRAF,TERT,TRPC6	0.018185	5.59268
BP RESPONSE TO ABIOTIC STIMULUS	Colorectal_Cancer__Brain_Cancer	Colorectal Cancer	Brain Cancer	1145	9	6	CTNNB1,PIK3CA,PIK3R1,BRAF,TERT,TP53	0.020454	5.5139
BP APOPTOTIC PROCESS	Colorectal_Cancer__Brain_Cancer	Colorectal Cancer	Brain Cancer	1944	9	7	CTNNB1,MLH1,PIK3CA,PIK3R1,BRAF,TERT,TP53	0.020477	5.51126
BP CELLULAR RESPONSE TO STRESS	Colorectal_Cancer__Brain_Cancer	Colorectal Cancer	Brain Cancer	1973	9	7	CTNNB1,MLH1,PIK3CA,PIK3R1,BRAF,TERT,TP53	0.021514	5.46743
BP APOPTOTIC SIGNALING PATHWAY	Colorectal_Cancer__Brain_Cancer	Colorectal Cancer	Brain Cancer	608	9	5	CTNNB1,MLH1,PIK3R1,TERT,TP53	0.02158	5.46459
BP REGULATION OF GLUCOSE TRANSMEMBRANE TRANSPORT	Colorectal_Cancer__Brain_Cancer	Colorectal Cancer	Brain Cancer	77	9	3	PIK3R1,BRAF,TERT	0.026374	5.29988
BP T CELL DIFFERENTIATION	Colorectal_Cancer__Brain_Cancer	Colorectal Cancer	Brain Cancer	300	9	4	CTNNB1,PIK3R1,BRAF,TP53	0.031317	5.17193
BP NEGATIVE REGULATION OF MIRNA MATURATION	Colorectal_Cancer__Brain_Cancer	Colorectal Cancer	Brain Cancer	9	9	2	TERT,TP53	0.031664	5.15981
CC PHOSPHATIDYLINOSITOL 3 KINASE COMPLEX CLASS I	Colorectal_Cancer__Brain_Cancer	Colorectal Cancer	Brain Cancer	9	9	2	PIK3CA,PIK3R1	0.031664	5.15981
BP T CELL DIFFERENTIATION IN THYMUS	Colorectal_Cancer__Brain_Cancer	Colorectal Cancer	Brain Cancer	86	9	3	CTNNB1,BRAF,TP53	0.031885	5.15496
BP REGULATION OF STEM CELL PROLIFERATION	Colorectal_Cancer__Brain_Cancer	Colorectal Cancer	Brain Cancer	91	9	3	CTNNB1,TERT,TP53	0.035277	5.08099
BP HEMATOPOIETIC OR LYMPHOID ORGAN DEVELOPMENT	Colorectal_Cancer__Brain_Cancer	Colorectal Cancer	Brain Cancer	96	9	3	CTNNB1,BRAF,TP53	0.038357	5.01104
BP INTRINSIC APOPTOTIC SIGNALING PATHWAY IN RESPONSE TO DNA DAMAGE	Colorectal_Cancer__Brain_Cancer	Colorectal Cancer	Brain Cancer	103	9	3	MLH1,PIK3R1,TP53	0.042724	4.91912
MF INSULIN RECEPTOR SUBSTRATE BINDING	Colorectal_Cancer__Brain_Cancer	Colorectal Cancer	Brain Cancer	13	9	2	PIK3CA,PIK3R1	0.047982	4.82444
CC ER TO GOLGI TRANSPORT VESICLE MEMBRANE	Colorectal_Cancer__Cardiomyopathy	Colorectal Cancer	Cardiomyopathy	63	11	3	VTI1A,HLA-DQA1,HLA-DRB1	0.027501	5.27258
MF MHC CLASS II RECEPTOR ACTIVITY	Colorectal_Cancer__Cardiomyopathy	Colorectal Cancer	Cardiomyopathy	10	11	2	HLA-DQA1,HLA-DRB1	0.044739	4.87918
CC MHC PROTEIN COMPLEX	Colorectal_Cancer__Chronic_Glomerulonephritis	Colorectal Cancer	Chronic Glomerulonephritis	26	10	3	HLA-B,HLA-DQA1,HLA-DRB1	0.004666	6.58944
CC LUMENAL SIDE OF ENDOPLASMIC RETICULUM MEMBRANE	Colorectal_Cancer__Chronic_Glomerulonephritis	Colorectal Cancer	Chronic Glomerulonephritis	29	10	3	HLA-B,HLA-DQA1,HLA-DRB1	0.005627	6.442
CC LUMENAL SIDE OF MEMBRANE	Colorectal_Cancer__Chronic_Glomerulonephritis	Colorectal Cancer	Chronic Glomerulonephritis	36	10	3	HLA-B,HLA-DQA1,HLA-DRB1	0.00812	6.1519
MF PEPTIDE ANTIGEN BINDING	Colorectal_Cancer__Chronic_Glomerulonephritis	Colorectal Cancer	Chronic Glomerulonephritis	41	10	3	HLA-B,HLA-DQA1,HLA-DRB1	0.010496	5.97843
CC ER TO GOLGI TRANSPORT VESICLE MEMBRANE	Colorectal_Cancer__Chronic_Glomerulonephritis	Colorectal Cancer	Chronic Glomerulonephritis	63	10	3	HLA-B,HLA-DQA1,HLA-DRB1	0.023182	5.40987
BP ANTIGEN PROCESSING AND PRESENTATION OF PEPTIDE ANTIGEN	Colorectal_Cancer__Chronic_Glomerulonephritis	Colorectal Cancer	Chronic Glomerulonephritis	72	10	3	HLA-B,HLA-DQA1,HLA-DRB1	0.02906	5.23431
MF MHC CLASS II RECEPTOR ACTIVITY	Colorectal_Cancer__Chronic_Glomerulonephritis	Colorectal Cancer	Chronic Glomerulonephritis	10	10	2	HLA-DQA1,HLA-DRB1	0.040165	4.96621
CC COPII COATED ER TO GOLGI TRANSPORT VESICLE	Colorectal_Cancer__Chronic_Glomerulonephritis	Colorectal Cancer	Chronic Glomerulonephritis	93	10	3	HLA-B,HLA-DQA1,HLA-DRB1	0.043803	4.89917
MF MHC CLASS II RECEPTOR ACTIVITY	Colorectal_Cancer__Chronic_Sinusitis	Colorectal Cancer	Chronic Sinusitis	10	2	2	HLA-DQA1,HLA-DRB1	0.004454	6.61847
BP PEPTIDE ANTIGEN ASSEMBLY WITH MHC CLASS II PROTEIN COMPLEX	Colorectal_Cancer__Chronic_Sinusitis	Colorectal Cancer	Chronic Sinusitis	16	2	2	HLA-DQA1,HLA-DRB1	0.007708	6.1925
CC MHC CLASS II PROTEIN COMPLEX	Colorectal_Cancer__Chronic_Sinusitis	Colorectal Cancer	Chronic Sinusitis	17	2	2	HLA-DQA1,HLA-DRB1	0.008258	6.13814
BP PEPTIDE ANTIGEN ASSEMBLY WITH MHC PROTEIN COMPLEX	Colorectal_Cancer__Chronic_Sinusitis	Colorectal Cancer	Chronic Sinusitis	20	2	2	HLA-DQA1,HLA-DRB1	0.010265	5.99293
CC MHC PROTEIN COMPLEX	Colorectal_Cancer__Chronic_Sinusitis	Colorectal Cancer	Chronic Sinusitis	26	2	2	HLA-DQA1,HLA-DRB1	0.014564	5.7598
MF MHC CLASS II PROTEIN COMPLEX BINDING	Colorectal_Cancer__Chronic_Sinusitis	Colorectal Cancer	Chronic Sinusitis	27	2	2	HLA-DQA1,HLA-DRB1	0.015325	5.72637
CC LUMENAL SIDE OF ENDOPLASMIC RETICULUM MEMBRANE	Colorectal_Cancer__Chronic_Sinusitis	Colorectal Cancer	Chronic Sinusitis	29	2	2	HLA-DQA1,HLA-DRB1	0.016572	5.66315
BP ANTIGEN PROCESSING AND PRESENTATION OF EXOGENOUS PEPTIDE ANTIGEN VIA MHC CLASS II	Colorectal_Cancer__Chronic_Sinusitis	Colorectal Cancer	Chronic Sinusitis	31	2	2	HLA-DQA1,HLA-DRB1	0.017916	5.60423
CC LUMENAL SIDE OF MEMBRANE	Colorectal_Cancer__Chronic_Sinusitis	Colorectal Cancer	Chronic Sinusitis	36	2	2	HLA-DQA1,HLA-DRB1	0.021422	5.47234
MF MHC PROTEIN COMPLEX BINDING	Colorectal_Cancer__Chronic_Sinusitis	Colorectal Cancer	Chronic Sinusitis	36	2	2	HLA-DQA1,HLA-DRB1	0.021422	5.47234
BP ANTIGEN PROCESSING AND PRESENTATION OF PEPTIDE OR POLYSACCHARIDE ANTIGEN VIA MHC CLASS II	Colorectal_Cancer__Chronic_Sinusitis	Colorectal Cancer	Chronic Sinusitis	37	2	2	HLA-DQA1,HLA-DRB1	0.02205	5.44821
BP ANTIGEN PROCESSING AND PRESENTATION OF EXOGENOUS PEPTIDE ANTIGEN	Colorectal_Cancer__Chronic_Sinusitis	Colorectal Cancer	Chronic Sinusitis	40	2	2	HLA-DQA1,HLA-DRB1	0.024009	5.37959
MF PEPTIDE ANTIGEN BINDING	Colorectal_Cancer__Chronic_Sinusitis	Colorectal Cancer	Chronic Sinusitis	41	2	2	HLA-DQA1,HLA-DRB1	0.024527	5.35787
BP ANTIGEN PROCESSING AND PRESENTATION OF EXOGENOUS ANTIGEN	Colorectal_Cancer__Chronic_Sinusitis	Colorectal Cancer	Chronic Sinusitis	49	2	2	HLA-DQA1,HLA-DRB1	0.030241	5.20127
CC ER TO GOLGI TRANSPORT VESICLE MEMBRANE	Colorectal_Cancer__Chronic_Sinusitis	Colorectal Cancer	Chronic Sinusitis	63	2	2	HLA-DQA1,HLA-DRB1	0.039613	4.98098
BP ANTIGEN PROCESSING AND PRESENTATION OF PEPTIDE ANTIGEN	Colorectal_Cancer__Chronic_Sinusitis	Colorectal Cancer	Chronic Sinusitis	72	2	2	HLA-DQA1,HLA-DRB1	0.045656	4.86412
CC CLATHRIN COATED ENDOCYTIC VESICLE MEMBRANE	Colorectal_Cancer__Chronic_Sinusitis	Colorectal Cancer	Chronic Sinusitis	73	2	2	HLA-DQA1,HLA-DRB1	0.046316	4.85206
BP IMMUNOGLOBULIN PRODUCTION INVOLVED IN IMMUNOGLOBULIN MEDIATED IMMUNE RESPONSE	Colorectal_Cancer__Chronic_Sinusitis	Colorectal Cancer	Chronic Sinusitis	75	2	2	HLA-DQA1,HLA-DRB1	0.047876	4.82842
BP CHONDROCYTE DIFFERENTIATION	Colorectal_Cancer__Connective_Tissue_Infection	Colorectal Cancer	Connective Tissue Infection	113	4	3	FGFR3,SMAD3,SOX9	0.008623	6.11121
BP BONE MINERALIZATION	Colorectal_Cancer__Connective_Tissue_Infection	Colorectal Cancer	Connective Tissue Infection	120	4	3	FGFR3,SMAD3,SOX9	0.009815	6.03234
BP POSITIVE REGULATION OF EXTRACELLULAR MATRIX ASSEMBLY	Colorectal_Cancer__Connective_Tissue_Infection	Colorectal Cancer	Connective Tissue Infection	11	4	2	SMAD3,SOX9	0.014642	5.75344
BP BIOMINERAL TISSUE DEVELOPMENT	Colorectal_Cancer__Connective_Tissue_Infection	Colorectal Cancer	Connective Tissue Infection	172	4	3	FGFR3,SMAD3,SOX9	0.01904	5.56086
BP REGULATION OF EXTRACELLULAR MATRIX ASSEMBLY	Colorectal_Cancer__Connective_Tissue_Infection	Colorectal Cancer	Connective Tissue Infection	17	4	2	SMAD3,SOX9	0.024466	5.36044
BP CARTILAGE DEVELOPMENT	Colorectal_Cancer__Connective_Tissue_Infection	Colorectal Cancer	Connective Tissue Infection	202	4	3	FGFR3,SMAD3,SOX9	0.024709	5.35076
BP SKELETAL SYSTEM MORPHOGENESIS	Colorectal_Cancer__Connective_Tissue_Infection	Colorectal Cancer	Connective Tissue Infection	228	4	3	FGFR3,SMAD3,SOX9	0.03049	5.19271
BP POSITIVE REGULATION OF CHONDROCYTE DIFFERENTIATION	Colorectal_Cancer__Connective_Tissue_Infection	Colorectal Cancer	Connective Tissue Infection	21	4	2	SMAD3,SOX9	0.031317	5.17188
BP CHONDROCYTE PROLIFERATION	Colorectal_Cancer__Connective_Tissue_Infection	Colorectal Cancer	Connective Tissue Infection	23	4	2	FGFR3,SOX9	0.03493	5.09104
BP CONNECTIVE TISSUE DEVELOPMENT	Colorectal_Cancer__Connective_Tissue_Infection	Colorectal Cancer	Connective Tissue Infection	276	4	3	FGFR3,SMAD3,SOX9	0.041317	4.9436
BP POSITIVE REGULATION OF EXTRACELLULAR MATRIX ORGANIZATION	Colorectal_Cancer__Connective_Tissue_Infection	Colorectal Cancer	Connective Tissue Infection	28	4	2	SMAD3,SOX9	0.04288	4.91682
MF BHLH TRANSCRIPTION FACTOR BINDING	Colorectal_Cancer__Connective_Tissue_Infection	Colorectal Cancer	Connective Tissue Infection	31	4	2	SMAD3,SOX9	0.047876	4.82695
BP BONE GROWTH	Colorectal_Cancer__Connective_Tissue_Infection	Colorectal Cancer	Connective Tissue Infection	32	4	2	FGFR3,SOX9	0.04956	4.79895
CC MHC PROTEIN COMPLEX	Colorectal_Cancer__Eyelid_Disorders	Colorectal Cancer	Eyelid Disorders	26	5	3	HLA-B,HLA-DQA1,HLA-DRB1	0.000974	7.66668
CC LUMENAL SIDE OF ENDOPLASMIC RETICULUM MEMBRANE	Colorectal_Cancer__Eyelid_Disorders	Colorectal Cancer	Eyelid Disorders	29	5	3	HLA-B,HLA-DQA1,HLA-DRB1	0.0012	7.51899
CC LUMENAL SIDE OF MEMBRANE	Colorectal_Cancer__Eyelid_Disorders	Colorectal Cancer	Eyelid Disorders	36	5	3	HLA-B,HLA-DQA1,HLA-DRB1	0.001836	7.2283
MF PEPTIDE ANTIGEN BINDING	Colorectal_Cancer__Eyelid_Disorders	Colorectal Cancer	Eyelid Disorders	41	5	3	HLA-B,HLA-DQA1,HLA-DRB1	0.002337	7.05441
CC ER TO GOLGI TRANSPORT VESICLE MEMBRANE	Colorectal_Cancer__Eyelid_Disorders	Colorectal Cancer	Eyelid Disorders	63	5	3	HLA-B,HLA-DQA1,HLA-DRB1	0.00544	6.48399
BP ANTIGEN PROCESSING AND PRESENTATION OF PEPTIDE ANTIGEN	Colorectal_Cancer__Eyelid_Disorders	Colorectal Cancer	Eyelid Disorders	72	5	3	HLA-B,HLA-DQA1,HLA-DRB1	0.006722	6.30767
CC COPII COATED ER TO GOLGI TRANSPORT VESICLE	Colorectal_Cancer__Eyelid_Disorders	Colorectal Cancer	Eyelid Disorders	93	5	3	HLA-B,HLA-DQA1,HLA-DRB1	0.010538	5.97076
BP ANTIGEN PROCESSING AND PRESENTATION	Colorectal_Cancer__Eyelid_Disorders	Colorectal Cancer	Eyelid Disorders	115	5	3	HLA-B,HLA-DQA1,HLA-DRB1	0.015901	5.69213
MF ANTIGEN BINDING	Colorectal_Cancer__Eyelid_Disorders	Colorectal Cancer	Eyelid Disorders	120	5	3	HLA-B,HLA-DQA1,HLA-DRB1	0.017207	5.63637
MF MHC CLASS II RECEPTOR ACTIVITY	Colorectal_Cancer__Eyelid_Disorders	Colorectal Cancer	Eyelid Disorders	10	5	2	HLA-DQA1,HLA-DRB1	0.017562	5.61883
MF IMMUNE RECEPTOR ACTIVITY	Colorectal_Cancer__Eyelid_Disorders	Colorectal Cancer	Eyelid Disorders	141	5	3	HLA-DQA1,HLA-DRB1,CXCR5	0.022799	5.42533
BP PEPTIDE ANTIGEN ASSEMBLY WITH MHC CLASS II PROTEIN COMPLEX	Colorectal_Cancer__Eyelid_Disorders	Colorectal Cancer	Eyelid Disorders	16	5	2	HLA-DQA1,HLA-DRB1	0.03049	5.19313
BP DETECTION OF BACTERIUM	Colorectal_Cancer__Eyelid_Disorders	Colorectal Cancer	Eyelid Disorders	16	5	2	HLA-B,HLA-DRB1	0.03049	5.19313
CC MHC CLASS II PROTEIN COMPLEX	Colorectal_Cancer__Eyelid_Disorders	Colorectal Cancer	Eyelid Disorders	17	5	2	HLA-DQA1,HLA-DRB1	0.032598	5.13882
BP DETECTION OF OTHER ORGANISM	Colorectal_Cancer__Eyelid_Disorders	Colorectal Cancer	Eyelid Disorders	19	5	2	HLA-B,HLA-DRB1	0.03704	5.03945
CC ENDOCYTIC VESICLE MEMBRANE	Colorectal_Cancer__Eyelid_Disorders	Colorectal Cancer	Eyelid Disorders	196	5	3	HLA-B,HLA-DQA1,HLA-DRB1	0.039181	4.99547
BP PEPTIDE ANTIGEN ASSEMBLY WITH MHC PROTEIN COMPLEX	Colorectal_Cancer__Eyelid_Disorders	Colorectal Cancer	Eyelid Disorders	20	5	2	HLA-DQA1,HLA-DRB1	0.039181	4.99374
CC COATED VESICLE MEMBRANE	Colorectal_Cancer__Eyelid_Disorders	Colorectal Cancer	Eyelid Disorders	202	5	3	HLA-B,HLA-DQA1,HLA-DRB1	0.040739	4.95618
BP DETECTION OF EXTERNAL BIOTIC STIMULUS	Colorectal_Cancer__Eyelid_Disorders	Colorectal Cancer	Eyelid Disorders	24	5	2	HLA-B,HLA-DRB1	0.047631	4.83176
BP ANTIGEN PROCESSING AND PRESENTATION OF ENDOGENOUS PEPTIDE ANTIGEN	Colorectal_Cancer__Eyelid_Disorders	Colorectal Cancer	Eyelid Disorders	25	5	2	HLA-B,HLA-DRB1	0.04977	4.79559
BP PERICARDIUM DEVELOPMENT	Colorectal_Cancer__Hernia	Colorectal Cancer	Hernia	19	22	3	SMAD3,BMP5,BMP7	0.011624	5.91216
BP SMAD PROTEIN SIGNAL TRANSDUCTION	Colorectal_Cancer__Hernia	Colorectal Cancer	Hernia	91	22	4	SMAD3,BMP5,BMP7,RUNX2	0.020693	5.50213
CC MHC PROTEIN COMPLEX	Colorectal_Cancer__Hodgkins_Disease	Colorectal Cancer	Hodgkins Disease	26	8	3	HLA-DQA1,HLA-DRB1,HLA-G	0.002778	6.91966
CC LUMENAL SIDE OF ENDOPLASMIC RETICULUM MEMBRANE	Colorectal_Cancer__Hodgkins_Disease	Colorectal Cancer	Hodgkins Disease	29	8	3	HLA-DQA1,HLA-DRB1,HLA-G	0.003508	6.77212
CC LUMENAL SIDE OF MEMBRANE	Colorectal_Cancer__Hodgkins_Disease	Colorectal Cancer	Hodgkins Disease	36	8	3	HLA-DQA1,HLA-DRB1,HLA-G	0.00544	6.48178
MF PEPTIDE ANTIGEN BINDING	Colorectal_Cancer__Hodgkins_Disease	Colorectal Cancer	Hodgkins Disease	41	8	3	HLA-DQA1,HLA-DRB1,HLA-G	0.006722	6.30814
CC ENDOCYTIC VESICLE MEMBRANE	Colorectal_Cancer__Hodgkins_Disease	Colorectal Cancer	Hodgkins Disease	196	8	4	HLA-DQA1,HLA-DRB1,HLA-G,TLR2	0.008085	6.15844
CC ER TO GOLGI TRANSPORT VESICLE MEMBRANE	Colorectal_Cancer__Hodgkins_Disease	Colorectal Cancer	Hodgkins Disease	63	8	3	HLA-DQA1,HLA-DRB1,HLA-G	0.014936	5.73884
BP ANTIGEN PROCESSING AND PRESENTATION OF PEPTIDE ANTIGEN	Colorectal_Cancer__Hodgkins_Disease	Colorectal Cancer	Hodgkins Disease	72	8	3	HLA-DQA1,HLA-DRB1,HLA-G	0.019009	5.56297
MF PEPTIDE BINDING	Colorectal_Cancer__Hodgkins_Disease	Colorectal Cancer	Hodgkins Disease	327	8	4	HLA-DQA1,HLA-DRB1,HLA-G,TLR2	0.027501	5.2734
CC COPII COATED ER TO GOLGI TRANSPORT VESICLE	Colorectal_Cancer__Hodgkins_Disease	Colorectal Cancer	Hodgkins Disease	93	8	3	HLA-DQA1,HLA-DRB1,HLA-G	0.029382	5.22712
MF MHC CLASS II RECEPTOR ACTIVITY	Colorectal_Cancer__Hodgkins_Disease	Colorectal Cancer	Hodgkins Disease	10	8	2	HLA-DQA1,HLA-DRB1	0.031317	5.17203
CC ENDOCYTIC VESICLE	Colorectal_Cancer__Hodgkins_Disease	Colorectal Cancer	Hodgkins Disease	347	8	4	HLA-DQA1,HLA-DRB1,HLA-G,TLR2	0.031317	5.17126
BP ANTIGEN PROCESSING AND PRESENTATION	Colorectal_Cancer__Hodgkins_Disease	Colorectal Cancer	Hodgkins Disease	115	8	3	HLA-DQA1,HLA-DRB1,HLA-G	0.040919	4.94961
MF ANTIGEN BINDING	Colorectal_Cancer__Hodgkins_Disease	Colorectal Cancer	Hodgkins Disease	120	8	3	HLA-DQA1,HLA-DRB1,HLA-G	0.044056	4.89411
MF AMIDE BINDING	Colorectal_Cancer__Hodgkins_Disease	Colorectal Cancer	Hodgkins Disease	412	8	4	HLA-DQA1,HLA-DRB1,HLA-G,TLR2	0.044811	4.87654
CC MHC PROTEIN COMPLEX	Colorectal_Cancer__Lacrimal_System_Disorder	Colorectal Cancer	Lacrimal System Disorder	26	5	3	HLA-B,HLA-DQA1,HLA-DRB1	0.000974	7.66668
CC LUMENAL SIDE OF ENDOPLASMIC RETICULUM MEMBRANE	Colorectal_Cancer__Lacrimal_System_Disorder	Colorectal Cancer	Lacrimal System Disorder	29	5	3	HLA-B,HLA-DQA1,HLA-DRB1	0.0012	7.51899
CC LUMENAL SIDE OF MEMBRANE	Colorectal_Cancer__Lacrimal_System_Disorder	Colorectal Cancer	Lacrimal System Disorder	36	5	3	HLA-B,HLA-DQA1,HLA-DRB1	0.001836	7.2283
MF PEPTIDE ANTIGEN BINDING	Colorectal_Cancer__Lacrimal_System_Disorder	Colorectal Cancer	Lacrimal System Disorder	41	5	3	HLA-B,HLA-DQA1,HLA-DRB1	0.002337	7.05441
CC ER TO GOLGI TRANSPORT VESICLE MEMBRANE	Colorectal_Cancer__Lacrimal_System_Disorder	Colorectal Cancer	Lacrimal System Disorder	63	5	3	HLA-B,HLA-DQA1,HLA-DRB1	0.00544	6.48399
BP ANTIGEN PROCESSING AND PRESENTATION OF PEPTIDE ANTIGEN	Colorectal_Cancer__Lacrimal_System_Disorder	Colorectal Cancer	Lacrimal System Disorder	72	5	3	HLA-B,HLA-DQA1,HLA-DRB1	0.006722	6.30767
CC COPII COATED ER TO GOLGI TRANSPORT VESICLE	Colorectal_Cancer__Lacrimal_System_Disorder	Colorectal Cancer	Lacrimal System Disorder	93	5	3	HLA-B,HLA-DQA1,HLA-DRB1	0.010538	5.97076
BP ANTIGEN PROCESSING AND PRESENTATION	Colorectal_Cancer__Lacrimal_System_Disorder	Colorectal Cancer	Lacrimal System Disorder	115	5	3	HLA-B,HLA-DQA1,HLA-DRB1	0.015901	5.69213
MF ANTIGEN BINDING	Colorectal_Cancer__Lacrimal_System_Disorder	Colorectal Cancer	Lacrimal System Disorder	120	5	3	HLA-B,HLA-DQA1,HLA-DRB1	0.017207	5.63637
MF MHC CLASS II RECEPTOR ACTIVITY	Colorectal_Cancer__Lacrimal_System_Disorder	Colorectal Cancer	Lacrimal System Disorder	10	5	2	HLA-DQA1,HLA-DRB1	0.017562	5.61883
MF IMMUNE RECEPTOR ACTIVITY	Colorectal_Cancer__Lacrimal_System_Disorder	Colorectal Cancer	Lacrimal System Disorder	141	5	3	HLA-DQA1,HLA-DRB1,CXCR5	0.022799	5.42533
BP PEPTIDE ANTIGEN ASSEMBLY WITH MHC CLASS II PROTEIN COMPLEX	Colorectal_Cancer__Lacrimal_System_Disorder	Colorectal Cancer	Lacrimal System Disorder	16	5	2	HLA-DQA1,HLA-DRB1	0.03049	5.19313
BP DETECTION OF BACTERIUM	Colorectal_Cancer__Lacrimal_System_Disorder	Colorectal Cancer	Lacrimal System Disorder	16	5	2	HLA-B,HLA-DRB1	0.03049	5.19313
CC MHC CLASS II PROTEIN COMPLEX	Colorectal_Cancer__Lacrimal_System_Disorder	Colorectal Cancer	Lacrimal System Disorder	17	5	2	HLA-DQA1,HLA-DRB1	0.032598	5.13882
BP DETECTION OF OTHER ORGANISM	Colorectal_Cancer__Lacrimal_System_Disorder	Colorectal Cancer	Lacrimal System Disorder	19	5	2	HLA-B,HLA-DRB1	0.03704	5.03945
CC ENDOCYTIC VESICLE MEMBRANE	Colorectal_Cancer__Lacrimal_System_Disorder	Colorectal Cancer	Lacrimal System Disorder	196	5	3	HLA-B,HLA-DQA1,HLA-DRB1	0.039181	4.99547
BP PEPTIDE ANTIGEN ASSEMBLY WITH MHC PROTEIN COMPLEX	Colorectal_Cancer__Lacrimal_System_Disorder	Colorectal Cancer	Lacrimal System Disorder	20	5	2	HLA-DQA1,HLA-DRB1	0.039181	4.99374
CC COATED VESICLE MEMBRANE	Colorectal_Cancer__Lacrimal_System_Disorder	Colorectal Cancer	Lacrimal System Disorder	202	5	3	HLA-B,HLA-DQA1,HLA-DRB1	0.040739	4.95618
BP DETECTION OF EXTERNAL BIOTIC STIMULUS	Colorectal_Cancer__Lacrimal_System_Disorder	Colorectal Cancer	Lacrimal System Disorder	24	5	2	HLA-B,HLA-DRB1	0.047631	4.83176
BP ANTIGEN PROCESSING AND PRESENTATION OF ENDOGENOUS PEPTIDE ANTIGEN	Colorectal_Cancer__Lacrimal_System_Disorder	Colorectal Cancer	Lacrimal System Disorder	25	5	2	HLA-B,HLA-DRB1	0.04977	4.79559
BP APOPTOTIC PROCESS	Colorectal_Cancer__Lung_Cancer	Colorectal Cancer	Lung Cancer	1944	44	21	DLC1,CHEK2,CTNNB1,ERBB2,AKT1,FGFR3,FGFR2,HLA-G,APC,SMAD4,MLH1,ATM,NFE2L2,PIK3CA,FBXW7,BRCA1,BRAF,BRCA2,TERT,TP53,PALB2	4.5e-05	9.68504
BP NEGATIVE REGULATION OF ORGANELLE ORGANIZATION	Colorectal_Cancer__Lung_Cancer	Colorectal Cancer	Lung Cancer	360	44	11	DLC1,C11orf65,AKT1,APC,SMAD4,MET,ATM,RTEL1,PIK3CA,BRCA1,TP53	6.4e-05	9.45068
BP ANATOMICAL STRUCTURE FORMATION INVOLVED IN MORPHOGENESIS	Colorectal_Cancer__Lung_Cancer	Colorectal Cancer	Lung Cancer	1250	44	17	DLC1,CTNNB1,ERBB2,AKT1,FGFR2,HLA-G,SMAD4,ATM,NFE2L2,NOTCH4,PIK3CA,FBXW7,BRCA1,TERT,TP53,PALB2,TANC1	0.000101	9.15606
BP HEMOPOIESIS	Colorectal_Cancer__Lung_Cancer	Colorectal Cancer	Lung Cancer	933	44	15	CTNNB1,ERBB2,FGFR2,HLA-B,HLA-DRB1,HLA-G,ATM,NFE2L2,NOTCH4,TET2,FBXW7,BRAF,BRCA2,TP53,ARID1A	0.000121	9.00519
BP REGULATION OF CELL DEATH	Colorectal_Cancer__Lung_Cancer	Colorectal Cancer	Lung Cancer	1697	44	19	DLC1,CHEK2,CTNNB1,ERBB2,AKT1,FGFR2,HLA-G,APC,SMAD4,MET,ATM,NFE2L2,PIK3CA,FBXW7,BRCA1,BRAF,TERT,TP53,PALB2	0.000147	8.90112
BP REGULATION OF INTRACELLULAR SIGNAL TRANSDUCTION	Colorectal_Cancer__Lung_Cancer	Colorectal Cancer	Lung Cancer	1770	44	19	DLC1,CHEK2,CTNNB1,ERBB2,AKT1,FGFR3,FGFR2,HLA-DRB1,HLA-G,SMAD4,MET,ATM,NFE2L2,PIK3CA,FBXW7,BRCA1,BRAF,BRCA2,TP53	0.000233	8.59407
BP GLAND DEVELOPMENT	Colorectal_Cancer__Lung_Cancer	Colorectal Cancer	Lung Cancer	442	44	11	CTNNB1,AKT1,FGFR2,SMAD4,MET,ATM,NOTCH4,PIK3CA,FBXW7,BRAF,BRCA2	0.000254	8.51441
BP CIRCULATORY SYSTEM DEVELOPMENT	Colorectal_Cancer__Lung_Cancer	Colorectal Cancer	Lung Cancer	1214	44	16	DLC1,CTNNB1,ERBB2,AKT1,FGFR2,HLA-G,APC,SMAD4,ATM,NFE2L2,NOTCH4,PIK3CA,FBXW7,BRCA1,TERT,TP53	0.000319	8.38436
BP REGULATION OF CELLULAR RESPONSE TO STRESS	Colorectal_Cancer__Lung_Cancer	Colorectal Cancer	Lung Cancer	729	44	13	CHEK2,CTNNB1,AKT1,MET,ATM,NFE2L2,RTEL1,FBXW7,BRCA1,BRAF,BRCA2,TP53,ARID1A	0.000375	8.30736
BP APOPTOTIC SIGNALING PATHWAY	Colorectal_Cancer__Lung_Cancer	Colorectal Cancer	Lung Cancer	608	44	12	CHEK2,CTNNB1,AKT1,FGFR3,MLH1,ATM,NFE2L2,FBXW7,BRCA1,BRCA2,TERT,TP53	0.000476	8.15199
BP TUBE MORPHOGENESIS	Colorectal_Cancer__Lung_Cancer	Colorectal Cancer	Lung Cancer	943	44	14	DLC1,CTNNB1,ERBB2,AKT1,FGFR2,HLA-G,SMAD4,MET,NFE2L2,NOTCH4,PIK3CA,FBXW7,BRCA1,TERT	0.000685	7.94216
BP REGULATION OF LYMPHOCYTE ACTIVATION	Colorectal_Cancer__Lung_Cancer	Colorectal Cancer	Lung Cancer	503	44	11	CTNNB1,ERBB2,AKT1,HLA-DQA1,HLA-DRB1,HLA-G,MLH1,ATM,PIK3CA,BRAF,ARID1A	0.000685	7.93236
BP CELLULAR RESPONSE TO STRESS	Colorectal_Cancer__Lung_Cancer	Colorectal Cancer	Lung Cancer	1973	44	19	CHEK2,CTNNB1,AKT1,HLA-G,APC,MET,MLH1,ATM,NFE2L2,RTEL1,PIK3CA,FBXW7,BRCA1,BRAF,BRCA2,TERT,TP53,PALB2,ARID1A	0.000793	7.81226
BP REGULATION OF CELL POPULATION PROLIFERATION	Colorectal_Cancer__Lung_Cancer	Colorectal Cancer	Lung Cancer	1777	44	18	DLC1,CTNNB1,ERBB2,AKT1,FGFR3,FGFR2,HLA-DRB1,HLA-G,APC,SMAD4,ATM,NRAS,PIK3CA,FBXW7,BRAF,BRCA2,TERT,TP53	0.00096	7.69721
BP INTRINSIC APOPTOTIC SIGNALING PATHWAY	Colorectal_Cancer__Lung_Cancer	Colorectal Cancer	Lung Cancer	301	44	9	CHEK2,AKT1,MLH1,ATM,NFE2L2,FBXW7,BRCA1,BRCA2,TP53	0.000974	7.67899
BP DOUBLE STRAND BREAK REPAIR	Colorectal_Cancer__Lung_Cancer	Colorectal Cancer	Lung Cancer	303	44	9	CHEK2,MLH1,ATM,RTEL1,BRCA1,BRCA2,TP53,PALB2,ARID1A	0.000982	7.65419
BP REGULATION OF CELL CYCLE G1 S PHASE TRANSITION	Colorectal_Cancer__Lung_Cancer	Colorectal Cancer	Lung Cancer	214	44	8	CHEK2,AKT1,APC,ATM,FBXW7,TERT,TP53,ARID1A	0.001041	7.60458
BP REGULATION OF ORGANELLE ORGANIZATION	Colorectal_Cancer__Lung_Cancer	Colorectal Cancer	Lung Cancer	1187	44	15	DLC1,CTNNB1,C11orf65,AKT1,APC,SMAD4,MET,ATM,RTEL1,PIK3CA,FBXW7,BRCA1,BRAF,TP53,ARID1A	0.001072	7.58864
BP PEPTIDYL AMINO ACID MODIFICATION	Colorectal_Cancer__Lung_Cancer	Colorectal Cancer	Lung Cancer	1206	44	15	CHEK2,CTNNB1,ERBB2,AKT1,FGFR3,FGFR2,SMAD4,MET,ATM,PIK3CA,FBXW7,BRCA1,BRAF,BRCA2,TP53	0.001204	7.49681
BP POSITIVE REGULATION OF PHOSPHORUS METABOLIC PROCESS	Colorectal_Cancer__Lung_Cancer	Colorectal Cancer	Lung Cancer	866	44	13	DLC1,CHEK2,ERBB2,AKT1,FGFR3,FGFR2,HLA-DRB1,SMAD4,MET,PIK3CA,FBXW7,BRAF,TP53	0.001381	7.41921
BP POSITIVE REGULATION OF RNA METABOLIC PROCESS	Colorectal_Cancer__Lung_Cancer	Colorectal Cancer	Lung Cancer	1853	44	18	CHEK2,CTNNB1,ERBB2,AKT1,FGFR2,HLA-DRB1,SMAD4,MET,MLH1,ATM,NFE2L2,NOTCH4,TET2,BRCA1,BRCA2,TERT,TP53,ARID1A	0.001388	7.41408
BP DNA METABOLIC PROCESS	Colorectal_Cancer__Lung_Cancer	Colorectal Cancer	Lung Cancer	1043	44	14	CHEK2,CTNNB1,AKT1,MLH1,ATM,RTEL1,TET2,FBXW7,BRCA1,BRCA2,TERT,TP53,PALB2,ARID1A	0.001428	7.39092
BP REPLICATIVE SENESCENCE	Colorectal_Cancer__Lung_Cancer	Colorectal Cancer	Lung Cancer	17	44	4	CHEK2,ATM,TERT,TP53	0.001768	7.26515
BP REGULATION OF CELL CYCLE PHASE TRANSITION	Colorectal_Cancer__Lung_Cancer	Colorectal Cancer	Lung Cancer	457	44	10	CHEK2,AKT1,APC,ATM,FBXW7,BRCA1,BRCA2,TERT,TP53,ARID1A	0.001836	7.22496
BP REGULATION OF MULTICELLULAR ORGANISMAL DEVELOPMENT	Colorectal_Cancer__Lung_Cancer	Colorectal Cancer	Lung Cancer	1477	44	16	CTNNB1,ERBB2,AKT1,FGFR2,HLA-B,HLA-DRB1,HLA-G,SMAD4,NFE2L2,NOTCH4,FBXW7,BRCA1,BRAF,TERT,TP53,ARID1A	0.001997	7.1795
BP REGULATION OF CELL CYCLE PROCESS	Colorectal_Cancer__Lung_Cancer	Colorectal Cancer	Lung Cancer	747	44	12	CHEK2,CTNNB1,AKT1,HLA-G,APC,ATM,FBXW7,BRCA1,BRCA2,TERT,TP53,ARID1A	0.002042	7.16485
BP CELL ACTIVATION	Colorectal_Cancer__Lung_Cancer	Colorectal Cancer	Lung Cancer	1098	44	14	CTNNB1,ERBB2,AKT1,GNAS,HLA-DQA1,HLA-DRB1,HLA-G,SMAD4,MLH1,ATM,PIK3CA,BRAF,TP53,ARID1A	0.00219	7.11276
BP LEUKOCYTE DIFFERENTIATION	Colorectal_Cancer__Lung_Cancer	Colorectal Cancer	Lung Cancer	606	44	11	CTNNB1,ERBB2,HLA-B,HLA-DRB1,HLA-G,ATM,TET2,FBXW7,BRAF,TP53,ARID1A	0.002195	7.1057
BP GROWTH	Colorectal_Cancer__Lung_Cancer	Colorectal Cancer	Lung Cancer	922	44	13	CTNNB1,ERBB2,AKT1,FGFR3,FGFR2,GNAS,SMAD4,ATM,PIK3CA,BRCA1,BRCA2,TP53,PALB2	0.002209	7.10062
BP NEGATIVE REGULATION OF RESPONSE TO STIMULUS	Colorectal_Cancer__Lung_Cancer	Colorectal Cancer	Lung Cancer	1714	44	17	DLC1,CHEK2,CTNNB1,AKT1,HLA-B,HLA-DRB1,HLA-G,APC,SMAD4,MET,ATM,NFE2L2,RTEL1,FBXW7,BRCA1,TERT,TP53	0.002213	7.09705
BP REGULATION OF RESPONSE TO STRESS	Colorectal_Cancer__Lung_Cancer	Colorectal Cancer	Lung Cancer	1514	44	16	CHEK2,CTNNB1,AKT1,HLA-B,HLA-DRB1,HLA-G,MET,ATM,NFE2L2,RTEL1,FBXW7,BRCA1,BRAF,BRCA2,TP53,ARID1A	0.002423	7.03014
BP CELLULAR RESPONSE TO OXYGEN CONTAINING COMPOUND	Colorectal_Cancer__Lung_Cancer	Colorectal Cancer	Lung Cancer	1312	44	15	CHEK2,CTNNB1,AKT1,FGFR2,GNAS,HLA-DRB1,APC,SMAD4,MET,ATM,NFE2L2,PIK3CA,BRCA1,BRAF,TP53	0.002471	7.01336
BP LYMPHOCYTE ACTIVATION	Colorectal_Cancer__Lung_Cancer	Colorectal Cancer	Lung Cancer	784	44	12	CTNNB1,ERBB2,AKT1,HLA-DQA1,HLA-DRB1,HLA-G,MLH1,ATM,PIK3CA,BRAF,TP53,ARID1A	0.002726	6.93638
BP CHROMOSOME ORGANIZATION	Colorectal_Cancer__Lung_Cancer	Colorectal Cancer	Lung Cancer	630	44	11	CHEK2,CTNNB1,APC,MLH1,ATM,RTEL1,FBXW7,BRCA2,TERT,TP53,ARID1A	0.002726	6.93532
BP INTRINSIC APOPTOTIC SIGNALING PATHWAY IN RESPONSE TO DNA DAMAGE	Colorectal_Cancer__Lung_Cancer	Colorectal Cancer	Lung Cancer	103	44	6	CHEK2,MLH1,ATM,BRCA1,BRCA2,TP53	0.002744	6.92757
BP NEGATIVE REGULATION OF CELL POPULATION PROLIFERATION	Colorectal_Cancer__Lung_Cancer	Colorectal Cancer	Lung Cancer	788	44	12	DLC1,CTNNB1,ERBB2,FGFR2,HLA-DRB1,HLA-G,APC,SMAD4,ATM,FBXW7,BRCA2,TP53	0.002813	6.91241
BP POSITIVE REGULATION OF PHOSPHORYLATION	Colorectal_Cancer__Lung_Cancer	Colorectal Cancer	Lung Cancer	790	44	12	CHEK2,ERBB2,AKT1,FGFR3,FGFR2,HLA-DRB1,SMAD4,MET,PIK3CA,FBXW7,BRAF,TP53	0.002867	6.90047
BP REGULATION OF T CELL ACTIVATION	Colorectal_Cancer__Lung_Cancer	Colorectal Cancer	Lung Cancer	377	44	9	CTNNB1,ERBB2,AKT1,HLA-DQA1,HLA-DRB1,HLA-G,PIK3CA,BRAF,ARID1A	0.003104	6.84273
BP TUBE DEVELOPMENT	Colorectal_Cancer__Lung_Cancer	Colorectal Cancer	Lung Cancer	1155	44	14	DLC1,CTNNB1,ERBB2,AKT1,FGFR2,HLA-G,SMAD4,MET,NFE2L2,NOTCH4,PIK3CA,FBXW7,BRCA1,TERT	0.003105	6.84087
BP POSITIVE REGULATION OF PROTEIN MODIFICATION PROCESS	Colorectal_Cancer__Lung_Cancer	Colorectal Cancer	Lung Cancer	977	44	13	DLC1,CHEK2,CTNNB1,ERBB2,AKT1,FGFR3,HLA-DRB1,SMAD4,PIK3CA,FBXW7,BRCA1,BRAF,TP53	0.003307	6.80838
BP DEVELOPMENTAL GROWTH	Colorectal_Cancer__Lung_Cancer	Colorectal Cancer	Lung Cancer	649	44	11	CTNNB1,AKT1,FGFR3,FGFR2,GNAS,SMAD4,ATM,PIK3CA,BRCA2,TP53,PALB2	0.003316	6.80548
CC DNA REPAIR COMPLEX	Colorectal_Cancer__Lung_Cancer	Colorectal Cancer	Lung Cancer	22	44	4	ATM,BRCA1,BRCA2,PALB2	0.003467	6.78111
BP REGULATION OF CELL ACTIVATION	Colorectal_Cancer__Lung_Cancer	Colorectal Cancer	Lung Cancer	655	44	11	CTNNB1,ERBB2,AKT1,HLA-DQA1,HLA-DRB1,HLA-G,MLH1,ATM,PIK3CA,BRAF,ARID1A	0.00354	6.76535
BP REGULATION OF MITOTIC CELL CYCLE	Colorectal_Cancer__Lung_Cancer	Colorectal Cancer	Lung Cancer	520	44	10	CHEK2,CTNNB1,AKT1,APC,ATM,BRCA1,BRCA2,TERT,TP53,ARID1A	0.003948	6.70333
BP CELL CYCLE G1 S PHASE TRANSITION	Colorectal_Cancer__Lung_Cancer	Colorectal Cancer	Lung Cancer	281	44	8	CHEK2,AKT1,APC,ATM,FBXW7,TERT,TP53,ARID1A	0.003985	6.69291
BP REGULATION OF CELL DIFFERENTIATION	Colorectal_Cancer__Lung_Cancer	Colorectal Cancer	Lung Cancer	1612	44	16	CTNNB1,ERBB2,AKT1,FGFR2,HLA-B,HLA-DRB1,HLA-G,APC,SMAD4,NFE2L2,NOTCH4,FBXW7,BRAF,TERT,TP53,ARID1A	0.004224	6.65445
BP NEGATIVE REGULATION OF CELL DEATH	Colorectal_Cancer__Lung_Cancer	Colorectal Cancer	Lung Cancer	1032	44	13	CTNNB1,ERBB2,AKT1,FGFR2,SMAD4,MET,NFE2L2,PIK3CA,BRCA1,BRAF,TERT,TP53,PALB2	0.005055	6.53438
BP IMMUNE SYSTEM DEVELOPMENT	Colorectal_Cancer__Lung_Cancer	Colorectal Cancer	Lung Cancer	199	44	7	CTNNB1,HLA-B,HLA-G,MLH1,ATM,BRAF,TP53	0.005206	6.51506
CC ER TO GOLGI TRANSPORT VESICLE MEMBRANE	Colorectal_Cancer__Lung_Cancer	Colorectal Cancer	Lung Cancer	63	44	5	VTI1A,HLA-B,HLA-DQA1,HLA-DRB1,HLA-G	0.005225	6.51209
CC MHC PROTEIN COMPLEX	Colorectal_Cancer__Lung_Cancer	Colorectal Cancer	Lung Cancer	26	44	4	HLA-B,HLA-DQA1,HLA-DRB1,HLA-G	0.005519	6.47356
BP BLOOD VESSEL MORPHOGENESIS	Colorectal_Cancer__Lung_Cancer	Colorectal Cancer	Lung Cancer	702	44	11	CTNNB1,ERBB2,AKT1,FGFR2,HLA-G,NFE2L2,NOTCH4,PIK3CA,FBXW7,BRCA1,TERT	0.005572	6.46459
BP POSITIVE REGULATION OF MULTICELLULAR ORGANISMAL PROCESS	Colorectal_Cancer__Lung_Cancer	Colorectal Cancer	Lung Cancer	1669	44	16	CTNNB1,AKT1,FGFR2,GNAS,HLA-DQA1,HLA-DRB1,HLA-G,APC,SMAD4,MLH1,NFE2L2,PIK3CA,BRCA1,BRAF,TERT,ARID1A	0.005627	6.44822
BP POSITIVE REGULATION OF MACROMOLECULE BIOSYNTHETIC PROCESS	Colorectal_Cancer__Lung_Cancer	Colorectal Cancer	Lung Cancer	1901	44	17	CHEK2,CTNNB1,ERBB2,AKT1,FGFR2,HLA-DRB1,SMAD4,MET,ATM,NFE2L2,NOTCH4,TET2,BRCA1,BRCA2,TERT,TP53,ARID1A	0.005627	6.44557
BP T CELL ACTIVATION	Colorectal_Cancer__Lung_Cancer	Colorectal Cancer	Lung Cancer	555	44	10	CTNNB1,ERBB2,AKT1,HLA-DQA1,HLA-DRB1,HLA-G,PIK3CA,BRAF,TP53,ARID1A	0.005627	6.4428
BP POSITIVE REGULATION OF PROTEIN METABOLIC PROCESS	Colorectal_Cancer__Lung_Cancer	Colorectal Cancer	Lung Cancer	1469	44	15	DLC1,CHEK2,CTNNB1,ERBB2,AKT1,FGFR3,HLA-DRB1,APC,SMAD4,NFE2L2,PIK3CA,FBXW7,BRCA1,BRAF,TP53	0.00623	6.37522
BP NEGATIVE REGULATION OF CELLULAR COMPONENT ORGANIZATION	Colorectal_Cancer__Lung_Cancer	Colorectal Cancer	Lung Cancer	721	44	11	DLC1,C11orf65,AKT1,APC,SMAD4,MET,ATM,RTEL1,PIK3CA,BRCA1,TP53	0.006408	6.34936
BP CELL CYCLE PHASE TRANSITION	Colorectal_Cancer__Lung_Cancer	Colorectal Cancer	Lung Cancer	571	44	10	CHEK2,AKT1,APC,ATM,FBXW7,BRCA1,BRCA2,TERT,TP53,ARID1A	0.006569	6.32969
CC LUMENAL SIDE OF ENDOPLASMIC RETICULUM MEMBRANE	Colorectal_Cancer__Lung_Cancer	Colorectal Cancer	Lung Cancer	29	44	4	HLA-B,HLA-DQA1,HLA-DRB1,HLA-G	0.007088	6.27468
BP REGULATION OF LEUKOCYTE DIFFERENTIATION	Colorectal_Cancer__Lung_Cancer	Colorectal Cancer	Lung Cancer	321	44	8	CTNNB1,ERBB2,HLA-B,HLA-DRB1,HLA-G,FBXW7,BRAF,ARID1A	0.007213	6.25403
BP DNA REPAIR	Colorectal_Cancer__Lung_Cancer	Colorectal Cancer	Lung Cancer	584	44	10	CHEK2,MLH1,ATM,RTEL1,FBXW7,BRCA1,BRCA2,TP53,PALB2,ARID1A	0.00723	6.24036
BP REGULATION OF NEURON APOPTOTIC PROCESS	Colorectal_Cancer__Lung_Cancer	Colorectal Cancer	Lung Cancer	219	44	7	CTNNB1,ATM,PIK3CA,FBXW7,BRAF,TERT,TP53	0.007282	6.23426
BP CELL CYCLE PROCESS	Colorectal_Cancer__Lung_Cancer	Colorectal Cancer	Lung Cancer	1303	44	14	CHEK2,CTNNB1,AKT1,HLA-G,APC,MLH1,ATM,RTEL1,FBXW7,BRCA1,BRCA2,TERT,TP53,ARID1A	0.007678	6.20197
BP CELLULAR RESPONSE TO IONIZING RADIATION	Colorectal_Cancer__Lung_Cancer	Colorectal Cancer	Lung Cancer	75	44	5	CHEK2,ATM,BRCA1,BRCA2,TP53	0.008348	6.13071
BP REGULATION OF CELL CYCLE	Colorectal_Cancer__Lung_Cancer	Colorectal Cancer	Lung Cancer	1142	44	13	CHEK2,CTNNB1,AKT1,FGFR2,HLA-G,APC,ATM,FBXW7,BRCA1,BRCA2,TERT,TP53,ARID1A	0.009807	6.03373
BP RESPONSE TO ABIOTIC STIMULUS	Colorectal_Cancer__Lung_Cancer	Colorectal Cancer	Lung Cancer	1145	44	13	CHEK2,CTNNB1,AKT1,SMAD4,ATM,NFE2L2,PIK3CA,BRCA1,BRAF,BRCA2,TERT,TP53,TANC1	0.009922	6.02088
BP REGULATION OF OXIDATIVE STRESS INDUCED CELL DEATH	Colorectal_Cancer__Lung_Cancer	Colorectal Cancer	Lung Cancer	79	44	5	CTNNB1,AKT1,MET,NFE2L2,FBXW7	0.009974	6.01776
BP MONONUCLEAR CELL DIFFERENTIATION	Colorectal_Cancer__Lung_Cancer	Colorectal Cancer	Lung Cancer	475	44	9	CTNNB1,ERBB2,HLA-B,HLA-DRB1,HLA-G,ATM,BRAF,TP53,ARID1A	0.010172	6.00117
BP CELLULAR RESPONSE TO CHEMICAL STRESS	Colorectal_Cancer__Lung_Cancer	Colorectal Cancer	Lung Cancer	351	44	8	CTNNB1,AKT1,MET,ATM,NFE2L2,PIK3CA,FBXW7,TP53	0.010642	5.96209
BP POSITIVE REGULATION OF CELL ADHESION	Colorectal_Cancer__Lung_Cancer	Colorectal Cancer	Lung Cancer	482	44	9	ERBB2,AKT1,HLA-DQA1,HLA-DRB1,HLA-G,ATM,PIK3CA,BRAF,ARID1A	0.01092	5.94854
BP REGULATION OF PHOSPHORUS METABOLIC PROCESS	Colorectal_Cancer__Lung_Cancer	Colorectal Cancer	Lung Cancer	1374	44	14	DLC1,CHEK2,ERBB2,AKT1,FGFR3,FGFR2,HLA-DRB1,APC,SMAD4,MET,PIK3CA,FBXW7,BRAF,TP53	0.011364	5.92507
BP REGULATION OF MITOTIC CELL CYCLE PHASE TRANSITION	Colorectal_Cancer__Lung_Cancer	Colorectal Cancer	Lung Cancer	357	44	8	CHEK2,AKT1,APC,ATM,BRCA1,TERT,TP53,ARID1A	0.011743	5.90696
CC LUMENAL SIDE OF MEMBRANE	Colorectal_Cancer__Lung_Cancer	Colorectal Cancer	Lung Cancer	36	44	4	HLA-B,HLA-DQA1,HLA-DRB1,HLA-G	0.012238	5.88524
BP REGULATION OF CELL ADHESION	Colorectal_Cancer__Lung_Cancer	Colorectal Cancer	Lung Cancer	805	44	11	DLC1,ERBB2,AKT1,HLA-DQA1,HLA-DRB1,HLA-G,ATM,NOTCH4,PIK3CA,BRAF,ARID1A	0.012333	5.87812
BP TRANSMEMBRANE RECEPTOR PROTEIN TYROSINE KINASE SIGNALING PATHWAY	Colorectal_Cancer__Lung_Cancer	Colorectal Cancer	Lung Cancer	642	44	10	CTNNB1,ERBB2,AKT1,FGFR3,FGFR2,APC,MET,PIK3CA,FBXW7,BRAF	0.012434	5.86722
BP CELL CYCLE	Colorectal_Cancer__Lung_Cancer	Colorectal Cancer	Lung Cancer	1847	44	16	CHEK2,CTNNB1,AKT1,FGFR2,HLA-G,APC,MLH1,ATM,RTEL1,TET2,FBXW7,BRCA1,BRCA2,TERT,TP53,ARID1A	0.012742	5.85509
BP POSITIVE REGULATION OF GENE EXPRESSION	Colorectal_Cancer__Lung_Cancer	Colorectal Cancer	Lung Cancer	1190	44	13	CTNNB1,ERBB2,AKT1,HLA-G,MLH1,ATM,NFE2L2,PIK3CA,BRCA1,BRAF,TERT,TP53,ARID1A	0.013151	5.83263
BP VASCULATURE DEVELOPMENT	Colorectal_Cancer__Lung_Cancer	Colorectal Cancer	Lung Cancer	816	44	11	CTNNB1,ERBB2,AKT1,FGFR2,HLA-G,NFE2L2,NOTCH4,PIK3CA,FBXW7,BRCA1,TERT	0.013388	5.82058
BP NEURON DEATH	Colorectal_Cancer__Lung_Cancer	Colorectal Cancer	Lung Cancer	372	44	8	CTNNB1,AKT1,ATM,PIK3CA,FBXW7,BRAF,TERT,TP53	0.014251	5.77346
BP NEURON APOPTOTIC PROCESS	Colorectal_Cancer__Lung_Cancer	Colorectal Cancer	Lung Cancer	258	44	7	CTNNB1,ATM,PIK3CA,FBXW7,BRAF,TERT,TP53	0.014597	5.75813
BP NEGATIVE REGULATION OF CYTOSKELETON ORGANIZATION	Colorectal_Cancer__Lung_Cancer	Colorectal Cancer	Lung Cancer	163	44	6	DLC1,APC,SMAD4,MET,PIK3CA,BRCA1	0.014686	5.75149
BP ENZYME LINKED RECEPTOR PROTEIN SIGNALING PATHWAY	Colorectal_Cancer__Lung_Cancer	Colorectal Cancer	Lung Cancer	1020	44	12	CTNNB1,ERBB2,AKT1,FGFR3,FGFR2,APC,SMAD4,MET,PIK3CA,FBXW7,BRAF,TP53	0.015491	5.71867
BP REGULATION OF CELL DEVELOPMENT	Colorectal_Cancer__Lung_Cancer	Colorectal Cancer	Lung Cancer	836	44	11	CTNNB1,ERBB2,AKT1,HLA-B,HLA-DRB1,HLA-G,SMAD4,FBXW7,BRAF,TP53,ARID1A	0.015491	5.7182
BP NEGATIVE REGULATION OF SIGNALING	Colorectal_Cancer__Lung_Cancer	Colorectal Cancer	Lung Cancer	1431	44	14	DLC1,CHEK2,CTNNB1,AKT1,HLA-G,APC,SMAD4,MET,ATM,NFE2L2,FBXW7,BRCA1,TERT,TP53	0.015491	5.71482
BP REGULATION OF PHOSPHORYLATION	Colorectal_Cancer__Lung_Cancer	Colorectal Cancer	Lung Cancer	1227	44	13	CHEK2,ERBB2,AKT1,FGFR3,FGFR2,HLA-DRB1,APC,SMAD4,MET,PIK3CA,FBXW7,BRAF,TP53	0.016023	5.68403
CC COPII COATED ER TO GOLGI TRANSPORT VESICLE	Colorectal_Cancer__Lung_Cancer	Colorectal Cancer	Lung Cancer	93	44	5	VTI1A,HLA-B,HLA-DQA1,HLA-DRB1,HLA-G	0.016572	5.66513
MF PEPTIDE ANTIGEN BINDING	Colorectal_Cancer__Lung_Cancer	Colorectal Cancer	Lung Cancer	41	44	4	HLA-B,HLA-DQA1,HLA-DRB1,HLA-G	0.01677	5.6535
BP EMBRYO DEVELOPMENT ENDING IN BIRTH OR EGG HATCHING	Colorectal_Cancer__Lung_Cancer	Colorectal Cancer	Lung Cancer	684	44	10	DLC1,CTNNB1,AKT1,FGFR2,SMAD4,ATM,BRCA1,BRCA2,TP53,PALB2	0.017562	5.61995
BP REGULATION OF TRANSFERASE ACTIVITY	Colorectal_Cancer__Lung_Cancer	Colorectal Cancer	Lung Cancer	862	44	11	CTNNB1,ERBB2,AKT1,FGFR3,FGFR2,HLA-DRB1,APC,MET,ATM,FBXW7,TP53	0.018281	5.58925
BP CELLULAR RESPONSE TO DNA DAMAGE STIMULUS	Colorectal_Cancer__Lung_Cancer	Colorectal Cancer	Lung Cancer	868	44	11	CHEK2,APC,MLH1,ATM,RTEL1,FBXW7,BRCA1,BRCA2,TP53,PALB2,ARID1A	0.019048	5.56013
BP REGULATION OF DNA METABOLIC PROCESS	Colorectal_Cancer__Lung_Cancer	Colorectal Cancer	Lung Cancer	539	44	9	CTNNB1,AKT1,MLH1,ATM,RTEL1,BRCA1,BRCA2,TP53,ARID1A	0.019435	5.54917
BP POSITIVE REGULATION OF GLUCOSE TRANSMEMBRANE TRANSPORT	Colorectal_Cancer__Lung_Cancer	Colorectal Cancer	Lung Cancer	44	44	4	AKT1,NFE2L2,BRAF,TERT	0.01998	5.5284
BP CELL FATE COMMITMENT	Colorectal_Cancer__Lung_Cancer	Colorectal Cancer	Lung Cancer	281	44	7	CTNNB1,FGFR2,APC,SMAD4,NOTCH4,BRAF,TP53	0.020477	5.51241
BP CELL DEATH IN RESPONSE TO OXIDATIVE STRESS	Colorectal_Cancer__Lung_Cancer	Colorectal Cancer	Lung Cancer	100	44	5	CTNNB1,AKT1,MET,NFE2L2,FBXW7	0.020521	5.50928
BP NEGATIVE REGULATION OF CELL CYCLE	Colorectal_Cancer__Lung_Cancer	Colorectal Cancer	Lung Cancer	404	44	8	CHEK2,CTNNB1,HLA-G,APC,ATM,BRCA1,BRCA2,TP53	0.02054	5.50737
BP REGULATION OF IMMUNE SYSTEM PROCESS	Colorectal_Cancer__Lung_Cancer	Colorectal Cancer	Lung Cancer	1493	44	14	CTNNB1,ERBB2,AKT1,HLA-B,HLA-DQA1,HLA-DRB1,HLA-G,MLH1,ATM,NFE2L2,PIK3CA,FBXW7,BRAF,ARID1A	0.020798	5.49728
BP REGULATION OF RESPONSE TO OXIDATIVE STRESS	Colorectal_Cancer__Lung_Cancer	Colorectal Cancer	Lung Cancer	104	44	5	CTNNB1,AKT1,MET,NFE2L2,FBXW7	0.022799	5.42531
BP REGULATION OF PROTEIN MODIFICATION PROCESS	Colorectal_Cancer__Lung_Cancer	Colorectal Cancer	Lung Cancer	1522	44	14	DLC1,CHEK2,CTNNB1,ERBB2,AKT1,FGFR3,HLA-DRB1,APC,SMAD4,PIK3CA,FBXW7,BRCA1,BRAF,TP53	0.023472	5.39924
BP REGULATION OF HEMOPOIESIS	Colorectal_Cancer__Lung_Cancer	Colorectal Cancer	Lung Cancer	418	44	8	CTNNB1,ERBB2,HLA-B,HLA-DRB1,HLA-G,FBXW7,BRAF,ARID1A	0.023473	5.39817
BP CELL CYCLE CHECKPOINT SIGNALING	Colorectal_Cancer__Lung_Cancer	Colorectal Cancer	Lung Cancer	188	44	6	CHEK2,APC,ATM,BRCA1,BRCA2,TP53	0.023604	5.39257
BP CELL ADHESION	Colorectal_Cancer__Lung_Cancer	Colorectal Cancer	Lung Cancer	1524	44	14	DLC1,CTNNB1,ERBB2,AKT1,GNAS,HLA-DQA1,HLA-DRB1,HLA-G,APC,ATM,NOTCH4,PIK3CA,BRAF,ARID1A	0.023604	5.39257
BP CELLULAR SENESCENCE	Colorectal_Cancer__Lung_Cancer	Colorectal Cancer	Lung Cancer	108	44	5	HLA-G,ATM,BRCA2,TERT,TP53	0.024923	5.34469
BP T CELL DIFFERENTIATION	Colorectal_Cancer__Lung_Cancer	Colorectal Cancer	Lung Cancer	300	44	7	CTNNB1,ERBB2,HLA-DRB1,HLA-G,BRAF,TP53,ARID1A	0.02552	5.32532
MF PROTEIN KINASE ACTIVITY	Colorectal_Cancer__Lung_Cancer	Colorectal Cancer	Lung Cancer	576	44	9	CHEK2,ERBB2,AKT1,FGFR3,FGFR2,MET,ATM,PIK3CA,BRAF	0.02591	5.31441
BP POSITIVE REGULATION OF DNA METABOLIC PROCESS	Colorectal_Cancer__Lung_Cancer	Colorectal Cancer	Lung Cancer	303	44	7	CTNNB1,AKT1,MLH1,ATM,RTEL1,BRCA1,ARID1A	0.026482	5.29696
BP MITOTIC CELL CYCLE	Colorectal_Cancer__Lung_Cancer	Colorectal Cancer	Lung Cancer	937	44	11	CHEK2,CTNNB1,AKT1,APC,ATM,RTEL1,BRCA1,BRCA2,TERT,TP53,ARID1A	0.028754	5.24113
BP REGULATION OF RESPONSE TO DNA DAMAGE STIMULUS	Colorectal_Cancer__Lung_Cancer	Colorectal Cancer	Lung Cancer	311	44	7	CHEK2,ATM,RTEL1,BRCA1,BRCA2,TP53,ARID1A	0.029648	5.22281
BP RESPONSE TO OXYGEN CONTAINING COMPOUND	Colorectal_Cancer__Lung_Cancer	Colorectal Cancer	Lung Cancer	1819	44	15	CHEK2,CTNNB1,AKT1,FGFR2,GNAS,HLA-DRB1,APC,SMAD4,MET,ATM,NFE2L2,PIK3CA,BRCA1,BRAF,TP53	0.030047	5.20677
BP NEGATIVE REGULATION OF CELL CYCLE PROCESS	Colorectal_Cancer__Lung_Cancer	Colorectal Cancer	Lung Cancer	317	44	7	CHEK2,HLA-G,APC,ATM,BRCA1,BRCA2,TP53	0.031406	5.16854
BP RESPONSE TO RADIATION	Colorectal_Cancer__Lung_Cancer	Colorectal Cancer	Lung Cancer	453	44	8	CHEK2,AKT1,ATM,BRCA1,BRAF,BRCA2,TP53,TANC1	0.032524	5.14197
BP POSITIVE REGULATION OF NEURON APOPTOTIC PROCESS	Colorectal_Cancer__Lung_Cancer	Colorectal Cancer	Lung Cancer	55	44	4	CTNNB1,ATM,FBXW7,TP53	0.03269	5.13622
BP NEGATIVE REGULATION OF OXIDATIVE STRESS INDUCED CELL DEATH	Colorectal_Cancer__Lung_Cancer	Colorectal Cancer	Lung Cancer	55	44	4	CTNNB1,AKT1,MET,NFE2L2	0.03269	5.13622
BP MITOTIC CELL CYCLE PROCESS	Colorectal_Cancer__Lung_Cancer	Colorectal Cancer	Lung Cancer	778	44	10	CHEK2,AKT1,APC,ATM,RTEL1,BRCA1,BRCA2,TERT,TP53,ARID1A	0.033195	5.12414
BP POSITIVE REGULATION OF LYMPHOCYTE ACTIVATION	Colorectal_Cancer__Lung_Cancer	Colorectal Cancer	Lung Cancer	327	44	7	AKT1,HLA-DQA1,HLA-DRB1,HLA-G,MLH1,PIK3CA,ARID1A	0.035285	5.08055
BP RESPONSE TO GAMMA RADIATION	Colorectal_Cancer__Lung_Cancer	Colorectal Cancer	Lung Cancer	57	44	4	CHEK2,ATM,BRCA2,TP53	0.035497	5.07388
BP DNA DAMAGE RESPONSE SIGNAL TRANSDUCTION BY P53 CLASS MEDIATOR RESULTING IN CELL CYCLE ARREST	Colorectal_Cancer__Lung_Cancer	Colorectal Cancer	Lung Cancer	18	44	3	CHEK2,ATM,TP53	0.036264	5.05754
BP POSITIVE REGULATION OF CELL DEATH	Colorectal_Cancer__Lung_Cancer	Colorectal Cancer	Lung Cancer	621	44	9	DLC1,CHEK2,CTNNB1,HLA-G,APC,SMAD4,ATM,FBXW7,TP53	0.036549	5.05083
BP MITOTIC CELL CYCLE PHASE TRANSITION	Colorectal_Cancer__Lung_Cancer	Colorectal Cancer	Lung Cancer	467	44	8	CHEK2,AKT1,APC,ATM,BRCA1,TERT,TP53,ARID1A	0.036808	5.04559
BP REGULATION OF CELLULAR COMPONENT BIOGENESIS	Colorectal_Cancer__Lung_Cancer	Colorectal Cancer	Lung Cancer	989	44	11	DLC1,CTNNB1,APC,SMAD4,MET,ATM,RTEL1,PIK3CA,BRCA1,BRAF,TP53	0.038054	5.01836
BP DNA DAMAGE RESPONSE SIGNAL TRANSDUCTION RESULTING IN TRANSCRIPTION	Colorectal_Cancer__Lung_Cancer	Colorectal Cancer	Lung Cancer	19	44	3	CHEK2,BRCA2,TP53	0.03957	4.98359
BP POSITIVE REGULATION OF TRANSCRIPTION FROM RNA POLYMERASE II PROMOTER INVOLVED IN CELLULAR RESPONSE TO CHEMICAL STIMULUS	Colorectal_Cancer__Lung_Cancer	Colorectal Cancer	Lung Cancer	19	44	3	SMAD4,NFE2L2,TP53	0.03957	4.98359
MF TRANSMEMBRANE RECEPTOR PROTEIN TYROSINE KINASE ACTIVITY	Colorectal_Cancer__Lung_Cancer	Colorectal Cancer	Lung Cancer	62	44	4	ERBB2,FGFR3,FGFR2,MET	0.042374	4.92756
BP POSITIVE REGULATION OF INTRACELLULAR SIGNAL TRANSDUCTION	Colorectal_Cancer__Lung_Cancer	Colorectal Cancer	Lung Cancer	1012	44	11	CTNNB1,ERBB2,FGFR3,FGFR2,HLA-DRB1,SMAD4,ATM,PIK3CA,FBXW7,BRAF,TP53	0.042435	4.92418
BP PROTEIN AUTOPHOSPHORYLATION	Colorectal_Cancer__Lung_Cancer	Colorectal Cancer	Lung Cancer	227	44	6	CHEK2,ERBB2,AKT1,FGFR3,FGFR2,ATM	0.042435	4.92392
BP DNA INTEGRITY CHECKPOINT SIGNALING	Colorectal_Cancer__Lung_Cancer	Colorectal Cancer	Lung Cancer	132	44	5	CHEK2,ATM,BRCA1,BRCA2,TP53	0.042724	4.91897
BP ERBB SIGNALING PATHWAY	Colorectal_Cancer__Lung_Cancer	Colorectal Cancer	Lung Cancer	132	44	5	ERBB2,AKT1,PIK3CA,FBXW7,BRAF	0.042724	4.91897
BP NEGATIVE REGULATION OF IMMUNE SYSTEM PROCESS	Colorectal_Cancer__Lung_Cancer	Colorectal Cancer	Lung Cancer	487	44	8	CTNNB1,ERBB2,AKT1,HLA-B,HLA-DRB1,HLA-G,ATM,FBXW7	0.042951	4.91337
BP ERK1 AND ERK2 CASCADE	Colorectal_Cancer__Lung_Cancer	Colorectal Cancer	Lung Cancer	349	44	7	ERBB2,FGFR3,FGFR2,HLA-DRB1,SMAD4,FBXW7,BRAF	0.043803	4.89694
BP REGULATION OF CELL CELL ADHESION	Colorectal_Cancer__Lung_Cancer	Colorectal Cancer	Lung Cancer	493	44	8	ERBB2,AKT1,HLA-DQA1,HLA-DRB1,HLA-G,NOTCH4,PIK3CA,ARID1A	0.04493	4.87488
BP REGULATION OF CATABOLIC PROCESS	Colorectal_Cancer__Lung_Cancer	Colorectal Cancer	Lung Cancer	1029	44	11	CHEK2,AKT1,APC,SMAD4,MET,MLH1,ATM,NFE2L2,PIK3CA,FBXW7,TP53	0.046129	4.8562
BP POSITIVE REGULATION OF HISTONE H3 K4 METHYLATION	Colorectal_Cancer__Lung_Cancer	Colorectal Cancer	Lung Cancer	21	44	3	CTNNB1,SMAD4,BRCA1	0.046522	4.84745
BP SOMITOGENESIS	Colorectal_Cancer__Lung_Cancer	Colorectal Cancer	Lung Cancer	66	44	4	SMAD4,ATM,TP53,PALB2	0.048353	4.81918
BP MITOTIC CELL CYCLE CHECKPOINT SIGNALING	Colorectal_Cancer__Lung_Cancer	Colorectal Cancer	Lung Cancer	140	44	5	CHEK2,APC,ATM,BRCA1,TP53	0.04977	4.79512
BP ENDOTHELIAL CELL APOPTOTIC PROCESS	Colorectal_Cancer__Lung_Cancer	Colorectal Cancer	Lung Cancer	67	44	4	HLA-G,NFE2L2,BRAF,TERT	0.049907	4.79317
CC MHC PROTEIN COMPLEX	Colorectal_Cancer__Lupus_Erythematosus	Colorectal Cancer	Lupus Erythematosus	26	19	3	HLA-B,HLA-DQA1,HLA-DRB1	0.016017	5.68579
CC LUMENAL SIDE OF ENDOPLASMIC RETICULUM MEMBRANE	Colorectal_Cancer__Lupus_Erythematosus	Colorectal Cancer	Lupus Erythematosus	29	19	3	HLA-B,HLA-DQA1,HLA-DRB1	0.01963	5.5388
CC LUMENAL SIDE OF MEMBRANE	Colorectal_Cancer__Lupus_Erythematosus	Colorectal Cancer	Lupus Erythematosus	36	19	3	HLA-B,HLA-DQA1,HLA-DRB1	0.028367	5.24976
MF PEPTIDE ANTIGEN BINDING	Colorectal_Cancer__Lupus_Erythematosus	Colorectal Cancer	Lupus Erythematosus	41	19	3	HLA-B,HLA-DQA1,HLA-DRB1	0.035385	5.07705
BP NEGATIVE REGULATION OF MIRNA MATURATION	Colorectal_Cancer__Lymphoid_Leukemia	Colorectal Cancer	Lymphoid Leukemia	9	11	2	TERT,TP53	0.039656	4.97596
MF MHC CLASS II RECEPTOR ACTIVITY	Colorectal_Cancer__Lymphoid_Leukemia	Colorectal Cancer	Lymphoid Leukemia	10	11	2	HLA-DQA1,HLA-DRB1	0.044739	4.87918
BP REPLICATIVE SENESCENCE	Colorectal_Cancer__Male_Genital_Cancer	Colorectal Cancer	Male Genital Cancer	17	40	4	CHEK2,ATM,TERT,TP53	0.001356	7.43606
BP MITOTIC G1 S TRANSITION CHECKPOINT SIGNALING	Colorectal_Cancer__Male_Genital_Cancer	Colorectal Cancer	Male Genital Cancer	29	40	4	CHEK2,ATM,CCND1,TP53	0.005627	6.44472
BP DNA DAMAGE RESPONSE SIGNAL TRANSDUCTION BY P53 CLASS MEDIATOR RESULTING IN CELL CYCLE ARREST	Colorectal_Cancer__Male_Genital_Cancer	Colorectal Cancer	Male Genital Cancer	18	40	3	CHEK2,ATM,TP53	0.030852	5.18379
BP REGULATION OF NEURON APOPTOTIC PROCESS	Colorectal_Cancer__Melanoma	Colorectal Cancer	Melanoma	219	21	7	CTNNB1,ATM,PIK3CA,CCND1,BRAF,TERT,TP53	0.000218	8.65613
BP REPLICATIVE SENESCENCE	Colorectal_Cancer__Melanoma	Colorectal Cancer	Melanoma	17	21	4	CHEK2,ATM,TERT,TP53	0.00023	8.61545
BP NEURON DEATH	Colorectal_Cancer__Melanoma	Colorectal Cancer	Melanoma	372	21	8	CTNNB1,AKT1,ATM,PIK3CA,CCND1,BRAF,TERT,TP53	0.000248	8.54554
BP NEURON APOPTOTIC PROCESS	Colorectal_Cancer__Melanoma	Colorectal Cancer	Melanoma	258	21	7	CTNNB1,ATM,PIK3CA,CCND1,BRAF,TERT,TP53	0.000475	8.16232
BP GLAND DEVELOPMENT	Colorectal_Cancer__Melanoma	Colorectal Cancer	Melanoma	442	21	8	CTNNB1,AKT1,ATM,PIK3CA,CCND1,RREB1,BRAF,CDH1	0.000684	7.95973
BP MITOTIC G1 S TRANSITION CHECKPOINT SIGNALING	Colorectal_Cancer__Melanoma	Colorectal Cancer	Melanoma	29	21	4	CHEK2,ATM,CCND1,TP53	0.001029	7.62002
BP REGULATION OF CELL CYCLE G1 S PHASE TRANSITION	Colorectal_Cancer__Melanoma	Colorectal Cancer	Melanoma	214	21	6	CHEK2,AKT1,ATM,CCND1,TERT,TP53	0.00222	7.09187
BP NEGATIVE REGULATION OF NEURON DEATH	Colorectal_Cancer__Melanoma	Colorectal Cancer	Melanoma	219	21	6	CTNNB1,AKT1,PIK3CA,CCND1,BRAF,TERT	0.002422	7.03244
BP POSITIVE REGULATION OF EPITHELIAL CELL PROLIFERATION	Colorectal_Cancer__Melanoma	Colorectal Cancer	Melanoma	225	21	6	CDH3,CTNNB1,AKT1,NRAS,CCND1,RREB1	0.002651	6.96295
BP RESPONSE TO XENOBIOTIC STIMULUS	Colorectal_Cancer__Melanoma	Colorectal Cancer	Melanoma	440	21	7	CDH3,CHEK2,CTNNB1,CCND1,BRAF,TP53,CDH1	0.004772	6.5754
BP CELL CYCLE G1 S PHASE TRANSITION	Colorectal_Cancer__Melanoma	Colorectal Cancer	Melanoma	281	21	6	CHEK2,AKT1,ATM,CCND1,TERT,TP53	0.006038	6.39425
BP REGULATION OF CELL POPULATION PROLIFERATION	Colorectal_Cancer__Melanoma	Colorectal Cancer	Melanoma	1777	21	11	CDH3,CTNNB1,AKT1,ATM,NRAS,PIK3CA,CCND1,RREB1,BRAF,TERT,TP53	0.007213	6.24713
CC CELL CELL JUNCTION	Colorectal_Cancer__Melanoma	Colorectal Cancer	Melanoma	510	21	7	CDH3,CTNNB1,AKT1,FMN1,PIK3CA,CCND1,CDH1	0.00823	6.1433
BP REGULATION OF MITOTIC CELL CYCLE	Colorectal_Cancer__Melanoma	Colorectal Cancer	Melanoma	520	21	7	CHEK2,CTNNB1,AKT1,ATM,CCND1,TERT,TP53	0.008994	6.08672
BP DNA DAMAGE RESPONSE SIGNAL TRANSDUCTION BY P53 CLASS MEDIATOR RESULTING IN CELL CYCLE ARREST	Colorectal_Cancer__Melanoma	Colorectal Cancer	Melanoma	18	21	3	CHEK2,ATM,TP53	0.009538	6.04989
BP RESPONSE TO ABIOTIC STIMULUS	Colorectal_Cancer__Melanoma	Colorectal Cancer	Melanoma	1145	21	9	CHEK2,CTNNB1,AKT1,ATM,PIK3CA,CCND1,BRAF,TERT,TP53	0.012399	5.87508
BP RESPONSE TO INORGANIC SUBSTANCE	Colorectal_Cancer__Melanoma	Colorectal Cancer	Melanoma	567	21	7	AKT1,PIK3CA,CCND1,BRAF,TERT,TP53,CDH1	0.013111	5.83539
BP TELOMERE MAINTENANCE VIA TELOMERE LENGTHENING	Colorectal_Cancer__Melanoma	Colorectal Cancer	Melanoma	81	21	4	CTNNB1,ATM,RTEL1,TERT	0.014028	5.79052
MF PROTEIN KINASE ACTIVITY	Colorectal_Cancer__Melanoma	Colorectal Cancer	Melanoma	576	21	7	CHEK2,AKT1,DSTYK,ATM,PIK3CA,CCND1,BRAF	0.014028	5.78979
BP REGULATION OF MITOTIC CELL CYCLE PHASE TRANSITION	Colorectal_Cancer__Melanoma	Colorectal Cancer	Melanoma	357	21	6	CHEK2,AKT1,ATM,CCND1,TERT,TP53	0.014028	5.78767
BP NEGATIVE REGULATION OF ORGANELLE ORGANIZATION	Colorectal_Cancer__Melanoma	Colorectal Cancer	Melanoma	360	21	6	C11orf65,AKT1,ATM,RTEL1,PIK3CA,TP53	0.014427	5.76658
MF PROTEIN SERINE KINASE ACTIVITY	Colorectal_Cancer__Melanoma	Colorectal Cancer	Melanoma	363	21	6	CHEK2,AKT1,DSTYK,ATM,PIK3CA,BRAF	0.014833	5.74568
BP REGULATION OF ORGANELLE ORGANIZATION	Colorectal_Cancer__Melanoma	Colorectal Cancer	Melanoma	1187	21	9	CTNNB1,C11orf65,AKT1,FMN1,ATM,RTEL1,PIK3CA,BRAF,TP53	0.014833	5.74449
BP MITOTIC DNA INTEGRITY CHECKPOINT SIGNALING	Colorectal_Cancer__Melanoma	Colorectal Cancer	Melanoma	85	21	4	CHEK2,ATM,CCND1,TP53	0.015607	5.70645
CC ANCHORING JUNCTION	Colorectal_Cancer__Melanoma	Colorectal Cancer	Melanoma	899	21	8	CDH3,CTNNB1,AKT1,DSTYK,FMN1,PIK3CA,CCND1,CDH1	0.017951	5.60074
MF TRANSFERASE ACTIVITY TRANSFERRING PHOSPHORUS CONTAINING GROUPS	Colorectal_Cancer__Melanoma	Colorectal Cancer	Melanoma	910	21	8	CHEK2,AKT1,DSTYK,ATM,PIK3CA,CCND1,BRAF,TERT	0.01904	5.56128
BP HEMATOPOIETIC OR LYMPHOID ORGAN DEVELOPMENT	Colorectal_Cancer__Melanoma	Colorectal Cancer	Melanoma	96	21	4	CTNNB1,ATM,BRAF,TP53	0.020858	5.4948
BP NEGATIVE REGULATION OF CELL CYCLE G1 S PHASE TRANSITION	Colorectal_Cancer__Melanoma	Colorectal Cancer	Melanoma	97	21	4	CHEK2,ATM,CCND1,TP53	0.021422	5.47681
BP MITOTIC CELL CYCLE	Colorectal_Cancer__Melanoma	Colorectal Cancer	Melanoma	937	21	8	CHEK2,CTNNB1,AKT1,ATM,RTEL1,CCND1,TERT,TP53	0.021531	5.46658
BP DEVELOPMENTAL GROWTH	Colorectal_Cancer__Melanoma	Colorectal Cancer	Melanoma	649	21	7	CTNNB1,AKT1,FMN1,ATM,PIK3CA,TP53,CDH1	0.022123	5.44578
BP REGULATION OF CELL DEATH	Colorectal_Cancer__Melanoma	Colorectal Cancer	Melanoma	1697	21	10	CHEK2,CTNNB1,AKT1,DSTYK,ATM,PIK3CA,CCND1,BRAF,TERT,TP53	0.02281	5.4235
MF PROTEIN SERINE THREONINE KINASE ACTIVITY	Colorectal_Cancer__Melanoma	Colorectal Cancer	Melanoma	423	21	6	CHEK2,AKT1,DSTYK,ATM,PIK3CA,BRAF	0.024466	5.36206
BP CELLULAR RESPONSE TO GAMMA RADIATION	Colorectal_Cancer__Melanoma	Colorectal Cancer	Melanoma	30	21	3	CHEK2,ATM,TP53	0.024527	5.35669
BP REGULATION OF SIGNAL TRANSDUCTION BY P53 CLASS MEDIATOR	Colorectal_Cancer__Melanoma	Colorectal Cancer	Melanoma	106	21	4	CHEK2,AKT1,ATM,TP53	0.0256	5.3231
CC CATENIN COMPLEX	Colorectal_Cancer__Melanoma	Colorectal Cancer	Melanoma	31	21	3	CDH3,CTNNB1,CDH1	0.02593	5.31279
BP POSITIVE REGULATION OF CELL POPULATION PROLIFERATION	Colorectal_Cancer__Melanoma	Colorectal Cancer	Melanoma	986	21	8	CDH3,CTNNB1,AKT1,NRAS,PIK3CA,CCND1,RREB1,TERT	0.026269	5.30204
BP NEGATIVE REGULATION OF MITOTIC CELL CYCLE	Colorectal_Cancer__Melanoma	Colorectal Cancer	Melanoma	243	21	5	CHEK2,CTNNB1,ATM,CCND1,TP53	0.027009	5.28454
BP RESPONSE TO X RAY	Colorectal_Cancer__Melanoma	Colorectal Cancer	Melanoma	32	21	3	ATM,CCND1,TP53	0.027533	5.27034
BP POSITIVE REGULATION OF MONOOXYGENASE ACTIVITY	Colorectal_Cancer__Melanoma	Colorectal Cancer	Melanoma	32	21	3	CDH3,AKT1,TERT	0.027533	5.27034
BP RESPONSE TO RADIATION	Colorectal_Cancer__Melanoma	Colorectal Cancer	Melanoma	453	21	6	CHEK2,AKT1,ATM,CCND1,BRAF,TP53	0.030565	5.19127
BP NEGATIVE REGULATION OF MACROAUTOPHAGY	Colorectal_Cancer__Melanoma	Colorectal Cancer	Melanoma	34	21	3	AKT1,PIK3CA,TP53	0.030639	5.18944
BP REGULATION OF CELL CYCLE PHASE TRANSITION	Colorectal_Cancer__Melanoma	Colorectal Cancer	Melanoma	457	21	6	CHEK2,AKT1,ATM,CCND1,TERT,TP53	0.031371	5.1694
BP NEGATIVE REGULATION OF CELL DEATH	Colorectal_Cancer__Melanoma	Colorectal Cancer	Melanoma	1032	21	8	CTNNB1,AKT1,DSTYK,PIK3CA,CCND1,BRAF,TERT,TP53	0.031885	5.15549
BP ANOIKIS	Colorectal_Cancer__Melanoma	Colorectal Cancer	Melanoma	35	21	3	CHEK2,AKT1,PIK3CA	0.032001	5.15083
BP NEGATIVE REGULATION OF CELLULAR COMPONENT ORGANIZATION	Colorectal_Cancer__Melanoma	Colorectal Cancer	Melanoma	721	21	7	C11orf65,AKT1,ATM,RTEL1,PIK3CA,TP53,CDH1	0.032364	5.14484
BP MITOTIC CELL CYCLE PHASE TRANSITION	Colorectal_Cancer__Melanoma	Colorectal Cancer	Melanoma	467	21	6	CHEK2,AKT1,ATM,CCND1,TERT,TP53	0.033659	5.11562
BP REGULATION OF CELLULAR RESPONSE TO STRESS	Colorectal_Cancer__Melanoma	Colorectal Cancer	Melanoma	729	21	7	CHEK2,CTNNB1,AKT1,ATM,RTEL1,BRAF,TP53	0.033721	5.11342
BP POSITIVE REGULATION OF CELL CYCLE PHASE TRANSITION	Colorectal_Cancer__Melanoma	Colorectal Cancer	Melanoma	121	21	4	CHEK2,AKT1,CCND1,TERT	0.034814	5.09466
MF KINASE ACTIVITY	Colorectal_Cancer__Melanoma	Colorectal Cancer	Melanoma	738	21	7	CHEK2,AKT1,DSTYK,ATM,PIK3CA,CCND1,BRAF	0.035385	5.0785
BP POSITIVE REGULATION OF TELOMERE MAINTENANCE VIA TELOMERE LENGTHENING	Colorectal_Cancer__Melanoma	Colorectal Cancer	Melanoma	37	21	3	CTNNB1,ATM,RTEL1	0.035385	5.07692
BP POSITIVE REGULATION OF CELLULAR COMPONENT ORGANIZATION	Colorectal_Cancer__Melanoma	Colorectal Cancer	Melanoma	1068	21	8	CTNNB1,FMN1,ATM,RTEL1,PIK3CA,RREB1,BRAF,TP53	0.036808	5.0457
BP REGULATION OF CELL CYCLE PROCESS	Colorectal_Cancer__Melanoma	Colorectal Cancer	Melanoma	747	21	7	CHEK2,CTNNB1,AKT1,ATM,CCND1,TERT,TP53	0.03685	5.04405
BP POSITIVE REGULATION OF CELL ADHESION	Colorectal_Cancer__Melanoma	Colorectal Cancer	Melanoma	482	21	6	AKT1,FMN1,ATM,PIK3CA,RREB1,BRAF	0.037149	5.0372
BP EPITHELIAL CELL PROLIFERATION	Colorectal_Cancer__Melanoma	Colorectal Cancer	Melanoma	499	21	6	CDH3,CTNNB1,AKT1,NRAS,CCND1,RREB1	0.040919	4.9514
BP CELLULAR RESPONSE TO INDOLE 3 METHANOL	Colorectal_Cancer__Melanoma	Colorectal Cancer	Melanoma	5	21	2	CTNNB1,CDH1	0.040919	4.95032
BP DNA INTEGRITY CHECKPOINT SIGNALING	Colorectal_Cancer__Melanoma	Colorectal Cancer	Melanoma	132	21	4	CHEK2,ATM,CCND1,TP53	0.041236	4.94504
BP MITOTIC CELL CYCLE PROCESS	Colorectal_Cancer__Melanoma	Colorectal Cancer	Melanoma	778	21	7	CHEK2,AKT1,ATM,RTEL1,CCND1,TERT,TP53	0.04236	4.92871
CC EXTRINSIC COMPONENT OF MEMBRANE	Colorectal_Cancer__Melanoma	Colorectal Cancer	Melanoma	288	21	5	CDH3,CTNNB1,AKT1,PIK3CA,CDH1	0.042374	4.92635
BP POSITIVE REGULATION OF ORGANELLE ORGANIZATION	Colorectal_Cancer__Melanoma	Colorectal Cancer	Melanoma	509	21	6	CTNNB1,FMN1,ATM,RTEL1,BRAF,TP53	0.0437	4.90238
BP APOPTOTIC PROCESS	Colorectal_Cancer__Melanoma	Colorectal Cancer	Melanoma	1944	21	10	CHEK2,CTNNB1,AKT1,DSTYK,ATM,PIK3CA,CCND1,BRAF,TERT,TP53	0.044115	4.89204
BP POSITIVE REGULATION OF PHOSPHORYLATION	Colorectal_Cancer__Melanoma	Colorectal Cancer	Melanoma	790	21	7	CHEK2,AKT1,DSTYK,PIK3CA,CCND1,BRAF,TP53	0.04452	4.8854
BP CELL ADHESION	Colorectal_Cancer__Melanoma	Colorectal Cancer	Melanoma	1524	21	9	CDH3,CTNNB1,AKT1,FMN1,ATM,PIK3CA,RREB1,BRAF,CDH1	0.046318	4.85131
BP POSITIVE REGULATION OF GLUCOSE TRANSMEMBRANE TRANSPORT	Colorectal_Cancer__Melanoma	Colorectal Cancer	Melanoma	44	21	3	AKT1,BRAF,TERT	0.046522	4.84745
BP MITOTIC CELL CYCLE CHECKPOINT SIGNALING	Colorectal_Cancer__Melanoma	Colorectal Cancer	Melanoma	140	21	4	CHEK2,ATM,CCND1,TP53	0.046798	4.84413
BP CELLULAR RESPONSE TO STRESS	Colorectal_Cancer__Melanoma	Colorectal Cancer	Melanoma	1973	21	10	CHEK2,CTNNB1,AKT1,ATM,RTEL1,PIK3CA,CCND1,BRAF,TERT,TP53	0.047539	4.83468
BP REGULATION OF CELL ADHESION	Colorectal_Cancer__Melanoma	Colorectal Cancer	Melanoma	805	21	7	AKT1,FMN1,ATM,PIK3CA,RREB1,BRAF,CDH1	0.047631	4.83225
MF PROTEIN SERINE THREONINE TYROSINE KINASE ACTIVITY	Colorectal_Cancer__Melanoma	Colorectal Cancer	Melanoma	45	21	3	AKT1,DSTYK,BRAF	0.048353	4.81779
BP RESPONSE TO IONIZING RADIATION	Colorectal_Cancer__Melanoma	Colorectal Cancer	Melanoma	144	21	4	CHEK2,ATM,CCND1,TP53	0.04977	4.79589
BP RESPONSE TO X RAY	Colorectal_Cancer__Multiple_Myeloma	Colorectal Cancer	Multiple Myeloma	32	20	4	MSH2,ATM,CCND1,TP53	0.001193	7.53206
BP REGULATION OF NEURON APOPTOTIC PROCESS	Colorectal_Cancer__Multiple_Myeloma	Colorectal Cancer	Multiple Myeloma	219	20	6	MSH2,ATM,PIK3CA,CCND1,BRAF,TP53	0.002009	7.17445
BP LEUKOCYTE DIFFERENTIATION	Colorectal_Cancer__Multiple_Myeloma	Colorectal Cancer	Multiple Myeloma	606	20	8	HLA-G,MSH2,ATM,TET2,PREX1,BRAF,TLR2,TP53	0.002213	7.09549
BP HEMOPOIESIS	Colorectal_Cancer__Multiple_Myeloma	Colorectal Cancer	Multiple Myeloma	933	20	9	SH2B3,HLA-G,MSH2,ATM,TET2,PREX1,BRAF,TLR2,TP53	0.003095	6.84882
BP NEURON APOPTOTIC PROCESS	Colorectal_Cancer__Multiple_Myeloma	Colorectal Cancer	Multiple Myeloma	258	20	6	MSH2,ATM,PIK3CA,CCND1,BRAF,TP53	0.003611	6.75343
BP REGULATION OF CELL POPULATION PROLIFERATION	Colorectal_Cancer__Multiple_Myeloma	Colorectal Cancer	Multiple Myeloma	1777	20	11	SH2B3,FGFR3,HLA-G,EPCAM,ATM,NRAS,PIK3CA,CCND1,BRAF,TLR2,TP53	0.005055	6.53158
BP CELL ACTIVATION	Colorectal_Cancer__Multiple_Myeloma	Colorectal Cancer	Multiple Myeloma	1098	20	9	SH2B3,HLA-G,MSH2,ATM,PIK3CA,PREX1,BRAF,TLR2,TP53	0.007213	6.24811
BP DETERMINATION OF ADULT LIFESPAN	Colorectal_Cancer__Multiple_Myeloma	Colorectal Cancer	Multiple Myeloma	20	20	3	MSH2,ATM,TP53	0.010538	5.97194
BP IMMUNE SYSTEM DEVELOPMENT	Colorectal_Cancer__Multiple_Myeloma	Colorectal Cancer	Multiple Myeloma	199	20	5	HLA-G,MSH2,ATM,BRAF,TP53	0.013332	5.82352
BP NEURON DEATH	Colorectal_Cancer__Multiple_Myeloma	Colorectal Cancer	Multiple Myeloma	372	20	6	MSH2,ATM,PIK3CA,CCND1,BRAF,TP53	0.013332	5.82311
BP MITOTIC DNA INTEGRITY CHECKPOINT SIGNALING	Colorectal_Cancer__Multiple_Myeloma	Colorectal Cancer	Multiple Myeloma	85	20	4	MSH2,ATM,CCND1,TP53	0.013937	5.79676
BP REGULATION OF INTRACELLULAR SIGNAL TRANSDUCTION	Colorectal_Cancer__Multiple_Myeloma	Colorectal Cancer	Multiple Myeloma	1770	20	10	SH2B3,FGFR3,HLA-G,ATM,PIK3CA,PREX1,BRAF,AURKA,TLR2,TP53	0.020693	5.50141
BP MITOTIC G1 S TRANSITION CHECKPOINT SIGNALING	Colorectal_Cancer__Multiple_Myeloma	Colorectal Cancer	Multiple Myeloma	29	20	3	ATM,CCND1,TP53	0.021504	5.46866
BP REGULATION OF CELL CYCLE G2 M PHASE TRANSITION	Colorectal_Cancer__Multiple_Myeloma	Colorectal Cancer	Multiple Myeloma	112	20	4	ATM,CCND1,AURKA,TP53	0.025839	5.31777
BP MONONUCLEAR CELL DIFFERENTIATION	Colorectal_Cancer__Multiple_Myeloma	Colorectal Cancer	Multiple Myeloma	475	20	6	HLA-G,MSH2,ATM,PREX1,BRAF,TP53	0.029928	5.21053
BP APOPTOTIC PROCESS	Colorectal_Cancer__Multiple_Myeloma	Colorectal Cancer	Multiple Myeloma	1944	20	10	FGFR3,HLA-G,MSH2,ATM,PIK3CA,CCND1,BRAF,AURKA,TLR2,TP53	0.032937	5.1318
BP LYMPHOCYTE ACTIVATION	Colorectal_Cancer__Multiple_Myeloma	Colorectal Cancer	Multiple Myeloma	784	20	7	HLA-G,MSH2,ATM,PIK3CA,PREX1,BRAF,TP53	0.035844	5.06762
BP DNA INTEGRITY CHECKPOINT SIGNALING	Colorectal_Cancer__Multiple_Myeloma	Colorectal Cancer	Multiple Myeloma	132	20	4	MSH2,ATM,CCND1,TP53	0.037286	5.03451
BP REGULATION OF CELL ADHESION	Colorectal_Cancer__Multiple_Myeloma	Colorectal Cancer	Multiple Myeloma	805	20	7	SH2B3,HLA-G,EPCAM,ATM,PIK3CA,PREX1,BRAF	0.039238	4.99248
BP MITOTIC CELL CYCLE CHECKPOINT SIGNALING	Colorectal_Cancer__Multiple_Myeloma	Colorectal Cancer	Multiple Myeloma	140	20	4	MSH2,ATM,CCND1,TP53	0.042068	4.93346
BP RESPONSE TO IONIZING RADIATION	Colorectal_Cancer__Multiple_Myeloma	Colorectal Cancer	Multiple Myeloma	144	20	4	MSH2,ATM,CCND1,TP53	0.04452	4.88515
BP NEGATIVE REGULATION OF CELL CYCLE PROCESS	Colorectal_Cancer__Multiple_Myeloma	Colorectal Cancer	Multiple Myeloma	317	20	5	HLA-G,MSH2,ATM,CCND1,TP53	0.047303	4.83763
BP CELL CYCLE G2 M PHASE TRANSITION	Colorectal_Cancer__Multiple_Myeloma	Colorectal Cancer	Multiple Myeloma	151	20	4	ATM,CCND1,AURKA,TP53	0.049401	4.80385
CC MHC PROTEIN COMPLEX	Colorectal_Cancer__Multiple_Sclerosis_Other_Demyelinating_Disease	Colorectal Cancer	Multiple Sclerosis Other Demyelinating Disease	26	19	3	HLA-B,HLA-DQA1,HLA-DRB1	0.016017	5.68579
CC LUMENAL SIDE OF ENDOPLASMIC RETICULUM MEMBRANE	Colorectal_Cancer__Multiple_Sclerosis_Other_Demyelinating_Disease	Colorectal Cancer	Multiple Sclerosis Other Demyelinating Disease	29	19	3	HLA-B,HLA-DQA1,HLA-DRB1	0.01963	5.5388
CC LUMENAL SIDE OF MEMBRANE	Colorectal_Cancer__Multiple_Sclerosis_Other_Demyelinating_Disease	Colorectal Cancer	Multiple Sclerosis Other Demyelinating Disease	36	19	3	HLA-B,HLA-DQA1,HLA-DRB1	0.028367	5.24976
MF PEPTIDE ANTIGEN BINDING	Colorectal_Cancer__Multiple_Sclerosis_Other_Demyelinating_Disease	Colorectal Cancer	Multiple Sclerosis Other Demyelinating Disease	41	19	3	HLA-B,HLA-DQA1,HLA-DRB1	0.035385	5.07705
CC MHC PROTEIN COMPLEX	Colorectal_Cancer__Myasthenia_Gravis	Colorectal Cancer	Myasthenia Gravis	26	10	3	HLA-B,HLA-DQA1,HLA-DRB1	0.004666	6.58944
CC LUMENAL SIDE OF ENDOPLASMIC RETICULUM MEMBRANE	Colorectal_Cancer__Myasthenia_Gravis	Colorectal Cancer	Myasthenia Gravis	29	10	3	HLA-B,HLA-DQA1,HLA-DRB1	0.005627	6.442
CC LUMENAL SIDE OF MEMBRANE	Colorectal_Cancer__Myasthenia_Gravis	Colorectal Cancer	Myasthenia Gravis	36	10	3	HLA-B,HLA-DQA1,HLA-DRB1	0.00812	6.1519
MF PEPTIDE ANTIGEN BINDING	Colorectal_Cancer__Myasthenia_Gravis	Colorectal Cancer	Myasthenia Gravis	41	10	3	HLA-B,HLA-DQA1,HLA-DRB1	0.010496	5.97843
CC ER TO GOLGI TRANSPORT VESICLE MEMBRANE	Colorectal_Cancer__Myasthenia_Gravis	Colorectal Cancer	Myasthenia Gravis	63	10	3	HLA-B,HLA-DQA1,HLA-DRB1	0.023182	5.40987
BP ANTIGEN PROCESSING AND PRESENTATION OF PEPTIDE ANTIGEN	Colorectal_Cancer__Myasthenia_Gravis	Colorectal Cancer	Myasthenia Gravis	72	10	3	HLA-B,HLA-DQA1,HLA-DRB1	0.02906	5.23431
MF MHC CLASS II RECEPTOR ACTIVITY	Colorectal_Cancer__Myasthenia_Gravis	Colorectal Cancer	Myasthenia Gravis	10	10	2	HLA-DQA1,HLA-DRB1	0.040165	4.96621
CC COPII COATED ER TO GOLGI TRANSPORT VESICLE	Colorectal_Cancer__Myasthenia_Gravis	Colorectal Cancer	Myasthenia Gravis	93	10	3	HLA-B,HLA-DQA1,HLA-DRB1	0.043803	4.89917
MF I SMAD BINDING	Colorectal_Cancer__Myocardial_Infarction	Colorectal Cancer	Myocardial Infarction	14	32	3	SMAD3,SMAD7,AXIN2	0.013175	5.82967
BP ODONTOGENESIS	Colorectal_Cancer__Myocardial_Infarction	Colorectal Cancer	Myocardial Infarction	135	32	5	CTNNA1,LAMA5,BCL11B,SRC,AXIN2	0.018701	5.57426
BP REGULATION OF CELL ADHESION	Colorectal_Cancer__Myocardial_Infarction	Colorectal Cancer	Myocardial Infarction	805	32	9	SH2B3,LAMA5,LAMC1,SMAD3,SMAD7,PIK3R1,ZMIZ1,SRC,TNFSF18	0.024346	5.37168
MF CYTOKINE RECEPTOR BINDING	Colorectal_Cancer__Myocardial_Infarction	Colorectal Cancer	Myocardial Infarction	269	32	6	SH2B3,CNIH4,SMAD3,SMAD7,PIK3R1,TNFSF18	0.025075	5.33863
MF SMAD BINDING	Colorectal_Cancer__Myocardial_Infarction	Colorectal Cancer	Myocardial Infarction	77	32	4	SMAD3,SMAD7,ZMIZ1,AXIN2	0.033679	5.11466
MF BETA CATENIN BINDING	Colorectal_Cancer__Myocardial_Infarction	Colorectal Cancer	Myocardial Infarction	89	32	4	CTNNA1,SMAD3,SMAD7,AXIN2	0.045656	4.86441
BP REGULATION OF CELL POPULATION PROLIFERATION	Colorectal_Cancer__Myocardial_Infarction	Colorectal Cancer	Myocardial Infarction	1777	32	12	SH2B3,CTNNA1,LAMA5,LAMC1,SMAD3,SMAD7,ZMIZ1,BCL11B,SRC,AXIN2,CCND2,TNFSF18	0.045735	4.86206
BP HEMOPOIESIS	Colorectal_Cancer__Myocardial_Infarction	Colorectal Cancer	Myocardial Infarction	933	32	9	SH2B3,HLA-B,SMAD7,PIK3R1,ZMIZ1,TMEM91,BCL11B,SRC,TNFSF18	0.04626	4.85364
MF MHC CLASS II RECEPTOR ACTIVITY	Colorectal_Cancer__Nephrotic_Syndrome	Colorectal Cancer	Nephrotic Syndrome	10	4	2	HLA-DQA1,HLA-DRB1	0.012999	5.84056
BP PEPTIDE ANTIGEN ASSEMBLY WITH MHC CLASS II PROTEIN COMPLEX	Colorectal_Cancer__Nephrotic_Syndrome	Colorectal Cancer	Nephrotic Syndrome	16	4	2	HLA-DQA1,HLA-DRB1	0.023075	5.41477
CC MHC CLASS II PROTEIN COMPLEX	Colorectal_Cancer__Nephrotic_Syndrome	Colorectal Cancer	Nephrotic Syndrome	17	4	2	HLA-DQA1,HLA-DRB1	0.024466	5.36044
BP PEPTIDE ANTIGEN ASSEMBLY WITH MHC PROTEIN COMPLEX	Colorectal_Cancer__Nephrotic_Syndrome	Colorectal Cancer	Nephrotic Syndrome	20	4	2	HLA-DQA1,HLA-DRB1	0.029917	5.21532
CC MHC PROTEIN COMPLEX	Colorectal_Cancer__Nephrotic_Syndrome	Colorectal Cancer	Nephrotic Syndrome	26	4	2	HLA-DQA1,HLA-DRB1	0.03957	4.98237
MF MHC CLASS II PROTEIN COMPLEX BINDING	Colorectal_Cancer__Nephrotic_Syndrome	Colorectal Cancer	Nephrotic Syndrome	27	4	2	HLA-DQA1,HLA-DRB1	0.040919	4.94897
CC LUMENAL SIDE OF ENDOPLASMIC RETICULUM MEMBRANE	Colorectal_Cancer__Nephrotic_Syndrome	Colorectal Cancer	Nephrotic Syndrome	29	4	2	HLA-DQA1,HLA-DRB1	0.04452	4.88581
BP ANTIGEN PROCESSING AND PRESENTATION OF EXOGENOUS PEPTIDE ANTIGEN VIA MHC CLASS II	Colorectal_Cancer__Nephrotic_Syndrome	Colorectal Cancer	Nephrotic Syndrome	31	4	2	HLA-DQA1,HLA-DRB1	0.047876	4.82695
CC MHC PROTEIN COMPLEX	Colorectal_Cancer__Non-Hodgkins_Lymphoma	Colorectal Cancer	Non-Hodgkins Lymphoma	26	13	4	HLA-B,HLA-DQA1,HLA-DRB1,HLA-G	0.000189	8.73973
CC LUMENAL SIDE OF ENDOPLASMIC RETICULUM MEMBRANE	Colorectal_Cancer__Non-Hodgkins_Lymphoma	Colorectal Cancer	Non-Hodgkins Lymphoma	29	13	4	HLA-B,HLA-DQA1,HLA-DRB1,HLA-G	0.000248	8.53918
CC LUMENAL SIDE OF MEMBRANE	Colorectal_Cancer__Non-Hodgkins_Lymphoma	Colorectal Cancer	Non-Hodgkins Lymphoma	36	13	4	HLA-B,HLA-DQA1,HLA-DRB1,HLA-G	0.000477	8.14584
MF PEPTIDE ANTIGEN BINDING	Colorectal_Cancer__Non-Hodgkins_Lymphoma	Colorectal Cancer	Non-Hodgkins Lymphoma	41	13	4	HLA-B,HLA-DQA1,HLA-DRB1,HLA-G	0.00069	7.91132
CC ER TO GOLGI TRANSPORT VESICLE MEMBRANE	Colorectal_Cancer__Non-Hodgkins_Lymphoma	Colorectal Cancer	Non-Hodgkins Lymphoma	63	13	4	HLA-B,HLA-DQA1,HLA-DRB1,HLA-G	0.002112	7.14536
BP ANTIGEN PROCESSING AND PRESENTATION OF PEPTIDE ANTIGEN	Colorectal_Cancer__Non-Hodgkins_Lymphoma	Colorectal Cancer	Non-Hodgkins Lymphoma	72	13	4	HLA-B,HLA-DQA1,HLA-DRB1,HLA-G	0.00282	6.9095
CC COPII COATED ER TO GOLGI TRANSPORT VESICLE	Colorectal_Cancer__Non-Hodgkins_Lymphoma	Colorectal Cancer	Non-Hodgkins Lymphoma	93	13	4	HLA-B,HLA-DQA1,HLA-DRB1,HLA-G	0.00561	6.45989
BP ANTIGEN PROCESSING AND PRESENTATION OF ENDOGENOUS PEPTIDE ANTIGEN	Colorectal_Cancer__Non-Hodgkins_Lymphoma	Colorectal Cancer	Non-Hodgkins Lymphoma	25	13	3	HLA-B,HLA-DRB1,HLA-G	0.007145	6.2665
BP ANTIGEN PROCESSING AND PRESENTATION	Colorectal_Cancer__Non-Hodgkins_Lymphoma	Colorectal Cancer	Non-Hodgkins Lymphoma	115	13	4	HLA-B,HLA-DQA1,HLA-DRB1,HLA-G	0.008981	6.08911
MF ANTIGEN BINDING	Colorectal_Cancer__Non-Hodgkins_Lymphoma	Colorectal Cancer	Non-Hodgkins Lymphoma	120	13	4	HLA-B,HLA-DQA1,HLA-DRB1,HLA-G	0.010001	6.01503
BP ANTIGEN PROCESSING AND PRESENTATION OF ENDOGENOUS ANTIGEN	Colorectal_Cancer__Non-Hodgkins_Lymphoma	Colorectal Cancer	Non-Hodgkins Lymphoma	32	13	3	HLA-B,HLA-DRB1,HLA-G	0.011194	5.93392
BP POSITIVE REGULATION OF T CELL MEDIATED CYTOTOXICITY	Colorectal_Cancer__Non-Hodgkins_Lymphoma	Colorectal Cancer	Non-Hodgkins Lymphoma	40	13	3	HLA-B,HLA-DRB1,HLA-G	0.017207	5.63599
BP REGULATION OF T CELL MEDIATED CYTOTOXICITY	Colorectal_Cancer__Non-Hodgkins_Lymphoma	Colorectal Cancer	Non-Hodgkins Lymphoma	50	13	3	HLA-B,HLA-DRB1,HLA-G	0.025011	5.34018
BP PROTECTION FROM NATURAL KILLER CELL MEDIATED CYTOTOXICITY	Colorectal_Cancer__Non-Hodgkins_Lymphoma	Colorectal Cancer	Non-Hodgkins Lymphoma	6	13	2	HLA-B,HLA-G	0.030202	5.20415
CC ENDOCYTIC VESICLE MEMBRANE	Colorectal_Cancer__Non-Hodgkins_Lymphoma	Colorectal Cancer	Non-Hodgkins Lymphoma	196	13	4	HLA-B,HLA-DQA1,HLA-DRB1,HLA-G	0.031427	5.16652
BP T CELL MEDIATED CYTOTOXICITY	Colorectal_Cancer__Non-Hodgkins_Lymphoma	Colorectal Cancer	Non-Hodgkins Lymphoma	59	13	3	HLA-B,HLA-DRB1,HLA-G	0.033307	5.12195
CC COATED VESICLE MEMBRANE	Colorectal_Cancer__Non-Hodgkins_Lymphoma	Colorectal Cancer	Non-Hodgkins Lymphoma	202	13	4	HLA-B,HLA-DQA1,HLA-DRB1,HLA-G	0.033679	5.11471
BP POSITIVE REGULATION OF T CELL MEDIATED IMMUNITY	Colorectal_Cancer__Non-Hodgkins_Lymphoma	Colorectal Cancer	Non-Hodgkins Lymphoma	69	13	3	HLA-B,HLA-DRB1,HLA-G	0.042897	4.91636
CC TRANSPORT VESICLE MEMBRANE	Colorectal_Cancer__Non-Hodgkins_Lymphoma	Colorectal Cancer	Non-Hodgkins Lymphoma	234	13	4	HLA-B,HLA-DQA1,HLA-DRB1,HLA-G	0.045726	4.86268
BP POSITIVE REGULATION OF CELL KILLING	Colorectal_Cancer__Non-Hodgkins_Lymphoma	Colorectal Cancer	Non-Hodgkins Lymphoma	74	13	3	HLA-B,HLA-DRB1,HLA-G	0.047982	4.82475
CC MHC PROTEIN COMPLEX	Colorectal_Cancer__Non-Melanoma_Skin_Cancer	Colorectal Cancer	Non-Melanoma Skin Cancer	26	19	3	HLA-B,HLA-DQA1,HLA-DRB1	0.016017	5.68579
CC LUMENAL SIDE OF ENDOPLASMIC RETICULUM MEMBRANE	Colorectal_Cancer__Non-Melanoma_Skin_Cancer	Colorectal Cancer	Non-Melanoma Skin Cancer	29	19	3	HLA-B,HLA-DQA1,HLA-DRB1	0.01963	5.5388
CC LUMENAL SIDE OF MEMBRANE	Colorectal_Cancer__Non-Melanoma_Skin_Cancer	Colorectal Cancer	Non-Melanoma Skin Cancer	36	19	3	HLA-B,HLA-DQA1,HLA-DRB1	0.028367	5.24976
MF PEPTIDE ANTIGEN BINDING	Colorectal_Cancer__Non-Melanoma_Skin_Cancer	Colorectal Cancer	Non-Melanoma Skin Cancer	41	19	3	HLA-B,HLA-DQA1,HLA-DRB1	0.035385	5.07705
BP ENZYME LINKED RECEPTOR PROTEIN SIGNALING PATHWAY	Colorectal_Cancer__Osteoarthritis	Colorectal Cancer	Osteoarthritis	1020	17	8	EP300,FGFR3,SMAD3,PIK3R1,PTPRJ,HHIP,BMP5,RUNX2	0.009807	6.03351
BP POSITIVE REGULATION OF CELL SUBSTRATE JUNCTION ORGANIZATION	Colorectal_Cancer__Osteoarthritis	Colorectal Cancer	Osteoarthritis	31	17	3	SMAD3,PIK3R1,PTPRJ	0.01793	5.60225
BP SKELETAL SYSTEM DEVELOPMENT	Colorectal_Cancer__Osteoarthritis	Colorectal Cancer	Osteoarthritis	536	17	6	EP300,FGFR3,SMAD3,HHIP,BMP5,RUNX2	0.02415	5.37584
BP TRANSMEMBRANE RECEPTOR PROTEIN TYROSINE KINASE SIGNALING PATHWAY	Colorectal_Cancer__Osteoarthritis	Colorectal Cancer	Osteoarthritis	642	17	6	FGFR3,PIK3R1,PTPRJ,HHIP,BMP5,RUNX2	0.042374	4.92652
MF MHC CLASS II RECEPTOR ACTIVITY	Colorectal_Cancer__Parkinsons_Disease	Colorectal Cancer	Parkinsons Disease	10	12	2	HLA-DQA1,HLA-DRB1	0.04956	4.80012
CC MHC PROTEIN COMPLEX	Colorectal_Cancer__Peripheral_Nerve_Disorder	Colorectal Cancer	Peripheral Nerve Disorder	26	13	3	HLA-B,HLA-DQA1,HLA-DRB1	0.007512	6.21342
CC LUMENAL SIDE OF ENDOPLASMIC RETICULUM MEMBRANE	Colorectal_Cancer__Peripheral_Nerve_Disorder	Colorectal Cancer	Peripheral Nerve Disorder	29	13	3	HLA-B,HLA-DQA1,HLA-DRB1	0.00928	6.06613
CC LUMENAL SIDE OF MEMBRANE	Colorectal_Cancer__Peripheral_Nerve_Disorder	Colorectal Cancer	Peripheral Nerve Disorder	36	13	3	HLA-B,HLA-DQA1,HLA-DRB1	0.01423	5.77638
MF PEPTIDE ANTIGEN BINDING	Colorectal_Cancer__Peripheral_Nerve_Disorder	Colorectal Cancer	Peripheral Nerve Disorder	41	13	3	HLA-B,HLA-DQA1,HLA-DRB1	0.017916	5.60316
CC ER TO GOLGI TRANSPORT VESICLE MEMBRANE	Colorectal_Cancer__Peripheral_Nerve_Disorder	Colorectal Cancer	Peripheral Nerve Disorder	63	13	3	HLA-B,HLA-DQA1,HLA-DRB1	0.037248	5.03572
BP ANTIGEN PROCESSING AND PRESENTATION OF PEPTIDE ANTIGEN	Colorectal_Cancer__Peripheral_Nerve_Disorder	Colorectal Cancer	Peripheral Nerve Disorder	72	13	3	HLA-B,HLA-DQA1,HLA-DRB1	0.045747	4.86061
MF MHC CLASS II RECEPTOR ACTIVITY	Colorectal_Cancer__Peripheral_Vascular_Disease	Colorectal Cancer	Peripheral Vascular Disease	10	6	2	HLA-DQA1,HLA-DRB1	0.022171	5.44286
BP PEPTIDE ANTIGEN ASSEMBLY WITH MHC CLASS II PROTEIN COMPLEX	Colorectal_Cancer__Peripheral_Vascular_Disease	Colorectal Cancer	Peripheral Vascular Disease	16	6	2	HLA-DQA1,HLA-DRB1	0.038054	5.01725
CC MHC CLASS II PROTEIN COMPLEX	Colorectal_Cancer__Peripheral_Vascular_Disease	Colorectal Cancer	Peripheral Vascular Disease	17	6	2	HLA-DQA1,HLA-DRB1	0.040274	4.96295
BP PEPTIDE ANTIGEN ASSEMBLY WITH MHC PROTEIN COMPLEX	Colorectal_Cancer__Peripheral_Vascular_Disease	Colorectal Cancer	Peripheral Vascular Disease	20	6	2	HLA-DQA1,HLA-DRB1	0.048353	4.81791
MF MHC CLASS II RECEPTOR ACTIVITY	Colorectal_Cancer__Purpura_Other_Hemorrhagic_Conditions	Colorectal Cancer	Purpura Other Hemorrhagic Conditions	10	2	2	HLA-DQA1,HLA-DRB1	0.004454	6.61847
BP PEPTIDE ANTIGEN ASSEMBLY WITH MHC CLASS II PROTEIN COMPLEX	Colorectal_Cancer__Purpura_Other_Hemorrhagic_Conditions	Colorectal Cancer	Purpura Other Hemorrhagic Conditions	16	2	2	HLA-DQA1,HLA-DRB1	0.007708	6.1925
CC MHC CLASS II PROTEIN COMPLEX	Colorectal_Cancer__Purpura_Other_Hemorrhagic_Conditions	Colorectal Cancer	Purpura Other Hemorrhagic Conditions	17	2	2	HLA-DQA1,HLA-DRB1	0.008258	6.13814
BP PEPTIDE ANTIGEN ASSEMBLY WITH MHC PROTEIN COMPLEX	Colorectal_Cancer__Purpura_Other_Hemorrhagic_Conditions	Colorectal Cancer	Purpura Other Hemorrhagic Conditions	20	2	2	HLA-DQA1,HLA-DRB1	0.010265	5.99293
CC MHC PROTEIN COMPLEX	Colorectal_Cancer__Purpura_Other_Hemorrhagic_Conditions	Colorectal Cancer	Purpura Other Hemorrhagic Conditions	26	2	2	HLA-DQA1,HLA-DRB1	0.014564	5.7598
MF MHC CLASS II PROTEIN COMPLEX BINDING	Colorectal_Cancer__Purpura_Other_Hemorrhagic_Conditions	Colorectal Cancer	Purpura Other Hemorrhagic Conditions	27	2	2	HLA-DQA1,HLA-DRB1	0.015325	5.72637
CC LUMENAL SIDE OF ENDOPLASMIC RETICULUM MEMBRANE	Colorectal_Cancer__Purpura_Other_Hemorrhagic_Conditions	Colorectal Cancer	Purpura Other Hemorrhagic Conditions	29	2	2	HLA-DQA1,HLA-DRB1	0.016572	5.66315
BP ANTIGEN PROCESSING AND PRESENTATION OF EXOGENOUS PEPTIDE ANTIGEN VIA MHC CLASS II	Colorectal_Cancer__Purpura_Other_Hemorrhagic_Conditions	Colorectal Cancer	Purpura Other Hemorrhagic Conditions	31	2	2	HLA-DQA1,HLA-DRB1	0.017916	5.60423
CC LUMENAL SIDE OF MEMBRANE	Colorectal_Cancer__Purpura_Other_Hemorrhagic_Conditions	Colorectal Cancer	Purpura Other Hemorrhagic Conditions	36	2	2	HLA-DQA1,HLA-DRB1	0.021422	5.47234
MF MHC PROTEIN COMPLEX BINDING	Colorectal_Cancer__Purpura_Other_Hemorrhagic_Conditions	Colorectal Cancer	Purpura Other Hemorrhagic Conditions	36	2	2	HLA-DQA1,HLA-DRB1	0.021422	5.47234
BP ANTIGEN PROCESSING AND PRESENTATION OF PEPTIDE OR POLYSACCHARIDE ANTIGEN VIA MHC CLASS II	Colorectal_Cancer__Purpura_Other_Hemorrhagic_Conditions	Colorectal Cancer	Purpura Other Hemorrhagic Conditions	37	2	2	HLA-DQA1,HLA-DRB1	0.02205	5.44821
BP ANTIGEN PROCESSING AND PRESENTATION OF EXOGENOUS PEPTIDE ANTIGEN	Colorectal_Cancer__Purpura_Other_Hemorrhagic_Conditions	Colorectal Cancer	Purpura Other Hemorrhagic Conditions	40	2	2	HLA-DQA1,HLA-DRB1	0.024009	5.37959
MF PEPTIDE ANTIGEN BINDING	Colorectal_Cancer__Purpura_Other_Hemorrhagic_Conditions	Colorectal Cancer	Purpura Other Hemorrhagic Conditions	41	2	2	HLA-DQA1,HLA-DRB1	0.024527	5.35787
BP ANTIGEN PROCESSING AND PRESENTATION OF EXOGENOUS ANTIGEN	Colorectal_Cancer__Purpura_Other_Hemorrhagic_Conditions	Colorectal Cancer	Purpura Other Hemorrhagic Conditions	49	2	2	HLA-DQA1,HLA-DRB1	0.030241	5.20127
CC ER TO GOLGI TRANSPORT VESICLE MEMBRANE	Colorectal_Cancer__Purpura_Other_Hemorrhagic_Conditions	Colorectal Cancer	Purpura Other Hemorrhagic Conditions	63	2	2	HLA-DQA1,HLA-DRB1	0.039613	4.98098
BP ANTIGEN PROCESSING AND PRESENTATION OF PEPTIDE ANTIGEN	Colorectal_Cancer__Purpura_Other_Hemorrhagic_Conditions	Colorectal Cancer	Purpura Other Hemorrhagic Conditions	72	2	2	HLA-DQA1,HLA-DRB1	0.045656	4.86412
CC CLATHRIN COATED ENDOCYTIC VESICLE MEMBRANE	Colorectal_Cancer__Purpura_Other_Hemorrhagic_Conditions	Colorectal Cancer	Purpura Other Hemorrhagic Conditions	73	2	2	HLA-DQA1,HLA-DRB1	0.046316	4.85206
BP IMMUNOGLOBULIN PRODUCTION INVOLVED IN IMMUNOGLOBULIN MEDIATED IMMUNE RESPONSE	Colorectal_Cancer__Purpura_Other_Hemorrhagic_Conditions	Colorectal Cancer	Purpura Other Hemorrhagic Conditions	75	2	2	HLA-DQA1,HLA-DRB1	0.047876	4.82842
BP POSITIVE REGULATION OF EPITHELIAL TO MESENCHYMAL TRANSITION	Colorectal_Cancer__Refraction_Accomodation_Disorders	Colorectal Cancer	Refraction Accomodation Disorders	58	28	5	CTNNB1,BMP2,BMP4,TCF7L2,AXIN2	0.000932	7.72174
BP HEART VALVE MORPHOGENESIS	Colorectal_Cancer__Refraction_Accomodation_Disorders	Colorectal Cancer	Refraction Accomodation Disorders	60	28	5	SMAD6,ADAMTS9,BMP2,BMP4,AXIN2	0.000992	7.64635
BP REGULATION OF OSTEOBLAST DIFFERENTIATION	Colorectal_Cancer__Refraction_Accomodation_Disorders	Colorectal Cancer	Refraction Accomodation Disorders	146	28	6	CTNNB1,SMAD6,BMP2,BMP4,WNT7B,AXIN2	0.001777	7.26034
BP HEART VALVE DEVELOPMENT	Colorectal_Cancer__Refraction_Accomodation_Disorders	Colorectal Cancer	Refraction Accomodation Disorders	73	28	5	SMAD6,ADAMTS9,BMP2,BMP4,AXIN2	0.001871	7.21259
BP HEART FORMATION	Colorectal_Cancer__Refraction_Accomodation_Disorders	Colorectal Cancer	Refraction Accomodation Disorders	34	28	4	CTNNB1,BMP2,BMP4,AXIN2	0.003341	6.80055
BP SPECIFICATION OF ANIMAL ORGAN IDENTITY	Colorectal_Cancer__Refraction_Accomodation_Disorders	Colorectal Cancer	Refraction Accomodation Disorders	37	28	4	CTNNB1,BMP2,BMP4,AXIN2	0.004231	6.6483
BP DORSAL VENTRAL PATTERN FORMATION	Colorectal_Cancer__Refraction_Accomodation_Disorders	Colorectal Cancer	Refraction Accomodation Disorders	95	28	5	CTNNB1,SMAD6,HHIP,BMP4,AXIN2	0.00434	6.63578
BP TRACHEA MORPHOGENESIS	Colorectal_Cancer__Refraction_Accomodation_Disorders	Colorectal Cancer	Refraction Accomodation Disorders	11	28	3	CTNNB1,BMP4,WNT7B	0.006408	6.35142
BP REGULATION OF EPITHELIAL TO MESENCHYMAL TRANSITION	Colorectal_Cancer__Refraction_Accomodation_Disorders	Colorectal Cancer	Refraction Accomodation Disorders	110	28	5	CTNNB1,BMP2,BMP4,TCF7L2,AXIN2	0.006704	6.31748
BP DORSAL VENTRAL AXIS SPECIFICATION	Colorectal_Cancer__Refraction_Accomodation_Disorders	Colorectal Cancer	Refraction Accomodation Disorders	12	28	3	CTNNB1,SMAD6,AXIN2	0.007349	6.22691
BP SEMI LUNAR VALVE DEVELOPMENT	Colorectal_Cancer__Refraction_Accomodation_Disorders	Colorectal Cancer	Refraction Accomodation Disorders	47	28	4	SMAD6,BMP2,BMP4,AXIN2	0.007396	6.22114
BP LUNG MORPHOGENESIS	Colorectal_Cancer__Refraction_Accomodation_Disorders	Colorectal Cancer	Refraction Accomodation Disorders	52	28	4	CTNNB1,HHIP,BMP4,WNT7B	0.009672	6.04208
MF I SMAD BINDING	Colorectal_Cancer__Refraction_Accomodation_Disorders	Colorectal Cancer	Refraction Accomodation Disorders	14	28	3	CTNNB1,SMAD6,AXIN2	0.010079	6.00907
MF TRANSMEMBRANE RECEPTOR PROTEIN SERINE THREONINE KINASE BINDING	Colorectal_Cancer__Refraction_Accomodation_Disorders	Colorectal Cancer	Refraction Accomodation Disorders	14	28	3	SMAD6,BMP2,BMP4	0.010079	6.00907
BP OSTEOBLAST DIFFERENTIATION	Colorectal_Cancer__Refraction_Accomodation_Disorders	Colorectal Cancer	Refraction Accomodation Disorders	250	28	6	CTNNB1,SMAD6,BMP2,BMP4,WNT7B,AXIN2	0.012247	5.88417
BP HEART MORPHOGENESIS	Colorectal_Cancer__Refraction_Accomodation_Disorders	Colorectal Cancer	Refraction Accomodation Disorders	263	28	6	DLC1,CTNNB1,SMAD6,BMP2,BMP4,AXIN2	0.014636	5.75631
BP KIDNEY EPITHELIUM DEVELOPMENT	Colorectal_Cancer__Refraction_Accomodation_Disorders	Colorectal Cancer	Refraction Accomodation Disorders	146	28	5	CTNNB1,SMAD6,BMP2,BMP4,WNT7B	0.015578	5.70825
BP HEART FIELD SPECIFICATION	Colorectal_Cancer__Refraction_Accomodation_Disorders	Colorectal Cancer	Refraction Accomodation Disorders	18	28	3	BMP2,BMP4,AXIN2	0.016572	5.66017
BP CELL FATE COMMITMENT	Colorectal_Cancer__Refraction_Accomodation_Disorders	Colorectal Cancer	Refraction Accomodation Disorders	281	28	6	CTNNB1,BMP2,BMP4,TCF7L2,WNT7B,TOX	0.018278	5.58988
BP TRACHEA DEVELOPMENT	Colorectal_Cancer__Refraction_Accomodation_Disorders	Colorectal Cancer	Refraction Accomodation Disorders	19	28	3	CTNNB1,BMP4,WNT7B	0.018372	5.58595
MF RECEPTOR SERINE THREONINE KINASE BINDING	Colorectal_Cancer__Refraction_Accomodation_Disorders	Colorectal Cancer	Refraction Accomodation Disorders	19	28	3	SMAD6,BMP2,BMP4	0.018372	5.58595
BP ANIMAL ORGAN FORMATION	Colorectal_Cancer__Refraction_Accomodation_Disorders	Colorectal Cancer	Refraction Accomodation Disorders	68	28	4	CTNNB1,BMP2,BMP4,AXIN2	0.018832	5.57069
BP REGULATION OF CARTILAGE DEVELOPMENT	Colorectal_Cancer__Refraction_Accomodation_Disorders	Colorectal Cancer	Refraction Accomodation Disorders	72	28	4	CTNNB1,BMP2,BMP4,AXIN2	0.021442	5.47092
BP PATTERN SPECIFICATION PROCESS	Colorectal_Cancer__Refraction_Accomodation_Disorders	Colorectal Cancer	Refraction Accomodation Disorders	467	28	7	CTNNB1,SMAD6,HHIP,BMP2,BMP4,WNT7B,AXIN2	0.0219	5.45647
BP POSITIVE REGULATION OF OSTEOBLAST DIFFERENTIATION	Colorectal_Cancer__Refraction_Accomodation_Disorders	Colorectal Cancer	Refraction Accomodation Disorders	74	28	4	CTNNB1,BMP2,BMP4,WNT7B	0.02281	5.42317
MF SMAD BINDING	Colorectal_Cancer__Refraction_Accomodation_Disorders	Colorectal Cancer	Refraction Accomodation Disorders	77	28	4	CTNNB1,SMAD6,BMP2,AXIN2	0.024601	5.35401
BP EPITHELIAL TO MESENCHYMAL TRANSITION	Colorectal_Cancer__Refraction_Accomodation_Disorders	Colorectal Cancer	Refraction Accomodation Disorders	174	28	5	CTNNB1,BMP2,BMP4,TCF7L2,AXIN2	0.02513	5.33448
BP ORGAN INDUCTION	Colorectal_Cancer__Refraction_Accomodation_Disorders	Colorectal Cancer	Refraction Accomodation Disorders	24	28	3	CTNNB1,BMP2,BMP4	0.027566	5.26817
BP FOREBRAIN REGIONALIZATION	Colorectal_Cancer__Refraction_Accomodation_Disorders	Colorectal Cancer	Refraction Accomodation Disorders	24	28	3	BMP2,BMP4,WNT7B	0.027566	5.26817
BP ATRIOVENTRICULAR VALVE DEVELOPMENT	Colorectal_Cancer__Refraction_Accomodation_Disorders	Colorectal Cancer	Refraction Accomodation Disorders	28	28	3	SMAD6,BMP2,AXIN2	0.036082	5.06073
BP AXIS SPECIFICATION	Colorectal_Cancer__Refraction_Accomodation_Disorders	Colorectal Cancer	Refraction Accomodation Disorders	92	28	4	CTNNB1,SMAD6,BMP4,AXIN2	0.036808	5.04562
BP CARTILAGE DEVELOPMENT	Colorectal_Cancer__Refraction_Accomodation_Disorders	Colorectal Cancer	Refraction Accomodation Disorders	202	28	5	CTNNB1,BMP2,BMP4,WNT7B,AXIN2	0.038054	5.01905
BP REGULATION OF ANIMAL ORGAN FORMATION	Colorectal_Cancer__Refraction_Accomodation_Disorders	Colorectal Cancer	Refraction Accomodation Disorders	29	28	3	CTNNB1,BMP2,BMP4	0.038183	5.01372
BP EPITHELIAL TUBE BRANCHING INVOLVED IN LUNG MORPHOGENESIS	Colorectal_Cancer__Refraction_Accomodation_Disorders	Colorectal Cancer	Refraction Accomodation Disorders	29	28	3	CTNNB1,HHIP,BMP4	0.038183	5.01372
BP KIDNEY MORPHOGENESIS	Colorectal_Cancer__Refraction_Accomodation_Disorders	Colorectal Cancer	Refraction Accomodation Disorders	98	28	4	CTNNB1,BMP2,BMP4,WNT7B	0.041784	4.93668
BP CELL SURFACE RECEPTOR SIGNALING PATHWAY INVOLVED IN HEART DEVELOPMENT	Colorectal_Cancer__Refraction_Accomodation_Disorders	Colorectal Cancer	Refraction Accomodation Disorders	31	28	3	CTNNB1,BMP2,BMP4	0.042424	4.9246
BP RENAL TUBULE DEVELOPMENT	Colorectal_Cancer__Refraction_Accomodation_Disorders	Colorectal Cancer	Refraction Accomodation Disorders	100	28	4	CTNNB1,BMP2,BMP4,WNT7B	0.043719	4.90191
BP METANEPHROS MORPHOGENESIS	Colorectal_Cancer__Refraction_Accomodation_Disorders	Colorectal Cancer	Refraction Accomodation Disorders	32	28	3	CTNNB1,BMP4,WNT7B	0.044704	4.88227
BP MESONEPHROS DEVELOPMENT	Colorectal_Cancer__Refraction_Accomodation_Disorders	Colorectal Cancer	Refraction Accomodation Disorders	102	28	4	CTNNB1,SMAD6,BMP2,BMP4	0.045523	4.86784
BP POSITIVE REGULATION OF ANIMAL ORGAN MORPHOGENESIS	Colorectal_Cancer__Refraction_Accomodation_Disorders	Colorectal Cancer	Refraction Accomodation Disorders	34	28	3	CTNNB1,BMP2,BMP4	0.049544	4.8016
CC MHC PROTEIN COMPLEX	Colorectal_Cancer__Rheumatoid_Arthritis_Related_Conditions	Colorectal Cancer	Rheumatoid Arthritis Related Conditions	26	46	4	HLA-B,HLA-DQA1,HLA-DRB1,HLA-G	0.006038	6.39441
CC LUMENAL SIDE OF ENDOPLASMIC RETICULUM MEMBRANE	Colorectal_Cancer__Rheumatoid_Arthritis_Related_Conditions	Colorectal Cancer	Rheumatoid Arthritis Related Conditions	29	46	4	HLA-B,HLA-DQA1,HLA-DRB1,HLA-G	0.007708	6.19564
CC LUMENAL SIDE OF MEMBRANE	Colorectal_Cancer__Rheumatoid_Arthritis_Related_Conditions	Colorectal Cancer	Rheumatoid Arthritis Related Conditions	36	46	4	HLA-B,HLA-DQA1,HLA-DRB1,HLA-G	0.013718	5.80645
MF PEPTIDE ANTIGEN BINDING	Colorectal_Cancer__Rheumatoid_Arthritis_Related_Conditions	Colorectal Cancer	Rheumatoid Arthritis Related Conditions	41	46	4	HLA-B,HLA-DQA1,HLA-DRB1,HLA-G	0.018701	5.5749
BP CELL ACTIVATION	Colorectal_Cancer__Rheumatoid_Arthritis_Related_Conditions	Colorectal Cancer	Rheumatoid Arthritis Related Conditions	1098	46	12	SH2B3,NKX2-3,SBNO2,HLA-DQA1,HLA-DRB1,HLA-G,SMAD3,PDGFB,ZMIZ1,PRDM1,CXCR5,SRC	0.031427	5.16636
BP HEMOPOIESIS	Colorectal_Cancer__Rheumatoid_Arthritis_Related_Conditions	Colorectal Cancer	Rheumatoid Arthritis Related Conditions	933	46	11	SH2B3,NKX2-3,SBNO2,HLA-B,HLA-DRB1,HLA-G,NOTCH4,PDGFB,ZMIZ1,PRDM1,SRC	0.036292	5.05688
BP NEGATIVE REGULATION OF RESPONSE TO EXTERNAL STIMULUS	Colorectal_Cancer__Rheumatoid_Arthritis_Related_Conditions	Colorectal Cancer	Rheumatoid Arthritis Related Conditions	446	46	8	SH2B3,HLA-B,HLA-DRB1,HLA-G,SMAD3,PDGFB,SRC,RIN3	0.037024	5.04095
CC ER TO GOLGI TRANSPORT VESICLE MEMBRANE	Colorectal_Cancer__Rheumatoid_Arthritis_Related_Conditions	Colorectal Cancer	Rheumatoid Arthritis Related Conditions	63	46	4	HLA-B,HLA-DQA1,HLA-DRB1,HLA-G	0.048141	4.82197
CC MHC PROTEIN COMPLEX	Colorectal_Cancer__Salivary_Gland_Disease	Colorectal Cancer	Salivary Gland Disease	26	5	3	HLA-B,HLA-DQA1,HLA-DRB1	0.000974	7.66668
CC LUMENAL SIDE OF ENDOPLASMIC RETICULUM MEMBRANE	Colorectal_Cancer__Salivary_Gland_Disease	Colorectal Cancer	Salivary Gland Disease	29	5	3	HLA-B,HLA-DQA1,HLA-DRB1	0.0012	7.51899
CC LUMENAL SIDE OF MEMBRANE	Colorectal_Cancer__Salivary_Gland_Disease	Colorectal Cancer	Salivary Gland Disease	36	5	3	HLA-B,HLA-DQA1,HLA-DRB1	0.001836	7.2283
MF PEPTIDE ANTIGEN BINDING	Colorectal_Cancer__Salivary_Gland_Disease	Colorectal Cancer	Salivary Gland Disease	41	5	3	HLA-B,HLA-DQA1,HLA-DRB1	0.002337	7.05441
CC ER TO GOLGI TRANSPORT VESICLE MEMBRANE	Colorectal_Cancer__Salivary_Gland_Disease	Colorectal Cancer	Salivary Gland Disease	63	5	3	HLA-B,HLA-DQA1,HLA-DRB1	0.00544	6.48399
BP ANTIGEN PROCESSING AND PRESENTATION OF PEPTIDE ANTIGEN	Colorectal_Cancer__Salivary_Gland_Disease	Colorectal Cancer	Salivary Gland Disease	72	5	3	HLA-B,HLA-DQA1,HLA-DRB1	0.006722	6.30767
CC COPII COATED ER TO GOLGI TRANSPORT VESICLE	Colorectal_Cancer__Salivary_Gland_Disease	Colorectal Cancer	Salivary Gland Disease	93	5	3	HLA-B,HLA-DQA1,HLA-DRB1	0.010538	5.97076
BP ANTIGEN PROCESSING AND PRESENTATION	Colorectal_Cancer__Salivary_Gland_Disease	Colorectal Cancer	Salivary Gland Disease	115	5	3	HLA-B,HLA-DQA1,HLA-DRB1	0.015901	5.69213
MF ANTIGEN BINDING	Colorectal_Cancer__Salivary_Gland_Disease	Colorectal Cancer	Salivary Gland Disease	120	5	3	HLA-B,HLA-DQA1,HLA-DRB1	0.017207	5.63637
MF MHC CLASS II RECEPTOR ACTIVITY	Colorectal_Cancer__Salivary_Gland_Disease	Colorectal Cancer	Salivary Gland Disease	10	5	2	HLA-DQA1,HLA-DRB1	0.017562	5.61883
MF IMMUNE RECEPTOR ACTIVITY	Colorectal_Cancer__Salivary_Gland_Disease	Colorectal Cancer	Salivary Gland Disease	141	5	3	HLA-DQA1,HLA-DRB1,CXCR5	0.022799	5.42533
BP PEPTIDE ANTIGEN ASSEMBLY WITH MHC CLASS II PROTEIN COMPLEX	Colorectal_Cancer__Salivary_Gland_Disease	Colorectal Cancer	Salivary Gland Disease	16	5	2	HLA-DQA1,HLA-DRB1	0.03049	5.19313
BP DETECTION OF BACTERIUM	Colorectal_Cancer__Salivary_Gland_Disease	Colorectal Cancer	Salivary Gland Disease	16	5	2	HLA-B,HLA-DRB1	0.03049	5.19313
CC MHC CLASS II PROTEIN COMPLEX	Colorectal_Cancer__Salivary_Gland_Disease	Colorectal Cancer	Salivary Gland Disease	17	5	2	HLA-DQA1,HLA-DRB1	0.032598	5.13882
BP DETECTION OF OTHER ORGANISM	Colorectal_Cancer__Salivary_Gland_Disease	Colorectal Cancer	Salivary Gland Disease	19	5	2	HLA-B,HLA-DRB1	0.03704	5.03945
CC ENDOCYTIC VESICLE MEMBRANE	Colorectal_Cancer__Salivary_Gland_Disease	Colorectal Cancer	Salivary Gland Disease	196	5	3	HLA-B,HLA-DQA1,HLA-DRB1	0.039181	4.99547
BP PEPTIDE ANTIGEN ASSEMBLY WITH MHC PROTEIN COMPLEX	Colorectal_Cancer__Salivary_Gland_Disease	Colorectal Cancer	Salivary Gland Disease	20	5	2	HLA-DQA1,HLA-DRB1	0.039181	4.99374
CC COATED VESICLE MEMBRANE	Colorectal_Cancer__Salivary_Gland_Disease	Colorectal Cancer	Salivary Gland Disease	202	5	3	HLA-B,HLA-DQA1,HLA-DRB1	0.040739	4.95618
BP DETECTION OF EXTERNAL BIOTIC STIMULUS	Colorectal_Cancer__Salivary_Gland_Disease	Colorectal Cancer	Salivary Gland Disease	24	5	2	HLA-B,HLA-DRB1	0.047631	4.83176
BP ANTIGEN PROCESSING AND PRESENTATION OF ENDOGENOUS PEPTIDE ANTIGEN	Colorectal_Cancer__Salivary_Gland_Disease	Colorectal Cancer	Salivary Gland Disease	25	5	2	HLA-B,HLA-DRB1	0.04977	4.79559
MF MHC CLASS II RECEPTOR ACTIVITY	Colorectal_Cancer__Sarcoidosis	Colorectal Cancer	Sarcoidosis	10	8	2	HLA-DQA1,HLA-DRB1	0.031317	5.17203
CC MHC PROTEIN COMPLEX	Colorectal_Cancer__Schizophrenia_Related_Psychosis	Colorectal Cancer	Schizophrenia Related Psychosis	26	35	4	HLA-B,HLA-DQA1,HLA-DRB1,HLA-G	0.002918	6.88374
CC LUMENAL SIDE OF ENDOPLASMIC RETICULUM MEMBRANE	Colorectal_Cancer__Schizophrenia_Related_Psychosis	Colorectal Cancer	Schizophrenia Related Psychosis	29	35	4	HLA-B,HLA-DQA1,HLA-DRB1,HLA-G	0.004008	6.68437
CC LUMENAL SIDE OF MEMBRANE	Colorectal_Cancer__Schizophrenia_Related_Psychosis	Colorectal Cancer	Schizophrenia Related Psychosis	36	35	4	HLA-B,HLA-DQA1,HLA-DRB1,HLA-G	0.006833	6.29381
MF PEPTIDE ANTIGEN BINDING	Colorectal_Cancer__Schizophrenia_Related_Psychosis	Colorectal Cancer	Schizophrenia Related Psychosis	41	35	4	HLA-B,HLA-DQA1,HLA-DRB1,HLA-G	0.009347	6.06126
CC ER TO GOLGI TRANSPORT VESICLE MEMBRANE	Colorectal_Cancer__Schizophrenia_Related_Psychosis	Colorectal Cancer	Schizophrenia Related Psychosis	63	35	4	HLA-B,HLA-DQA1,HLA-DRB1,HLA-G	0.026176	5.304
BP ANTIGEN PROCESSING AND PRESENTATION OF PEPTIDE ANTIGEN	Colorectal_Cancer__Schizophrenia_Related_Psychosis	Colorectal Cancer	Schizophrenia Related Psychosis	72	35	4	HLA-B,HLA-DQA1,HLA-DRB1,HLA-G	0.035593	5.07169
BP ANTIGEN PROCESSING AND PRESENTATION OF ENDOGENOUS PEPTIDE ANTIGEN	Colorectal_Cancer__Schizophrenia_Related_Psychosis	Colorectal Cancer	Schizophrenia Related Psychosis	25	35	3	HLA-B,HLA-DRB1,HLA-G	0.042909	4.91511
BP REGULATION OF CELL DIFFERENTIATION	Colorectal_Cancer__Schizophrenia_Related_Psychosis	Colorectal Cancer	Schizophrenia Related Psychosis	1612	35	12	TWF2,CTNNA1,DCC,HLA-B,HLA-DRB1,HLA-G,NOTCH4,WNT4,RBFOX1,BCL11B,BRAF,TCF7L2	0.047631	4.83276
BP REGULATION OF PHOSPHORYLATION	Colorectal_Cancer__Type_II_Diabetes_Mellitus	Colorectal Cancer	Type II Diabetes Mellitus	1227	58	16	SH2B3,DMD,EP300,FGFR3,DSTYK,HLA-DRB1,IGF2,NOS1,PIK3R1,PPARG,FBXW7,MAP2K5,CCND1,BRAF,VAV2,CCND2	0.006013	6.40212
BP REGULATION OF CELL ADHESION	Colorectal_Cancer__Type_II_Diabetes_Mellitus	Colorectal Cancer	Type II Diabetes Mellitus	805	58	13	SH2B3,HLA-DQA1,HLA-DRB1,HLA-G,IGF2,LAMC1,PIK3R1,PKHD1,MAP2K5,ZMIZ1,PTPRR,RREB1,BRAF	0.007213	6.24434
CC MHC PROTEIN COMPLEX	Colorectal_Cancer__Type_II_Diabetes_Mellitus	Colorectal Cancer	Type II Diabetes Mellitus	26	58	4	HLA-B,HLA-DQA1,HLA-DRB1,HLA-G	0.010434	5.9842
CC ER TO GOLGI TRANSPORT VESICLE MEMBRANE	Colorectal_Cancer__Type_II_Diabetes_Mellitus	Colorectal Cancer	Type II Diabetes Mellitus	63	58	5	VTI1A,HLA-B,HLA-DQA1,HLA-DRB1,HLA-G	0.011835	5.90206
BP ENZYME LINKED RECEPTOR PROTEIN SIGNALING PATHWAY	Colorectal_Cancer__Type_II_Diabetes_Mellitus	Colorectal Cancer	Type II Diabetes Mellitus	1020	58	14	SH2B3,EP300,FGFR3,DSTYK,IGF2,PIK3R1,PPARG,FBXW7,MAP2K5,ZMIZ1,PTPRR,HHIP,BRAF,VAV2	0.012434	5.86715
CC LUMENAL SIDE OF ENDOPLASMIC RETICULUM MEMBRANE	Colorectal_Cancer__Type_II_Diabetes_Mellitus	Colorectal Cancer	Type II Diabetes Mellitus	29	58	4	HLA-B,HLA-DQA1,HLA-DRB1,HLA-G	0.014057	5.78607
BP REGULATION OF PHOSPHORUS METABOLIC PROCESS	Colorectal_Cancer__Type_II_Diabetes_Mellitus	Colorectal Cancer	Type II Diabetes Mellitus	1374	58	16	SH2B3,DMD,EP300,FGFR3,DSTYK,HLA-DRB1,IGF2,NOS1,PIK3R1,PPARG,FBXW7,MAP2K5,CCND1,BRAF,VAV2,CCND2	0.014743	5.74913
BP TRANSMEMBRANE RECEPTOR PROTEIN TYROSINE KINASE SIGNALING PATHWAY	Colorectal_Cancer__Type_II_Diabetes_Mellitus	Colorectal Cancer	Type II Diabetes Mellitus	642	58	11	SH2B3,FGFR3,DSTYK,IGF2,PIK3R1,FBXW7,MAP2K5,PTPRR,HHIP,BRAF,VAV2	0.019009	5.56361
BP POSITIVE REGULATION OF PHOSPHORYLATION	Colorectal_Cancer__Type_II_Diabetes_Mellitus	Colorectal Cancer	Type II Diabetes Mellitus	790	58	12	FGFR3,DSTYK,HLA-DRB1,IGF2,NOS1,PPARG,FBXW7,MAP2K5,CCND1,BRAF,VAV2,CCND2	0.020693	5.50271
BP MAPK CASCADE	Colorectal_Cancer__Type_II_Diabetes_Mellitus	Colorectal Cancer	Type II Diabetes Mellitus	798	58	12	SH2B3,FGFR3,DSTYK,HLA-DRB1,IGF2,PKHD1,PPARG,FBXW7,MAP2K5,PTPRR,BRAF,WNT7B	0.021875	5.45768
CC LUMENAL SIDE OF MEMBRANE	Colorectal_Cancer__Type_II_Diabetes_Mellitus	Colorectal Cancer	Type II Diabetes Mellitus	36	58	4	HLA-B,HLA-DQA1,HLA-DRB1,HLA-G	0.023473	5.39839
BP POSITIVE REGULATION OF EPITHELIAL CELL PROLIFERATION	Colorectal_Cancer__Type_II_Diabetes_Mellitus	Colorectal Cancer	Type II Diabetes Mellitus	225	58	7	IGF2,LAMC1,PKHD1,MAP2K5,CCND1,RREB1,TCF7L2	0.025717	5.32067
MF PEPTIDE ANTIGEN BINDING	Colorectal_Cancer__Type_II_Diabetes_Mellitus	Colorectal Cancer	Type II Diabetes Mellitus	41	58	4	HLA-B,HLA-DQA1,HLA-DRB1,HLA-G	0.031425	5.16791
BP REGULATION OF TRANSFERASE ACTIVITY	Colorectal_Cancer__Type_II_Diabetes_Mellitus	Colorectal Cancer	Type II Diabetes Mellitus	862	58	12	SH2B3,FGFR3,DSTYK,HLA-DRB1,IGF2,PIK3R1,PPARG,FBXW7,MAP2K5,CCND1,VAV2,CCND2	0.033659	5.11576
BP POSITIVE REGULATION OF PHOSPHORUS METABOLIC PROCESS	Colorectal_Cancer__Type_II_Diabetes_Mellitus	Colorectal Cancer	Type II Diabetes Mellitus	866	58	12	FGFR3,DSTYK,HLA-DRB1,IGF2,NOS1,PPARG,FBXW7,MAP2K5,CCND1,BRAF,VAV2,CCND2	0.03481	5.0954
BP REGULATION OF KINASE ACTIVITY	Colorectal_Cancer__Type_II_Diabetes_Mellitus	Colorectal Cancer	Type II Diabetes Mellitus	724	58	11	SH2B3,FGFR3,DSTYK,HLA-DRB1,PIK3R1,PPARG,FBXW7,MAP2K5,CCND1,VAV2,CCND2	0.035932	5.06621
CC COPII COATED ER TO GOLGI TRANSPORT VESICLE	Colorectal_Cancer__Type_II_Diabetes_Mellitus	Colorectal Cancer	Type II Diabetes Mellitus	93	58	5	VTI1A,HLA-B,HLA-DQA1,HLA-DRB1,HLA-G	0.036016	5.06293
BP LEUKOCYTE DIFFERENTIATION	Colorectal_Cancer__Type_II_Diabetes_Mellitus	Colorectal Cancer	Type II Diabetes Mellitus	606	58	10	EP300,HLA-B,HLA-DRB1,HLA-G,PIK3R1,PPARG,TET2,FBXW7,ZMIZ1,BRAF	0.041378	4.94267
MF INSULIN LIKE GROWTH FACTOR RECEPTOR BINDING	Colorectal_Cancer__Type_II_Diabetes_Mellitus	Colorectal Cancer	Type II Diabetes Mellitus	16	58	3	GNAS,IGF2,PIK3R1	0.04614	4.85541
BP REGULATION OF CELL CELL ADHESION	Colorectal_Cancer__Type_II_Diabetes_Mellitus	Colorectal Cancer	Type II Diabetes Mellitus	493	58	9	SH2B3,HLA-DQA1,HLA-DRB1,HLA-G,IGF2,PKHD1,MAP2K5,ZMIZ1,PTPRR	0.047876	4.82822
CC MHC PROTEIN COMPLEX	Colorectal_Cancer__Uterine_Cancer	Colorectal Cancer	Uterine Cancer	26	20	4	HLA-B,HLA-DQA1,HLA-DRB1,HLA-G	0.00069	7.91151
CC LUMENAL SIDE OF ENDOPLASMIC RETICULUM MEMBRANE	Colorectal_Cancer__Uterine_Cancer	Colorectal Cancer	Uterine Cancer	29	20	4	HLA-B,HLA-DQA1,HLA-DRB1,HLA-G	0.000938	7.71134
BP T CELL ACTIVATION	Colorectal_Cancer__Uterine_Cancer	Colorectal Cancer	Uterine Cancer	555	20	8	ERBB2,AKT1,HLA-DQA1,HLA-DRB1,HLA-G,PIK3CA,PIK3R1,TP53	0.001428	7.39028
CC LUMENAL SIDE OF MEMBRANE	Colorectal_Cancer__Uterine_Cancer	Colorectal Cancer	Uterine Cancer	36	20	4	HLA-B,HLA-DQA1,HLA-DRB1,HLA-G	0.001641	7.31888
MF PEPTIDE ANTIGEN BINDING	Colorectal_Cancer__Uterine_Cancer	Colorectal Cancer	Uterine Cancer	41	20	4	HLA-B,HLA-DQA1,HLA-DRB1,HLA-G	0.002244	7.08499
BP HEMOPOIESIS	Colorectal_Cancer__Uterine_Cancer	Colorectal Cancer	Uterine Cancer	933	20	9	SH2B3,ERBB2,FGFR2,HLA-B,HLA-DRB1,HLA-G,PIK3R1,FBXW7,TP53	0.003095	6.84882
BP NEGATIVE REGULATION OF IMMUNE SYSTEM PROCESS	Colorectal_Cancer__Uterine_Cancer	Colorectal Cancer	Uterine Cancer	487	20	7	ERBB2,AKT1,HLA-B,HLA-DRB1,HLA-G,PIK3R1,FBXW7	0.005627	6.44459
BP REGULATION OF CELL CELL ADHESION	Colorectal_Cancer__Uterine_Cancer	Colorectal Cancer	Uterine Cancer	493	20	7	SH2B3,ERBB2,AKT1,HLA-DQA1,HLA-DRB1,HLA-G,PIK3CA	0.005956	6.40869
CC ER TO GOLGI TRANSPORT VESICLE MEMBRANE	Colorectal_Cancer__Uterine_Cancer	Colorectal Cancer	Uterine Cancer	63	20	4	HLA-B,HLA-DQA1,HLA-DRB1,HLA-G	0.006654	6.3218
BP NEGATIVE REGULATION OF CELL ADHESION	Colorectal_Cancer__Uterine_Cancer	Colorectal Cancer	Uterine Cancer	312	20	6	SH2B3,ERBB2,AKT1,HLA-DRB1,HLA-G,PIK3R1	0.007136	6.26849
BP CELL ACTIVATION	Colorectal_Cancer__Uterine_Cancer	Colorectal Cancer	Uterine Cancer	1098	20	9	SH2B3,ERBB2,AKT1,HLA-DQA1,HLA-DRB1,HLA-G,PIK3CA,PIK3R1,TP53	0.007213	6.24811
BP LYMPHOCYTE ACTIVATION	Colorectal_Cancer__Uterine_Cancer	Colorectal Cancer	Uterine Cancer	784	20	8	ERBB2,AKT1,HLA-DQA1,HLA-DRB1,HLA-G,PIK3CA,PIK3R1,TP53	0.00723	6.24001
BP REGULATION OF MULTICELLULAR ORGANISMAL DEVELOPMENT	Colorectal_Cancer__Uterine_Cancer	Colorectal Cancer	Uterine Cancer	1477	20	10	ERBB2,AKT1,FGFR2,HLA-B,HLA-DRB1,HLA-G,PIK3R1,FBXW7,TBX3,TP53	0.007361	6.2252
BP NEGATIVE REGULATION OF CELL POPULATION PROLIFERATION	Colorectal_Cancer__Uterine_Cancer	Colorectal Cancer	Uterine Cancer	788	20	8	SH2B3,ERBB2,FGFR2,HLA-DRB1,HLA-G,FBXW7,TBX3,TP53	0.007378	6.22323
BP REGULATION OF LEUKOCYTE DIFFERENTIATION	Colorectal_Cancer__Uterine_Cancer	Colorectal Cancer	Uterine Cancer	321	20	6	ERBB2,HLA-B,HLA-DRB1,HLA-G,PIK3R1,FBXW7	0.007708	6.19624
BP REGULATION OF CELL ADHESION	Colorectal_Cancer__Uterine_Cancer	Colorectal Cancer	Uterine Cancer	805	20	8	SH2B3,ERBB2,AKT1,HLA-DQA1,HLA-DRB1,HLA-G,PIK3CA,PIK3R1	0.00812	6.15296
BP ANTIGEN PROCESSING AND PRESENTATION OF PEPTIDE ANTIGEN	Colorectal_Cancer__Uterine_Cancer	Colorectal Cancer	Uterine Cancer	72	20	4	HLA-B,HLA-DQA1,HLA-DRB1,HLA-G	0.008994	6.08707
BP REGULATION OF CELL DEVELOPMENT	Colorectal_Cancer__Uterine_Cancer	Colorectal Cancer	Uterine Cancer	836	20	8	ERBB2,AKT1,HLA-B,HLA-DRB1,HLA-G,PIK3R1,FBXW7,TP53	0.009844	6.02878
BP REGULATION OF TRANSFERASE ACTIVITY	Colorectal_Cancer__Uterine_Cancer	Colorectal Cancer	Uterine Cancer	862	20	8	SH2B3,ERBB2,AKT1,FGFR2,HLA-DRB1,PIK3R1,FBXW7,TP53	0.011297	5.92838
BP REGULATION OF CELL DIFFERENTIATION	Colorectal_Cancer__Uterine_Cancer	Colorectal Cancer	Uterine Cancer	1612	20	10	ERBB2,AKT1,FGFR2,HLA-B,HLA-DRB1,HLA-G,PIK3R1,FBXW7,TBX3,TP53	0.012414	5.87378
BP REGULATION OF PHOSPHORYLATION	Colorectal_Cancer__Uterine_Cancer	Colorectal Cancer	Uterine Cancer	1227	20	9	SH2B3,ERBB2,AKT1,FGFR2,HLA-DRB1,PIK3CA,PIK3R1,FBXW7,TP53	0.012999	5.84257
BP LEUKOCYTE DIFFERENTIATION	Colorectal_Cancer__Uterine_Cancer	Colorectal Cancer	Uterine Cancer	606	20	7	ERBB2,HLA-B,HLA-DRB1,HLA-G,PIK3R1,FBXW7,TP53	0.013714	5.8073
BP REGULATION OF T CELL ACTIVATION	Colorectal_Cancer__Uterine_Cancer	Colorectal Cancer	Uterine Cancer	377	20	6	ERBB2,AKT1,HLA-DQA1,HLA-DRB1,HLA-G,PIK3CA	0.014028	5.78945
BP NEGATIVE REGULATION OF CELL CELL ADHESION	Colorectal_Cancer__Uterine_Cancer	Colorectal Cancer	Uterine Cancer	205	20	5	SH2B3,ERBB2,AKT1,HLA-DRB1,HLA-G	0.014564	5.76006
BP ANTIGEN PROCESSING AND PRESENTATION OF ENDOGENOUS PEPTIDE ANTIGEN	Colorectal_Cancer__Uterine_Cancer	Colorectal Cancer	Uterine Cancer	25	20	3	HLA-B,HLA-DRB1,HLA-G	0.016486	5.66855
BP TRANSMEMBRANE RECEPTOR PROTEIN TYROSINE KINASE SIGNALING PATHWAY	Colorectal_Cancer__Uterine_Cancer	Colorectal Cancer	Uterine Cancer	642	20	7	SH2B3,ERBB2,AKT1,FGFR2,PIK3CA,PIK3R1,FBXW7	0.017187	5.64043
CC COPII COATED ER TO GOLGI TRANSPORT VESICLE	Colorectal_Cancer__Uterine_Cancer	Colorectal Cancer	Uterine Cancer	93	20	4	HLA-B,HLA-DQA1,HLA-DRB1,HLA-G	0.017187	5.6401
BP REGULATION OF CELL ACTIVATION	Colorectal_Cancer__Uterine_Cancer	Colorectal Cancer	Uterine Cancer	655	20	7	SH2B3,ERBB2,AKT1,HLA-DQA1,HLA-DRB1,HLA-G,PIK3CA	0.018466	5.5826
BP LEUKOCYTE CELL CELL ADHESION	Colorectal_Cancer__Uterine_Cancer	Colorectal Cancer	Uterine Cancer	415	20	6	ERBB2,AKT1,HLA-DQA1,HLA-DRB1,HLA-G,PIK3CA	0.019463	5.54799
BP REGULATION OF HEMOPOIESIS	Colorectal_Cancer__Uterine_Cancer	Colorectal Cancer	Uterine Cancer	418	20	6	ERBB2,HLA-B,HLA-DRB1,HLA-G,PIK3R1,FBXW7	0.019935	5.52992
BP REGULATION OF CELL POPULATION PROLIFERATION	Colorectal_Cancer__Uterine_Cancer	Colorectal Cancer	Uterine Cancer	1777	20	10	SH2B3,ERBB2,AKT1,FGFR2,HLA-DRB1,HLA-G,PIK3CA,FBXW7,TBX3,TP53	0.021194	5.48577
BP REGULATION OF PHOSPHORUS METABOLIC PROCESS	Colorectal_Cancer__Uterine_Cancer	Colorectal Cancer	Uterine Cancer	1374	20	9	SH2B3,ERBB2,AKT1,FGFR2,HLA-DRB1,PIK3CA,PIK3R1,FBXW7,TP53	0.022603	5.43348
BP ENZYME LINKED RECEPTOR PROTEIN SIGNALING PATHWAY	Colorectal_Cancer__Uterine_Cancer	Colorectal Cancer	Uterine Cancer	1020	20	8	SH2B3,ERBB2,AKT1,FGFR2,PIK3CA,PIK3R1,FBXW7,TP53	0.024009	5.38075
BP ANTIGEN PROCESSING AND PRESENTATION OF ENDOGENOUS ANTIGEN	Colorectal_Cancer__Uterine_Cancer	Colorectal Cancer	Uterine Cancer	32	20	3	HLA-B,HLA-DRB1,HLA-G	0.025107	5.3368
BP EMBRYONIC ORGAN DEVELOPMENT	Colorectal_Cancer__Uterine_Cancer	Colorectal Cancer	Uterine Cancer	455	20	6	SH2B3,AKT1,FGFR2,POLE,TBX3,TP53	0.025839	5.31775
BP REGULATION OF KINASE ACTIVITY	Colorectal_Cancer__Uterine_Cancer	Colorectal Cancer	Uterine Cancer	724	20	7	SH2B3,ERBB2,AKT1,FGFR2,HLA-DRB1,PIK3R1,FBXW7	0.026577	5.29487
BP ANTIGEN PROCESSING AND PRESENTATION	Colorectal_Cancer__Uterine_Cancer	Colorectal Cancer	Uterine Cancer	115	20	4	HLA-B,HLA-DQA1,HLA-DRB1,HLA-G	0.027501	5.27209
BP NEGATIVE REGULATION OF HEMOPOIESIS	Colorectal_Cancer__Uterine_Cancer	Colorectal Cancer	Uterine Cancer	115	20	4	ERBB2,HLA-G,PIK3R1,FBXW7	0.027501	5.27209
BP NEGATIVE REGULATION OF MACROAUTOPHAGY	Colorectal_Cancer__Uterine_Cancer	Colorectal Cancer	Uterine Cancer	34	20	3	AKT1,PIK3CA,TP53	0.028199	5.25587
BP MONONUCLEAR CELL DIFFERENTIATION	Colorectal_Cancer__Uterine_Cancer	Colorectal Cancer	Uterine Cancer	475	20	6	ERBB2,HLA-B,HLA-DRB1,HLA-G,PIK3R1,TP53	0.029928	5.21053
MF ANTIGEN BINDING	Colorectal_Cancer__Uterine_Cancer	Colorectal Cancer	Uterine Cancer	120	20	4	HLA-B,HLA-DQA1,HLA-DRB1,HLA-G	0.030397	5.19864
BP POSITIVE REGULATION OF CELL ADHESION	Colorectal_Cancer__Uterine_Cancer	Colorectal Cancer	Uterine Cancer	482	20	6	ERBB2,AKT1,HLA-DQA1,HLA-DRB1,HLA-G,PIK3CA	0.031317	5.17412
BP POSITIVE REGULATION OF LEUKOCYTE CELL CELL ADHESION	Colorectal_Cancer__Uterine_Cancer	Colorectal Cancer	Uterine Cancer	273	20	5	AKT1,HLA-DQA1,HLA-DRB1,HLA-G,PIK3CA	0.031983	5.15189
BP REGULATION OF IMMUNE SYSTEM PROCESS	Colorectal_Cancer__Uterine_Cancer	Colorectal Cancer	Uterine Cancer	1493	20	9	ERBB2,AKT1,HLA-B,HLA-DQA1,HLA-DRB1,HLA-G,PIK3CA,PIK3R1,FBXW7	0.03269	5.13604
BP REGULATION OF LYMPHOCYTE ACTIVATION	Colorectal_Cancer__Uterine_Cancer	Colorectal Cancer	Uterine Cancer	503	20	6	ERBB2,AKT1,HLA-DQA1,HLA-DRB1,HLA-G,PIK3CA	0.035826	5.06818
BP CELL ADHESION	Colorectal_Cancer__Uterine_Cancer	Colorectal Cancer	Uterine Cancer	1524	20	9	SH2B3,ERBB2,AKT1,HLA-DQA1,HLA-DRB1,HLA-G,NTM,PIK3CA,PIK3R1	0.036016	5.06285
BP NEGATIVE REGULATION OF CELL DEVELOPMENT	Colorectal_Cancer__Uterine_Cancer	Colorectal Cancer	Uterine Cancer	285	20	5	ERBB2,HLA-G,PIK3R1,FBXW7,TP53	0.036071	5.0612
BP POSITIVE REGULATION OF PHOSPHORYLATION	Colorectal_Cancer__Uterine_Cancer	Colorectal Cancer	Uterine Cancer	790	20	7	ERBB2,AKT1,FGFR2,HLA-DRB1,PIK3CA,FBXW7,TP53	0.036808	5.04593
BP POSITIVE REGULATION OF T CELL MEDIATED CYTOTOXICITY	Colorectal_Cancer__Uterine_Cancer	Colorectal Cancer	Uterine Cancer	40	20	3	HLA-B,HLA-DRB1,HLA-G	0.03704	5.03982
BP ERBB SIGNALING PATHWAY	Colorectal_Cancer__Uterine_Cancer	Colorectal Cancer	Uterine Cancer	132	20	4	ERBB2,AKT1,PIK3CA,FBXW7	0.037286	5.03451
MF ERBB 3 CLASS RECEPTOR BINDING	Colorectal_Cancer__Uterine_Cancer	Colorectal Cancer	Uterine Cancer	5	20	2	ERBB2,PIK3R1	0.039181	4.99374
BP VASCULATURE DEVELOPMENT	Colorectal_Cancer__Uterine_Cancer	Colorectal Cancer	Uterine Cancer	816	20	7	ERBB2,AKT1,FGFR2,HLA-G,PIK3CA,FBXW7,TBX3	0.040837	4.95396
BP T CELL DIFFERENTIATION	Colorectal_Cancer__Uterine_Cancer	Colorectal Cancer	Uterine Cancer	300	20	5	ERBB2,HLA-DRB1,HLA-G,PIK3R1,TP53	0.040872	4.95329
BP PHOSPHATIDYLINOSITOL 3 KINASE SIGNALING	Colorectal_Cancer__Uterine_Cancer	Colorectal Cancer	Uterine Cancer	144	20	4	ERBB2,AKT1,PIK3CA,PIK3R1	0.04452	4.88515
BP CIRCULATORY SYSTEM DEVELOPMENT	Colorectal_Cancer__Uterine_Cancer	Colorectal Cancer	Uterine Cancer	1214	20	8	ERBB2,AKT1,FGFR2,HLA-G,PIK3CA,FBXW7,TBX3,TP53	0.048139	4.8225
BP PROTECTION FROM NATURAL KILLER CELL MEDIATED CYTOTOXICITY	Colorectal_Cancer__Uterine_Cancer	Colorectal Cancer	Uterine Cancer	6	20	2	HLA-B,HLA-G	0.048353	4.81791
BP NEGATIVE REGULATION OF LEUKOCYTE CELL CELL ADHESION	Colorectal_Cancer__Uterine_Cancer	Colorectal Cancer	Uterine Cancer	150	20	4	ERBB2,AKT1,HLA-DRB1,HLA-G	0.048407	4.81522
BP POSITIVE REGULATION OF CELL CELL ADHESION	Colorectal_Cancer__Uterine_Cancer	Colorectal Cancer	Uterine Cancer	321	20	5	AKT1,HLA-DQA1,HLA-DRB1,HLA-G,PIK3CA	0.048783	4.81136
CC COPII COATED ER TO GOLGI TRANSPORT VESICLE	Colorectal_Cancer__Vasculitis	Colorectal Cancer	Vasculitis	93	11	4	HLA-B,HLA-DQA1,HLA-DRB1,ERGIC1	0.00339	6.79248
CC MHC PROTEIN COMPLEX	Colorectal_Cancer__Vasculitis	Colorectal Cancer	Vasculitis	26	11	3	HLA-B,HLA-DQA1,HLA-DRB1	0.005627	6.45153
CC LUMENAL SIDE OF ENDOPLASMIC RETICULUM MEMBRANE	Colorectal_Cancer__Vasculitis	Colorectal Cancer	Vasculitis	29	11	3	HLA-B,HLA-DQA1,HLA-DRB1	0.006722	6.30413
CC LUMENAL SIDE OF MEMBRANE	Colorectal_Cancer__Vasculitis	Colorectal Cancer	Vasculitis	36	11	3	HLA-B,HLA-DQA1,HLA-DRB1	0.010001	6.01415
MF PEPTIDE ANTIGEN BINDING	Colorectal_Cancer__Vasculitis	Colorectal Cancer	Vasculitis	41	11	3	HLA-B,HLA-DQA1,HLA-DRB1	0.012999	5.84076
CC ER TO GOLGI TRANSPORT VESICLE MEMBRANE	Colorectal_Cancer__Vasculitis	Colorectal Cancer	Vasculitis	63	11	3	HLA-B,HLA-DQA1,HLA-DRB1	0.027501	5.27258
BP ANTIGEN PROCESSING AND PRESENTATION OF PEPTIDE ANTIGEN	Colorectal_Cancer__Vasculitis	Colorectal Cancer	Vasculitis	72	11	3	HLA-B,HLA-DQA1,HLA-DRB1	0.034725	5.09717
MF MHC CLASS II RECEPTOR ACTIVITY	Colorectal_Cancer__Vasculitis	Colorectal Cancer	Vasculitis	10	11	2	HLA-DQA1,HLA-DRB1	0.044739	4.87918
BP NEGATIVE REGULATION OF HEMOPOIESIS	Esophageal_Cancer__Allergic_Rhinitis	Esophageal Cancer	Allergic Rhinitis	115	7	3	ERBB2,MYC,RUNX1	0.031983	5.15184
BP METANEPHRIC MESENCHYME DEVELOPMENT	Esophageal_Cancer__Allergic_Rhinitis	Esophageal Cancer	Allergic Rhinitis	15	7	2	SMAD4,MYC	0.042336	4.92925
BP NEGATIVE REGULATION OF MULTICELLULAR ORGANISMAL PROCESS	Esophageal_Cancer__Asthma	Esophageal Cancer	Asthma	1248	7	6	ERBB2,FOXP1,SMAD4,MYC,PDE4D,RUNX1	0.006618	6.32531
BP NEGATIVE REGULATION OF CELL DIFFERENTIATION	Esophageal_Cancer__Asthma	Esophageal Cancer	Asthma	717	7	5	ERBB2,FOXP1,SMAD4,MYC,RUNX1	0.012477	5.86493
BP REGULATION OF LEUKOCYTE DIFFERENTIATION	Esophageal_Cancer__Asthma	Esophageal Cancer	Asthma	321	7	4	ERBB2,FOXP1,MYC,RUNX1	0.017951	5.60059
BP REGULATION OF CELL DEVELOPMENT	Esophageal_Cancer__Asthma	Esophageal Cancer	Asthma	836	7	5	ERBB2,FOXP1,SMAD4,MYC,RUNX1	0.019742	5.53523
BP TUBE MORPHOGENESIS	Esophageal_Cancer__Asthma	Esophageal Cancer	Asthma	943	7	5	ERBB2,FOXP1,SMAD4,MYC,RUNX1	0.027383	5.27727
BP ENDOTHELIAL CELL ACTIVATION	Esophageal_Cancer__Asthma	Esophageal Cancer	Asthma	11	7	2	FOXP1,SMAD4	0.029928	5.20977
BP NEGATIVE REGULATION OF HEMOPOIESIS	Esophageal_Cancer__Asthma	Esophageal Cancer	Asthma	115	7	3	ERBB2,MYC,RUNX1	0.031983	5.15184
BP NEGATIVE REGULATION OF DEVELOPMENTAL PROCESS	Esophageal_Cancer__Asthma	Esophageal Cancer	Asthma	1000	7	5	ERBB2,FOXP1,SMAD4,MYC,RUNX1	0.031983	5.15179
BP REGULATION OF HEMOPOIESIS	Esophageal_Cancer__Asthma	Esophageal Cancer	Asthma	418	7	4	ERBB2,FOXP1,MYC,RUNX1	0.032356	5.14531
BP REGULATION OF MYELOID LEUKOCYTE DIFFERENTIATION	Esophageal_Cancer__Asthma	Esophageal Cancer	Asthma	123	7	3	FOXP1,MYC,RUNX1	0.036016	5.06402
BP METANEPHRIC MESENCHYME DEVELOPMENT	Esophageal_Cancer__Asthma	Esophageal Cancer	Asthma	15	7	2	SMAD4,MYC	0.042336	4.92925
BP MONONUCLEAR CELL DIFFERENTIATION	Esophageal_Cancer__Asthma	Esophageal Cancer	Asthma	475	7	4	ERBB2,FOXP1,MYC,RUNX1	0.042381	4.92561
BP ENDOTHELIUM DEVELOPMENT	Esophageal_Cancer__Asthma	Esophageal Cancer	Asthma	142	7	3	FOXP1,SMAD4,PDE4D	0.044811	4.87672
BP TUBE DEVELOPMENT	Esophageal_Cancer__Asthma	Esophageal Cancer	Asthma	1155	7	5	ERBB2,FOXP1,SMAD4,MYC,RUNX1	0.046798	4.84438
BP NEGATIVE REGULATION OF CARDIAC MUSCLE TISSUE GROWTH	Esophageal_Cancer__Autism	Esophageal Cancer	Autism	30	3	2	FOXP1,TGFBR2	0.031853	5.15649
BP NEGATIVE REGULATION OF ORGAN GROWTH	Esophageal_Cancer__Autism	Esophageal Cancer	Autism	39	3	2	FOXP1,TGFBR2	0.042384	4.9253
BP REGULATION OF LONG TERM NEURONAL SYNAPTIC PLASTICITY	Esophageal_Cancer__Bladder_Cancer	Esophageal Cancer	Bladder Cancer	23	4	2	HRAS,KRAS	0.03493	5.09104
MF PROTEIN MEMBRANE ADAPTOR ACTIVITY	Esophageal_Cancer__Bladder_Cancer	Esophageal Cancer	Bladder Cancer	32	4	2	HRAS,KRAS	0.04956	4.79895
BP CELLULAR RESPONSE TO CHEMICAL STRESS	Esophageal_Cancer__Brain_Cancer	Esophageal Cancer	Brain Cancer	351	4	4	CTNNB1,EGFR,PIK3CA,TP53	0.00261	6.97155
BP REGULATION OF FIBROBLAST PROLIFERATION	Esophageal_Cancer__Brain_Cancer	Esophageal Cancer	Brain Cancer	87	4	3	CTNNB1,EGFR,TP53	0.005627	6.45495
BP FIBROBLAST PROLIFERATION	Esophageal_Cancer__Brain_Cancer	Esophageal Cancer	Brain Cancer	103	4	3	CTNNB1,EGFR,TP53	0.007282	6.2329
MF PROTEIN PHOSPHATASE BINDING	Esophageal_Cancer__Brain_Cancer	Esophageal Cancer	Brain Cancer	140	4	3	CTNNB1,EGFR,TP53	0.013175	5.83026
BP CELLULAR RESPONSE TO NITROGEN COMPOUND	Esophageal_Cancer__Brain_Cancer	Esophageal Cancer	Brain Cancer	711	4	4	CTNNB1,EGFR,PIK3CA,TP53	0.014912	5.74152
BP RESPONSE TO GROWTH FACTOR	Esophageal_Cancer__Brain_Cancer	Esophageal Cancer	Brain Cancer	754	4	4	CTNNB1,EGFR,PIK3CA,TP53	0.017194	5.63931
MF PHOSPHATASE BINDING	Esophageal_Cancer__Brain_Cancer	Esophageal Cancer	Brain Cancer	187	4	3	CTNNB1,EGFR,TP53	0.021981	5.45156
BP GROWTH	Esophageal_Cancer__Brain_Cancer	Esophageal Cancer	Brain Cancer	922	4	4	CTNNB1,EGFR,PIK3CA,TP53	0.026819	5.28924
BP REGULATION OF NEURON APOPTOTIC PROCESS	Esophageal_Cancer__Brain_Cancer	Esophageal Cancer	Brain Cancer	219	4	3	CTNNB1,PIK3CA,TP53	0.028626	5.24527
BP REGULATION OF FIBROBLAST APOPTOTIC PROCESS	Esophageal_Cancer__Brain_Cancer	Esophageal Cancer	Brain Cancer	20	4	2	PIK3CA,TP53	0.029917	5.21532
BP POSITIVE REGULATION OF PROTEIN MODIFICATION PROCESS	Esophageal_Cancer__Brain_Cancer	Esophageal Cancer	Brain Cancer	977	4	4	CTNNB1,EGFR,PIK3CA,TP53	0.030684	5.18842
BP POSITIVE REGULATION OF INTRACELLULAR SIGNAL TRANSDUCTION	Esophageal_Cancer__Brain_Cancer	Esophageal Cancer	Brain Cancer	1012	4	4	CTNNB1,EGFR,PIK3CA,TP53	0.03307	5.12719
BP ENZYME LINKED RECEPTOR PROTEIN SIGNALING PATHWAY	Esophageal_Cancer__Brain_Cancer	Esophageal Cancer	Brain Cancer	1020	4	4	CTNNB1,EGFR,PIK3CA,TP53	0.033721	5.11349
BP NEGATIVE REGULATION OF CELL DEATH	Esophageal_Cancer__Brain_Cancer	Esophageal Cancer	Brain Cancer	1032	4	4	CTNNB1,EGFR,PIK3CA,TP53	0.034852	5.09314
BP MORPHOGENESIS OF AN EPITHELIAL FOLD	Esophageal_Cancer__Brain_Cancer	Esophageal Cancer	Brain Cancer	24	4	2	CTNNB1,EGFR	0.03644	5.05328
BP NEURON APOPTOTIC PROCESS	Esophageal_Cancer__Brain_Cancer	Esophageal Cancer	Brain Cancer	258	4	3	CTNNB1,PIK3CA,TP53	0.037305	5.0315
BP RESPONSE TO MUSCLE STRETCH	Esophageal_Cancer__Brain_Cancer	Esophageal Cancer	Brain Cancer	26	4	2	CTNNB1,PIK3CA	0.03957	4.98237
BP FIBROBLAST APOPTOTIC PROCESS	Esophageal_Cancer__Brain_Cancer	Esophageal Cancer	Brain Cancer	26	4	2	PIK3CA,TP53	0.03957	4.98237
BP TRANSCRIPTION INITIATION COUPLED CHROMATIN REMODELING	Esophageal_Cancer__Brain_Cancer	Esophageal Cancer	Brain Cancer	27	4	2	PIK3CA,TP53	0.040919	4.94897
BP RESPONSE TO NITROGEN COMPOUND	Esophageal_Cancer__Brain_Cancer	Esophageal Cancer	Brain Cancer	1144	4	4	CTNNB1,EGFR,PIK3CA,TP53	0.042951	4.91391
BP RESPONSE TO ABIOTIC STIMULUS	Esophageal_Cancer__Brain_Cancer	Esophageal Cancer	Brain Cancer	1145	4	4	CTNNB1,EGFR,PIK3CA,TP53	0.042951	4.91239
BP CELLULAR RESPONSE TO OXIDATIVE STRESS	Esophageal_Cancer__Brain_Cancer	Esophageal Cancer	Brain Cancer	292	4	3	CTNNB1,EGFR,TP53	0.045362	4.8702
BP PEPTIDYL AMINO ACID MODIFICATION	Esophageal_Cancer__Brain_Cancer	Esophageal Cancer	Brain Cancer	1206	4	4	CTNNB1,EGFR,PIK3CA,TP53	0.048141	4.82211
BP CIRCULATORY SYSTEM DEVELOPMENT	Esophageal_Cancer__Brain_Cancer	Esophageal Cancer	Brain Cancer	1214	4	4	CTNNB1,EGFR,PIK3CA,TP53	0.04884	4.81061
BP REPLICATIVE SENESCENCE	Esophageal_Cancer__Glaucoma	Esophageal Cancer	Glaucoma	17	5	2	CDKN2A,CHEK2	0.032598	5.13882
BP POSITIVE REGULATION OF INTRACELLULAR SIGNAL TRANSDUCTION	Esophageal_Cancer__Lung_Cancer	Esophageal Cancer	Lung Cancer	1012	19	14	CTNNB1,EGFR,ERBB2,FGFR2,PLCB1,HRAS,KRAS,RHOA,SMAD4,MYC,PIK3CA,FBXW7,SOS1,TP53	0	14.0155
BP REGULATION OF INTRACELLULAR SIGNAL TRANSDUCTION	Esophageal_Cancer__Lung_Cancer	Esophageal Cancer	Lung Cancer	1770	19	15	CHEK2,CTNNB1,EGFR,ERBB2,FGFR2,PLCB1,HRAS,KRAS,RHOA,SMAD4,MYC,PIK3CA,FBXW7,SOS1,TP53	1e-06	12.1655
BP REGULATION OF PHOSPHORYLATION	Esophageal_Cancer__Lung_Cancer	Esophageal Cancer	Lung Cancer	1227	19	13	CDKN2A,CHEK2,EGFR,ERBB2,FGFR2,HRAS,KRAS,RHOA,SMAD4,PIK3CA,FBXW7,SOS1,TP53	4e-06	11.3168
BP REGULATION OF CELL DEATH	Esophageal_Cancer__Lung_Cancer	Esophageal Cancer	Lung Cancer	1697	19	14	CDKN2A,CHEK2,CTNNB1,EGFR,ERBB2,FGFR2,HRAS,KRAS,RHOA,SMAD4,MYC,PIK3CA,FBXW7,TP53	9e-06	10.9334
BP REGULATION OF PHOSPHORUS METABOLIC PROCESS	Esophageal_Cancer__Lung_Cancer	Esophageal Cancer	Lung Cancer	1374	19	13	CDKN2A,CHEK2,EGFR,ERBB2,FGFR2,HRAS,KRAS,RHOA,SMAD4,PIK3CA,FBXW7,SOS1,TP53	1.2e-05	10.6945
BP REGULATION OF CELL POPULATION PROLIFERATION	Esophageal_Cancer__Lung_Cancer	Esophageal Cancer	Lung Cancer	1777	19	14	CDKN2A,CTNNB1,EGFR,ERBB2,FGFR2,HRAS,KRAS,RHOA,SMAD4,MYC,PIK3CA,FBXW7,SOS1,TP53	1.2e-05	10.6614
BP POSITIVE REGULATION OF CELL COMMUNICATION	Esophageal_Cancer__Lung_Cancer	Esophageal Cancer	Lung Cancer	1779	19	14	CTNNB1,EGFR,ERBB2,FGFR2,PLCB1,HRAS,KRAS,RHOA,SMAD4,MYC,PIK3CA,FBXW7,SOS1,TP53	1.2e-05	10.6547
BP POSITIVE REGULATION OF PHOSPHORYLATION	Esophageal_Cancer__Lung_Cancer	Esophageal Cancer	Lung Cancer	790	19	11	CHEK2,EGFR,ERBB2,FGFR2,HRAS,KRAS,RHOA,SMAD4,PIK3CA,FBXW7,TP53	1.4e-05	10.5576
BP POSITIVE REGULATION OF PROTEIN METABOLIC PROCESS	Esophageal_Cancer__Lung_Cancer	Esophageal Cancer	Lung Cancer	1469	19	13	CHEK2,CTNNB1,EGFR,ERBB2,PLCB1,HRAS,KRAS,RHOA,SMAD4,MYC,PIK3CA,FBXW7,TP53	2e-05	10.3282
BP REGULATION OF TRANSFERASE ACTIVITY	Esophageal_Cancer__Lung_Cancer	Esophageal Cancer	Lung Cancer	862	19	11	CDKN2A,CTNNB1,EGFR,ERBB2,FGFR2,HRAS,RHOA,MYC,FBXW7,SOS1,TP53	2.4e-05	10.1507
BP REGULATION OF PROTEIN MODIFICATION PROCESS	Esophageal_Cancer__Lung_Cancer	Esophageal Cancer	Lung Cancer	1522	19	13	CDKN2A,CHEK2,CTNNB1,EGFR,ERBB2,HRAS,KRAS,RHOA,SMAD4,PIK3CA,FBXW7,SOS1,TP53	2.4e-05	10.1344
BP APOPTOTIC PROCESS	Esophageal_Cancer__Lung_Cancer	Esophageal Cancer	Lung Cancer	1944	19	14	CDKN2A,CHEK2,CTNNB1,EGFR,ERBB2,FGFR2,HRAS,KRAS,RHOA,SMAD4,MYC,PIK3CA,FBXW7,TP53	2.4e-05	10.1325
BP POSITIVE REGULATION OF PHOSPHORUS METABOLIC PROCESS	Esophageal_Cancer__Lung_Cancer	Esophageal Cancer	Lung Cancer	866	19	11	CHEK2,EGFR,ERBB2,FGFR2,HRAS,KRAS,RHOA,SMAD4,PIK3CA,FBXW7,TP53	2.4e-05	10.1291
BP CELL CYCLE G1 S PHASE TRANSITION	Esophageal_Cancer__Lung_Cancer	Esophageal Cancer	Lung Cancer	281	19	8	CDKN2A,CHEK2,EGFR,ESRRB,PLCB1,MYC,FBXW7,TP53	3.4e-05	9.92622
BP GROWTH	Esophageal_Cancer__Lung_Cancer	Esophageal Cancer	Lung Cancer	922	19	11	CDKN2A,CTNNB1,EGFR,ERBB2,FGFR2,PLCB1,RHOA,SMAD4,PIK3CA,SOS1,TP53	3.5e-05	9.83767
BP REGULATION OF CELL DIFFERENTIATION	Esophageal_Cancer__Lung_Cancer	Esophageal Cancer	Lung Cancer	1612	19	13	CTNNB1,EGFR,ERBB2,ESRRB,FGFR2,PLCB1,KRAS,RHOA,SMAD4,MYC,FBXW7,SOS1,TP53	3.5e-05	9.82099
BP TUBE MORPHOGENESIS	Esophageal_Cancer__Lung_Cancer	Esophageal Cancer	Lung Cancer	943	19	11	CTNNB1,EGFR,ERBB2,FGFR2,KRAS,RHOA,SMAD4,MYC,PIK3CA,FBXW7,SOS1	4.2e-05	9.73311
BP POSITIVE REGULATION OF PROTEIN MODIFICATION PROCESS	Esophageal_Cancer__Lung_Cancer	Esophageal Cancer	Lung Cancer	977	19	11	CHEK2,CTNNB1,EGFR,ERBB2,HRAS,KRAS,RHOA,SMAD4,PIK3CA,FBXW7,TP53	5.6e-05	9.56887
BP NEGATIVE REGULATION OF CELL DIFFERENTIATION	Esophageal_Cancer__Lung_Cancer	Esophageal Cancer	Lung Cancer	717	19	10	CTNNB1,EGFR,ERBB2,ESRRB,KRAS,RHOA,SMAD4,MYC,FBXW7,TP53	6.1e-05	9.50134
BP ENZYME LINKED RECEPTOR PROTEIN SIGNALING PATHWAY	Esophageal_Cancer__Lung_Cancer	Esophageal Cancer	Lung Cancer	1020	19	11	CTNNB1,EGFR,ERBB2,FGFR2,PLCB1,HRAS,SMAD4,PIK3CA,FBXW7,SOS1,TP53	7.4e-05	9.36948
BP NEGATIVE REGULATION OF CELL DEATH	Esophageal_Cancer__Lung_Cancer	Esophageal Cancer	Lung Cancer	1032	19	11	CTNNB1,EGFR,ERBB2,FGFR2,HRAS,KRAS,RHOA,SMAD4,MYC,PIK3CA,TP53	7.9e-05	9.31541
BP RESPONSE TO ENDOGENOUS STIMULUS	Esophageal_Cancer__Lung_Cancer	Esophageal Cancer	Lung Cancer	1777	19	13	CTNNB1,EGFR,ERBB2,ESRRB,FGFR2,PLCB1,HRAS,RHOA,SMAD4,MYC,PIK3CA,SOS1,TP53	7.9e-05	9.29126
BP ANIMAL ORGAN MORPHOGENESIS	Esophageal_Cancer__Lung_Cancer	Esophageal Cancer	Lung Cancer	1038	19	11	CTNNB1,EGFR,FGFR2,HRAS,KRAS,RHOA,SMAD4,MYC,FBXW7,SOS1,TP53	7.9e-05	9.28862
BP PHOSPHORYLATION	Esophageal_Cancer__Lung_Cancer	Esophageal Cancer	Lung Cancer	1824	19	13	CDKN2A,CHEK2,EGFR,ERBB2,FGFR2,HRAS,KRAS,RHOA,SMAD4,PIK3CA,FBXW7,SOS1,TP53	0.000101	9.1498
BP NEGATIVE REGULATION OF CELL POPULATION PROLIFERATION	Esophageal_Cancer__Lung_Cancer	Esophageal Cancer	Lung Cancer	788	19	10	CDKN2A,CTNNB1,ERBB2,FGFR2,HRAS,RHOA,SMAD4,MYC,FBXW7,TP53	0.000107	9.10229
BP MAPK CASCADE	Esophageal_Cancer__Lung_Cancer	Esophageal Cancer	Lung Cancer	798	19	10	CTNNB1,EGFR,ERBB2,FGFR2,PLCB1,HRAS,KRAS,SMAD4,MYC,FBXW7	0.000118	9.04912
BP REGULATION OF NEURON APOPTOTIC PROCESS	Esophageal_Cancer__Lung_Cancer	Esophageal Cancer	Lung Cancer	219	19	7	CTNNB1,HRAS,KRAS,RHOA,PIK3CA,FBXW7,TP53	0.000121	9.01095
BP REGULATION OF CELL DEVELOPMENT	Esophageal_Cancer__Lung_Cancer	Esophageal Cancer	Lung Cancer	836	19	10	CTNNB1,ERBB2,PLCB1,KRAS,RHOA,SMAD4,MYC,FBXW7,SOS1,TP53	0.00016	8.8532
BP REGULATION OF CELL CYCLE	Esophageal_Cancer__Lung_Cancer	Esophageal Cancer	Lung Cancer	1142	19	11	CDKN2A,CHEK2,CTNNB1,EGFR,FGFR2,PLCB1,HRAS,RHOA,MYC,FBXW7,TP53	0.00016	8.84837
BP TUBE DEVELOPMENT	Esophageal_Cancer__Lung_Cancer	Esophageal Cancer	Lung Cancer	1155	19	11	CTNNB1,EGFR,ERBB2,FGFR2,KRAS,RHOA,SMAD4,MYC,PIK3CA,FBXW7,SOS1	0.000173	8.79631
BP REGULATION OF GROWTH	Esophageal_Cancer__Lung_Cancer	Esophageal Cancer	Lung Cancer	624	19	9	CDKN2A,EGFR,ERBB2,FGFR2,PLCB1,RHOA,SMAD4,PIK3CA,TP53	0.000231	8.60548
BP POSITIVE REGULATION OF MIRNA METABOLIC PROCESS	Esophageal_Cancer__Lung_Cancer	Esophageal Cancer	Lung Cancer	60	19	5	EGFR,HRAS,SMAD4,MYC,TP53	0.000242	8.56404
BP NEURON APOPTOTIC PROCESS	Esophageal_Cancer__Lung_Cancer	Esophageal Cancer	Lung Cancer	258	19	7	CTNNB1,HRAS,KRAS,RHOA,PIK3CA,FBXW7,TP53	0.000254	8.51559
BP TRANSMEMBRANE RECEPTOR PROTEIN TYROSINE KINASE SIGNALING PATHWAY	Esophageal_Cancer__Lung_Cancer	Esophageal Cancer	Lung Cancer	642	19	9	CTNNB1,EGFR,ERBB2,FGFR2,PLCB1,HRAS,PIK3CA,FBXW7,SOS1	0.00026	8.49735
MF KINASE ACTIVATOR ACTIVITY	Esophageal_Cancer__Lung_Cancer	Esophageal Cancer	Lung Cancer	141	19	6	EGFR,PLCB1,HRAS,KRAS,PIK3CA,SOS1	0.000273	8.46976
BP CELLULAR RESPONSE TO OXYGEN CONTAINING COMPOUND	Esophageal_Cancer__Lung_Cancer	Esophageal Cancer	Lung Cancer	1312	19	11	CHEK2,CTNNB1,EGFR,FGFR2,PLCB1,HRAS,RHOA,SMAD4,PIK3CA,SOS1,TP53	0.000442	8.21234
MF PROTEIN SERINE THREONINE KINASE ACTIVATOR ACTIVITY	Esophageal_Cancer__Lung_Cancer	Esophageal Cancer	Lung Cancer	72	19	5	PLCB1,HRAS,KRAS,PIK3CA,SOS1	0.000475	8.15864
BP NEGATIVE REGULATION OF DEVELOPMENTAL PROCESS	Esophageal_Cancer__Lung_Cancer	Esophageal Cancer	Lung Cancer	1000	19	10	CTNNB1,EGFR,ERBB2,ESRRB,KRAS,RHOA,SMAD4,MYC,FBXW7,TP53	0.00052	8.10281
BP REGULATION OF CELL CYCLE PROCESS	Esophageal_Cancer__Lung_Cancer	Esophageal Cancer	Lung Cancer	747	19	9	CDKN2A,CHEK2,CTNNB1,EGFR,PLCB1,RHOA,MYC,FBXW7,TP53	0.000685	7.9237
BP RESPONSE TO GROWTH FACTOR	Esophageal_Cancer__Lung_Cancer	Esophageal Cancer	Lung Cancer	754	19	9	CTNNB1,EGFR,ERBB2,FGFR2,SMAD4,MYC,PIK3CA,SOS1,TP53	0.00072	7.88851
BP REGULATION OF MIRNA METABOLIC PROCESS	Esophageal_Cancer__Lung_Cancer	Esophageal Cancer	Lung Cancer	82	19	5	EGFR,HRAS,SMAD4,MYC,TP53	0.000734	7.8712
BP CELL CYCLE	Esophageal_Cancer__Lung_Cancer	Esophageal Cancer	Lung Cancer	1847	19	12	CDKN2A,CHEK2,CTNNB1,EGFR,ESRRB,FGFR2,PLCB1,HRAS,RHOA,MYC,FBXW7,TP53	0.000774	7.82896
BP MORPHOGENESIS OF AN EPITHELIUM	Esophageal_Cancer__Lung_Cancer	Esophageal Cancer	Lung Cancer	522	19	8	CTNNB1,EGFR,FGFR2,KRAS,RHOA,SMAD4,MYC,SOS1	0.000793	7.80806
BP POSITIVE REGULATION OF TRANSFERASE ACTIVITY	Esophageal_Cancer__Lung_Cancer	Esophageal Cancer	Lung Cancer	526	19	8	CTNNB1,EGFR,ERBB2,FGFR2,HRAS,RHOA,MYC,FBXW7	0.000834	7.78226
BP REGULATION OF FIBROBLAST PROLIFERATION	Esophageal_Cancer__Lung_Cancer	Esophageal Cancer	Lung Cancer	87	19	5	CTNNB1,EGFR,HRAS,MYC,TP53	0.000909	7.74083
BP POSITIVE REGULATION OF MACROMOLECULE BIOSYNTHETIC PROCESS	Esophageal_Cancer__Lung_Cancer	Esophageal Cancer	Lung Cancer	1901	19	12	CHEK2,CTNNB1,EGFR,ERBB2,ESRRB,FGFR2,PLCB1,HRAS,RHOA,SMAD4,MYC,TP53	0.000974	7.6869
BP REGULATION OF MULTICELLULAR ORGANISMAL DEVELOPMENT	Esophageal_Cancer__Lung_Cancer	Esophageal Cancer	Lung Cancer	1477	19	11	CTNNB1,ERBB2,FGFR2,PLCB1,KRAS,RHOA,SMAD4,MYC,FBXW7,SOS1,TP53	0.000974	7.67338
BP ERK1 AND ERK2 CASCADE	Esophageal_Cancer__Lung_Cancer	Esophageal Cancer	Lung Cancer	349	19	7	EGFR,ERBB2,FGFR2,HRAS,SMAD4,MYC,FBXW7	0.001039	7.60951
BP MOLTING CYCLE PROCESS	Esophageal_Cancer__Lung_Cancer	Esophageal Cancer	Lung Cancer	94	19	5	CTNNB1,EGFR,FGFR2,SMAD4,SOS1	0.001108	7.57078
BP RESPONSE TO ABIOTIC STIMULUS	Esophageal_Cancer__Lung_Cancer	Esophageal Cancer	Lung Cancer	1145	19	10	CHEK2,CTNNB1,EGFR,HRAS,KRAS,RHOA,SMAD4,MYC,PIK3CA,TP53	0.00118	7.54023
BP CELL CYCLE PHASE TRANSITION	Esophageal_Cancer__Lung_Cancer	Esophageal Cancer	Lung Cancer	571	19	8	CDKN2A,CHEK2,EGFR,ESRRB,PLCB1,MYC,FBXW7,TP53	0.0012	7.50533
BP MIRNA METABOLIC PROCESS	Esophageal_Cancer__Lung_Cancer	Esophageal Cancer	Lung Cancer	97	19	5	EGFR,HRAS,SMAD4,MYC,TP53	0.0012	7.50188
MF KINASE REGULATOR ACTIVITY	Esophageal_Cancer__Lung_Cancer	Esophageal Cancer	Lung Cancer	211	19	6	EGFR,PLCB1,HRAS,KRAS,PIK3CA,SOS1	0.001381	7.42134
BP NEURON DEATH	Esophageal_Cancer__Lung_Cancer	Esophageal Cancer	Lung Cancer	372	19	7	CTNNB1,HRAS,KRAS,RHOA,PIK3CA,FBXW7,TP53	0.001381	7.41935
BP REGULATION OF CELL CYCLE G1 S PHASE TRANSITION	Esophageal_Cancer__Lung_Cancer	Esophageal Cancer	Lung Cancer	214	19	6	CDKN2A,CHEK2,EGFR,PLCB1,FBXW7,TP53	0.001437	7.38487
BP FIBROBLAST PROLIFERATION	Esophageal_Cancer__Lung_Cancer	Esophageal Cancer	Lung Cancer	103	19	5	CTNNB1,EGFR,HRAS,MYC,TP53	0.001467	7.37044
BP CIRCULATORY SYSTEM DEVELOPMENT	Esophageal_Cancer__Lung_Cancer	Esophageal Cancer	Lung Cancer	1214	19	10	CTNNB1,EGFR,ERBB2,FGFR2,RHOA,SMAD4,PIK3CA,FBXW7,SOS1,TP53	0.001688	7.29849
BP HEART DEVELOPMENT	Esophageal_Cancer__Lung_Cancer	Esophageal Cancer	Lung Cancer	612	19	8	CTNNB1,EGFR,ERBB2,FGFR2,RHOA,SMAD4,SOS1,TP53	0.00175	7.27219
BP POSITIVE REGULATION OF EPITHELIAL CELL PROLIFERATION	Esophageal_Cancer__Lung_Cancer	Esophageal Cancer	Lung Cancer	225	19	6	CTNNB1,EGFR,ERBB2,FGFR2,HRAS,MYC	0.001779	7.25552
BP EPITHELIUM DEVELOPMENT	Esophageal_Cancer__Lung_Cancer	Esophageal Cancer	Lung Cancer	1227	19	10	CTNNB1,EGFR,FGFR2,PLCB1,KRAS,RHOA,SMAD4,MYC,SOS1,TP53	0.001779	7.25459
BP POSITIVE REGULATION OF CELL DEATH	Esophageal_Cancer__Lung_Cancer	Esophageal Cancer	Lung Cancer	621	19	8	CDKN2A,CHEK2,CTNNB1,RHOA,SMAD4,MYC,FBXW7,TP53	0.001836	7.2232
BP TISSUE MORPHOGENESIS	Esophageal_Cancer__Lung_Cancer	Esophageal Cancer	Lung Cancer	638	19	8	CTNNB1,EGFR,FGFR2,KRAS,RHOA,SMAD4,MYC,SOS1	0.002152	7.13268
BP MOLTING CYCLE	Esophageal_Cancer__Lung_Cancer	Esophageal Cancer	Lung Cancer	115	19	5	CTNNB1,EGFR,FGFR2,SMAD4,SOS1	0.002155	7.12976
BP MITOTIC CELL CYCLE	Esophageal_Cancer__Lung_Cancer	Esophageal Cancer	Lung Cancer	937	19	9	CDKN2A,CHEK2,CTNNB1,EGFR,ESRRB,PLCB1,RHOA,MYC,TP53	0.002292	7.07349
BP SKIN EPIDERMIS DEVELOPMENT	Esophageal_Cancer__Lung_Cancer	Esophageal Cancer	Lung Cancer	121	19	5	CTNNB1,EGFR,FGFR2,SMAD4,SOS1	0.002451	7.01898
BP CELL CYCLE PROCESS	Esophageal_Cancer__Lung_Cancer	Esophageal Cancer	Lung Cancer	1303	19	10	CDKN2A,CHEK2,CTNNB1,EGFR,ESRRB,PLCB1,RHOA,MYC,FBXW7,TP53	0.002494	7.00744
BP POSITIVE REGULATION OF CELL POPULATION PROLIFERATION	Esophageal_Cancer__Lung_Cancer	Esophageal Cancer	Lung Cancer	986	19	9	CTNNB1,EGFR,ERBB2,FGFR2,HRAS,KRAS,SMAD4,MYC,PIK3CA	0.002918	6.88374
BP ERBB SIGNALING PATHWAY	Esophageal_Cancer__Lung_Cancer	Esophageal Cancer	Lung Cancer	132	19	5	EGFR,ERBB2,PIK3CA,FBXW7,SOS1	0.003172	6.82987
BP MITOTIC CELL CYCLE PHASE TRANSITION	Esophageal_Cancer__Lung_Cancer	Esophageal Cancer	Lung Cancer	467	19	7	CDKN2A,CHEK2,EGFR,ESRRB,PLCB1,MYC,TP53	0.003648	6.74566
BP RESPONSE TO OXYGEN CONTAINING COMPOUND	Esophageal_Cancer__Lung_Cancer	Esophageal Cancer	Lung Cancer	1819	19	11	CHEK2,CTNNB1,EGFR,FGFR2,PLCB1,HRAS,RHOA,SMAD4,PIK3CA,SOS1,TP53	0.003715	6.73619
BP REGULATION OF KINASE ACTIVITY	Esophageal_Cancer__Lung_Cancer	Esophageal Cancer	Lung Cancer	724	19	8	CDKN2A,EGFR,ERBB2,FGFR2,HRAS,RHOA,FBXW7,SOS1	0.003912	6.71047
BP REGULATION OF CELLULAR RESPONSE TO STRESS	Esophageal_Cancer__Lung_Cancer	Esophageal Cancer	Lung Cancer	729	19	8	CHEK2,CTNNB1,EGFR,PLCB1,HRAS,MYC,FBXW7,TP53	0.004008	6.68758
BP POSITIVE REGULATION OF NEURON APOPTOTIC PROCESS	Esophageal_Cancer__Lung_Cancer	Esophageal Cancer	Lung Cancer	55	19	4	CTNNB1,RHOA,FBXW7,TP53	0.004214	6.65767
BP POSITIVE REGULATION OF RNA METABOLIC PROCESS	Esophageal_Cancer__Lung_Cancer	Esophageal Cancer	Lung Cancer	1853	19	11	CHEK2,CTNNB1,EGFR,ERBB2,ESRRB,FGFR2,PLCB1,HRAS,SMAD4,MYC,TP53	0.004224	6.65358
BP REGULATION OF CATALYTIC ACTIVITY	Esophageal_Cancer__Lung_Cancer	Esophageal Cancer	Lung Cancer	1855	19	11	CDKN2A,CTNNB1,EGFR,ERBB2,FGFR2,HRAS,RHOA,MYC,FBXW7,SOS1,TP53	0.004231	6.64877
BP RESPONSE TO GAMMA RADIATION	Esophageal_Cancer__Lung_Cancer	Esophageal Cancer	Lung Cancer	57	19	4	CHEK2,HRAS,MYC,TP53	0.004644	6.59443
BP CENTRAL NERVOUS SYSTEM DEVELOPMENT	Esophageal_Cancer__Lung_Cancer	Esophageal Cancer	Lung Cancer	1075	19	9	CTNNB1,EGFR,ERBB2,FGFR2,PLCB1,KRAS,RHOA,SOS1,TP53	0.004872	6.56345
BP CELL GROWTH	Esophageal_Cancer__Lung_Cancer	Esophageal Cancer	Lung Cancer	498	19	7	CDKN2A,CTNNB1,EGFR,ERBB2,RHOA,SMAD4,TP53	0.004935	6.55649
BP POSITIVE REGULATION OF MAPK CASCADE	Esophageal_Cancer__Lung_Cancer	Esophageal Cancer	Lung Cancer	499	19	7	CTNNB1,EGFR,ERBB2,FGFR2,PLCB1,HRAS,FBXW7	0.004953	6.5506
BP EPITHELIAL CELL PROLIFERATION	Esophageal_Cancer__Lung_Cancer	Esophageal Cancer	Lung Cancer	499	19	7	CTNNB1,EGFR,ERBB2,FGFR2,HRAS,MYC,FBXW7	0.004953	6.5506
BP MITOTIC CELL CYCLE PROCESS	Esophageal_Cancer__Lung_Cancer	Esophageal Cancer	Lung Cancer	778	19	8	CDKN2A,CHEK2,EGFR,ESRRB,PLCB1,RHOA,MYC,TP53	0.00552	6.4716
BP POSITIVE REGULATION OF CATALYTIC ACTIVITY	Esophageal_Cancer__Lung_Cancer	Esophageal Cancer	Lung Cancer	1106	19	9	CTNNB1,EGFR,ERBB2,FGFR2,HRAS,RHOA,MYC,FBXW7,SOS1	0.005612	6.45849
BP BRANCHING MORPHOGENESIS OF AN EPITHELIAL TUBE	Esophageal_Cancer__Lung_Cancer	Esophageal Cancer	Lung Cancer	157	19	5	CTNNB1,FGFR2,KRAS,SMAD4,MYC	0.005627	6.45447
BP CELLULAR RESPONSE TO STRESS	Esophageal_Cancer__Lung_Cancer	Esophageal Cancer	Lung Cancer	1973	19	11	CDKN2A,CHEK2,CTNNB1,EGFR,PLCB1,HRAS,RHOA,MYC,PIK3CA,FBXW7,TP53	0.00623	6.37464
BP REGULATION OF LEUKOCYTE DIFFERENTIATION	Esophageal_Cancer__Lung_Cancer	Esophageal Cancer	Lung Cancer	321	19	6	CTNNB1,ERBB2,RHOA,MYC,FBXW7,SOS1	0.006408	6.34506
BP POSITIVE REGULATION OF LIPASE ACTIVITY	Esophageal_Cancer__Lung_Cancer	Esophageal Cancer	Lung Cancer	67	19	4	EGFR,FGFR2,HRAS,RHOA	0.006722	6.30923
BP REPLICATIVE SENESCENCE	Esophageal_Cancer__Lung_Cancer	Esophageal Cancer	Lung Cancer	17	19	3	CDKN2A,CHEK2,TP53	0.007145	6.26582
BP REGULATION OF MIRNA TRANSCRIPTION	Esophageal_Cancer__Lung_Cancer	Esophageal Cancer	Lung Cancer	69	19	4	EGFR,SMAD4,MYC,TP53	0.007178	6.25751
BP HEAD DEVELOPMENT	Esophageal_Cancer__Lung_Cancer	Esophageal Cancer	Lung Cancer	832	19	8	CTNNB1,EGFR,FGFR2,PLCB1,KRAS,RHOA,SOS1,TP53	0.007213	6.24969
BP RAS PROTEIN SIGNAL TRANSDUCTION	Esophageal_Cancer__Lung_Cancer	Esophageal Cancer	Lung Cancer	334	19	6	CDKN2A,HRAS,KRAS,RHOA,SOS1,TP53	0.007213	6.2441
BP EPITHELIAL TUBE MORPHOGENESIS	Esophageal_Cancer__Lung_Cancer	Esophageal Cancer	Lung Cancer	334	19	6	CTNNB1,FGFR2,KRAS,RHOA,SMAD4,MYC	0.007213	6.2441
BP REGULATION OF ORGANELLE ORGANIZATION	Esophageal_Cancer__Lung_Cancer	Esophageal Cancer	Lung Cancer	1187	19	9	CTNNB1,PLCB1,HRAS,RHOA,SMAD4,MYC,PIK3CA,FBXW7,TP53	0.007708	6.19846
BP POSITIVE REGULATION OF GENE EXPRESSION	Esophageal_Cancer__Lung_Cancer	Esophageal Cancer	Lung Cancer	1190	19	9	CTNNB1,ERBB2,PLCB1,HRAS,KRAS,RHOA,MYC,PIK3CA,TP53	0.007749	6.1892
BP POSITIVE REGULATION OF HYDROLASE ACTIVITY	Esophageal_Cancer__Lung_Cancer	Esophageal Cancer	Lung Cancer	568	19	7	EGFR,ERBB2,FGFR2,HRAS,RHOA,MYC,SOS1	0.007878	6.17123
BP PEPTIDYL AMINO ACID MODIFICATION	Esophageal_Cancer__Lung_Cancer	Esophageal Cancer	Lung Cancer	1206	19	9	CHEK2,CTNNB1,EGFR,ERBB2,FGFR2,SMAD4,PIK3CA,FBXW7,TP53	0.008253	6.14023
MF ENZYME ACTIVATOR ACTIVITY	Esophageal_Cancer__Lung_Cancer	Esophageal Cancer	Lung Cancer	597	19	7	EGFR,PLCB1,HRAS,KRAS,PIK3CA,FBXW7,SOS1	0.00988	6.02605
BP POSITIVE REGULATION OF MULTICELLULAR ORGANISMAL PROCESS	Esophageal_Cancer__Lung_Cancer	Esophageal Cancer	Lung Cancer	1669	19	10	CTNNB1,ESRRB,FGFR2,PLCB1,HRAS,KRAS,RHOA,SMAD4,MYC,PIK3CA	0.010172	6.00094
BP LEUKOCYTE DIFFERENTIATION	Esophageal_Cancer__Lung_Cancer	Esophageal Cancer	Lung Cancer	606	19	7	CTNNB1,ERBB2,RHOA,MYC,FBXW7,SOS1,TP53	0.010455	5.98251
BP REGULATION OF PROTEIN SERINE THREONINE KINASE ACTIVITY	Esophageal_Cancer__Lung_Cancer	Esophageal Cancer	Lung Cancer	373	19	6	CDKN2A,EGFR,ERBB2,HRAS,RHOA,SOS1	0.010611	5.96414
BP MORPHOGENESIS OF A BRANCHING STRUCTURE	Esophageal_Cancer__Lung_Cancer	Esophageal Cancer	Lung Cancer	203	19	5	CTNNB1,FGFR2,KRAS,SMAD4,MYC	0.011835	5.90223
BP HEMOPOIESIS	Esophageal_Cancer__Lung_Cancer	Esophageal Cancer	Lung Cancer	933	19	8	CTNNB1,ERBB2,FGFR2,RHOA,MYC,FBXW7,SOS1,TP53	0.012415	5.87302
BP T CELL DIFFERENTIATION IN THYMUS	Esophageal_Cancer__Lung_Cancer	Esophageal Cancer	Lung Cancer	86	19	4	CTNNB1,ERBB2,SOS1,TP53	0.012424	5.8718
BP FOREBRAIN DEVELOPMENT	Esophageal_Cancer__Lung_Cancer	Esophageal Cancer	Lung Cancer	398	19	6	CTNNB1,EGFR,FGFR2,PLCB1,KRAS,RHOA	0.013868	5.80033
BP POSITIVE REGULATION OF MESENCHYMAL CELL PROLIFERATION	Esophageal_Cancer__Lung_Cancer	Esophageal Cancer	Lung Cancer	24	19	3	CTNNB1,FGFR2,MYC	0.013981	5.79401
BP MORPHOGENESIS OF AN EPITHELIAL FOLD	Esophageal_Cancer__Lung_Cancer	Esophageal Cancer	Lung Cancer	24	19	3	CTNNB1,EGFR,FGFR2	0.013981	5.79401
BP REGULATION OF LIPASE ACTIVITY	Esophageal_Cancer__Lung_Cancer	Esophageal Cancer	Lung Cancer	90	19	4	EGFR,FGFR2,HRAS,RHOA	0.014006	5.79252
BP IN UTERO EMBRYONIC DEVELOPMENT	Esophageal_Cancer__Lung_Cancer	Esophageal Cancer	Lung Cancer	400	19	6	CTNNB1,EGFR,ESRRB,FGFR2,SMAD4,TP53	0.014028	5.78769
BP DEVELOPMENTAL GROWTH	Esophageal_Cancer__Lung_Cancer	Esophageal Cancer	Lung Cancer	649	19	7	CTNNB1,FGFR2,PLCB1,SMAD4,PIK3CA,SOS1,TP53	0.014119	5.78348
BP MIDBRAIN DEVELOPMENT	Esophageal_Cancer__Lung_Cancer	Esophageal Cancer	Lung Cancer	91	19	4	CTNNB1,FGFR2,RHOA,SOS1	0.014251	5.77327
BP POSITIVE REGULATION OF NEURON DEATH	Esophageal_Cancer__Lung_Cancer	Esophageal Cancer	Lung Cancer	92	19	4	CTNNB1,RHOA,FBXW7,TP53	0.014642	5.75423
BP NEGATIVE REGULATION OF NEURON DEATH	Esophageal_Cancer__Lung_Cancer	Esophageal Cancer	Lung Cancer	219	19	5	CTNNB1,HRAS,KRAS,RHOA,PIK3CA	0.01493	5.74012
BP FIBROBLAST APOPTOTIC PROCESS	Esophageal_Cancer__Lung_Cancer	Esophageal Cancer	Lung Cancer	26	19	3	MYC,PIK3CA,TP53	0.016017	5.68579
BP REGULATION OF HEMOPOIESIS	Esophageal_Cancer__Lung_Cancer	Esophageal Cancer	Lung Cancer	418	19	6	CTNNB1,ERBB2,RHOA,MYC,FBXW7,SOS1	0.01622	5.67686
BP REGULATION OF CELL GROWTH	Esophageal_Cancer__Lung_Cancer	Esophageal Cancer	Lung Cancer	423	19	6	CDKN2A,EGFR,ERBB2,RHOA,SMAD4,TP53	0.016988	5.64696
BP POSITIVE REGULATION OF KINASE ACTIVITY	Esophageal_Cancer__Lung_Cancer	Esophageal Cancer	Lung Cancer	432	19	6	EGFR,ERBB2,FGFR2,HRAS,RHOA,FBXW7	0.018151	5.59406
BP MESONEPHROS DEVELOPMENT	Esophageal_Cancer__Lung_Cancer	Esophageal Cancer	Lung Cancer	102	19	4	CTNNB1,FGFR2,SMAD4,MYC	0.018701	5.57484
BP BLOOD VESSEL MORPHOGENESIS	Esophageal_Cancer__Lung_Cancer	Esophageal Cancer	Lung Cancer	702	19	7	CTNNB1,ERBB2,FGFR2,RHOA,PIK3CA,FBXW7,SOS1	0.019179	5.55659
BP WOUND HEALING	Esophageal_Cancer__Lung_Cancer	Esophageal Cancer	Lung Cancer	441	19	6	ERBB2,FGFR2,HRAS,RHOA,SMAD4,PIK3CA	0.01963	5.5423
BP EPITHELIAL TUBE BRANCHING INVOLVED IN LUNG MORPHOGENESIS	Esophageal_Cancer__Lung_Cancer	Esophageal Cancer	Lung Cancer	29	19	3	CTNNB1,FGFR2,KRAS	0.01963	5.5388
BP GLAND DEVELOPMENT	Esophageal_Cancer__Lung_Cancer	Esophageal Cancer	Lung Cancer	442	19	6	CTNNB1,EGFR,FGFR2,SMAD4,PIK3CA,FBXW7	0.019704	5.53662
BP CELLULAR RESPONSE TO NITROGEN COMPOUND	Esophageal_Cancer__Lung_Cancer	Esophageal Cancer	Lung Cancer	711	19	7	CTNNB1,EGFR,PLCB1,HRAS,PIK3CA,SOS1,TP53	0.020249	5.51988
BP CELLULAR RESPONSE TO GAMMA RADIATION	Esophageal_Cancer__Lung_Cancer	Esophageal Cancer	Lung Cancer	30	19	3	CHEK2,HRAS,TP53	0.020904	5.49331
BP STRESS ACTIVATED PROTEIN KINASE SIGNALING CASCADE	Esophageal_Cancer__Lung_Cancer	Esophageal Cancer	Lung Cancer	247	19	5	EGFR,PLCB1,HRAS,RHOA,MYC	0.021231	5.48396
BP STEM CELL DIFFERENTIATION	Esophageal_Cancer__Lung_Cancer	Esophageal Cancer	Lung Cancer	248	19	5	CTNNB1,ESRRB,FGFR2,SMAD4,TP53	0.021422	5.47538
BP RESPONSE TO RADIATION	Esophageal_Cancer__Lung_Cancer	Esophageal Cancer	Lung Cancer	453	19	6	CHEK2,EGFR,HRAS,KRAS,MYC,TP53	0.021422	5.475
BP REGULATION OF CELL CYCLE PHASE TRANSITION	Esophageal_Cancer__Lung_Cancer	Esophageal Cancer	Lung Cancer	457	19	6	CDKN2A,CHEK2,EGFR,PLCB1,FBXW7,TP53	0.021954	5.45298
BP REGULATION OF MESENCHYMAL CELL PROLIFERATION	Esophageal_Cancer__Lung_Cancer	Esophageal Cancer	Lung Cancer	31	19	3	CTNNB1,FGFR2,MYC	0.02205	5.44938
BP POSITIVE REGULATION OF GROWTH	Esophageal_Cancer__Lung_Cancer	Esophageal Cancer	Lung Cancer	258	19	5	EGFR,ERBB2,FGFR2,PLCB1,RHOA	0.023611	5.39149
BP NEGATIVE REGULATION OF HEMOPOIESIS	Esophageal_Cancer__Lung_Cancer	Esophageal Cancer	Lung Cancer	115	19	4	CTNNB1,ERBB2,MYC,FBXW7	0.024466	5.36701
BP REGULATION OF IMMUNE SYSTEM PROCESS	Esophageal_Cancer__Lung_Cancer	Esophageal Cancer	Lung Cancer	1493	19	9	CTNNB1,ERBB2,PLCB1,HRAS,RHOA,MYC,PIK3CA,FBXW7,SOS1	0.024466	5.36482
BP MONONUCLEAR CELL DIFFERENTIATION	Esophageal_Cancer__Lung_Cancer	Esophageal Cancer	Lung Cancer	475	19	6	CTNNB1,ERBB2,RHOA,MYC,SOS1,TP53	0.024527	5.35635
BP HEART MORPHOGENESIS	Esophageal_Cancer__Lung_Cancer	Esophageal Cancer	Lung Cancer	263	19	5	CTNNB1,FGFR2,SMAD4,SOS1,TP53	0.024709	5.35081
BP CELL ACTIVATION	Esophageal_Cancer__Lung_Cancer	Esophageal Cancer	Lung Cancer	1098	19	8	CTNNB1,ERBB2,PLCB1,RHOA,SMAD4,PIK3CA,SOS1,TP53	0.024947	5.34306
MF DNA BINDING TRANSCRIPTION FACTOR BINDING	Esophageal_Cancer__Lung_Cancer	Esophageal Cancer	Lung Cancer	478	19	6	CDKN2A,CTNNB1,ESRRB,SMAD4,MYC,TP53	0.025011	5.34062
BP POSITIVE REGULATION OF MUSCLE CELL APOPTOTIC PROCESS	Esophageal_Cancer__Lung_Cancer	Esophageal Cancer	Lung Cancer	34	19	3	CDKN2A,SMAD4,TP53	0.02552	5.32593
BP POSITIVE REGULATION OF MOLECULAR FUNCTION	Esophageal_Cancer__Lung_Cancer	Esophageal Cancer	Lung Cancer	1513	19	9	CTNNB1,EGFR,ERBB2,FGFR2,HRAS,RHOA,MYC,FBXW7,SOS1	0.025859	5.31698
BP SMALL GTPASE MEDIATED SIGNAL TRANSDUCTION	Esophageal_Cancer__Lung_Cancer	Esophageal Cancer	Lung Cancer	484	19	6	CDKN2A,HRAS,KRAS,RHOA,SOS1,TP53	0.026035	5.30947
BP EMBRYO DEVELOPMENT	Esophageal_Cancer__Lung_Cancer	Esophageal Cancer	Lung Cancer	1130	19	8	CTNNB1,EGFR,ESRRB,FGFR2,PLCB1,SMAD4,SOS1,TP53	0.028367	5.25029
BP CELL FATE COMMITMENT	Esophageal_Cancer__Lung_Cancer	Esophageal Cancer	Lung Cancer	281	19	5	CTNNB1,FGFR2,RHOA,SMAD4,TP53	0.029928	5.21074
BP RESPONSE TO NITROGEN COMPOUND	Esophageal_Cancer__Lung_Cancer	Esophageal Cancer	Lung Cancer	1144	19	8	CTNNB1,EGFR,PLCB1,HRAS,RHOA,PIK3CA,SOS1,TP53	0.029928	5.2106
BP CARDIAC CHAMBER MORPHOGENESIS	Esophageal_Cancer__Lung_Cancer	Esophageal Cancer	Lung Cancer	126	19	4	FGFR2,SMAD4,SOS1,TP53	0.029928	5.20927
BP CEREBRAL CORTEX DEVELOPMENT	Esophageal_Cancer__Lung_Cancer	Esophageal Cancer	Lung Cancer	126	19	4	CTNNB1,EGFR,PLCB1,RHOA	0.029928	5.20927
BP NEGATIVE REGULATION OF CELL DEVELOPMENT	Esophageal_Cancer__Lung_Cancer	Esophageal Cancer	Lung Cancer	285	19	5	CTNNB1,ERBB2,MYC,FBXW7,TP53	0.030924	5.18089
BP CELL PROJECTION ORGANIZATION	Esophageal_Cancer__Lung_Cancer	Esophageal Cancer	Lung Cancer	1576	19	9	LRRC56,CTNNB1,ERBB2,FGFR2,HRAS,RHOA,SMAD4,PIK3CA,SOS1	0.031329	5.17073
BP REGULATION OF MITOTIC CELL CYCLE	Esophageal_Cancer__Lung_Cancer	Esophageal Cancer	Lung Cancer	520	19	6	CDKN2A,CHEK2,CTNNB1,EGFR,PLCB1,TP53	0.032962	5.13075
BP VASCULATURE DEVELOPMENT	Esophageal_Cancer__Lung_Cancer	Esophageal Cancer	Lung Cancer	816	19	7	CTNNB1,ERBB2,FGFR2,RHOA,PIK3CA,FBXW7,SOS1	0.033186	5.12496
BP T CELL DIFFERENTIATION	Esophageal_Cancer__Lung_Cancer	Esophageal Cancer	Lung Cancer	300	19	5	CTNNB1,ERBB2,RHOA,SOS1,TP53	0.035565	5.0727
BP INTRINSIC APOPTOTIC SIGNALING PATHWAY	Esophageal_Cancer__Lung_Cancer	Esophageal Cancer	Lung Cancer	301	19	5	CHEK2,HRAS,MYC,FBXW7,TP53	0.035948	5.06569
MF G PROTEIN ACTIVITY	Esophageal_Cancer__Lung_Cancer	Esophageal Cancer	Lung Cancer	42	19	3	HRAS,KRAS,RHOA	0.036808	5.04513
MF PROTEIN PHOSPHATASE BINDING	Esophageal_Cancer__Lung_Cancer	Esophageal Cancer	Lung Cancer	140	19	4	CTNNB1,EGFR,ERBB2,TP53	0.037557	5.02792
BP SKIN DEVELOPMENT	Esophageal_Cancer__Lung_Cancer	Esophageal Cancer	Lung Cancer	308	19	5	CTNNB1,EGFR,FGFR2,SMAD4,SOS1	0.038054	5.01728
BP MESENCHYMAL CELL PROLIFERATION	Esophageal_Cancer__Lung_Cancer	Esophageal Cancer	Lung Cancer	43	19	3	CTNNB1,FGFR2,MYC	0.038183	5.01399
BP LUNG EPITHELIUM DEVELOPMENT	Esophageal_Cancer__Lung_Cancer	Esophageal Cancer	Lung Cancer	43	19	3	CTNNB1,FGFR2,KRAS	0.038183	5.01399
BP ENDOTHELIUM DEVELOPMENT	Esophageal_Cancer__Lung_Cancer	Esophageal Cancer	Lung Cancer	142	19	4	CTNNB1,PLCB1,RHOA,SMAD4	0.038889	5.00355
BP POSITIVE REGULATION OF TRANSCRIPTION BY RNA POLYMERASE II	Esophageal_Cancer__Lung_Cancer	Esophageal Cancer	Lung Cancer	1221	19	8	CTNNB1,EGFR,ESRRB,FGFR2,HRAS,SMAD4,MYC,TP53	0.039001	5.00136
MF ENZYME REGULATOR ACTIVITY	Esophageal_Cancer__Lung_Cancer	Esophageal Cancer	Lung Cancer	1221	19	8	EGFR,PLCB1,HRAS,KRAS,PIK3CA,FBXW7,SOS1,TP53	0.039001	5.00136
BP RESPONSE TO IONIZING RADIATION	Esophageal_Cancer__Lung_Cancer	Esophageal Cancer	Lung Cancer	144	19	4	CHEK2,HRAS,MYC,TP53	0.039656	4.97954
BP NEUROGENESIS	Esophageal_Cancer__Lung_Cancer	Esophageal Cancer	Lung Cancer	1667	19	9	CTNNB1,EGFR,ERBB2,FGFR2,KRAS,RHOA,SMAD4,SOS1,TP53	0.039917	4.97051
BP T CELL ACTIVATION	Esophageal_Cancer__Lung_Cancer	Esophageal Cancer	Lung Cancer	555	19	6	CTNNB1,ERBB2,RHOA,PIK3CA,SOS1,TP53	0.040006	4.96913
BP KIDNEY EPITHELIUM DEVELOPMENT	Esophageal_Cancer__Lung_Cancer	Esophageal Cancer	Lung Cancer	146	19	4	CTNNB1,FGFR2,SMAD4,MYC	0.040741	4.95587
BP GLIOGENESIS	Esophageal_Cancer__Lung_Cancer	Esophageal Cancer	Lung Cancer	320	19	5	CTNNB1,ERBB2,KRAS,RHOA,TP53	0.041784	4.93693
BP NEGATIVE REGULATION OF MULTICELLULAR ORGANISMAL PROCESS	Esophageal_Cancer__Lung_Cancer	Esophageal Cancer	Lung Cancer	1248	19	8	CTNNB1,EGFR,ERBB2,RHOA,SMAD4,MYC,FBXW7,TP53	0.042241	4.93138
BP RENAL SYSTEM DEVELOPMENT	Esophageal_Cancer__Lung_Cancer	Esophageal Cancer	Lung Cancer	321	19	5	CTNNB1,FGFR2,RHOA,SMAD4,MYC	0.042311	4.93037
BP ANATOMICAL STRUCTURE FORMATION INVOLVED IN MORPHOGENESIS	Esophageal_Cancer__Lung_Cancer	Esophageal Cancer	Lung Cancer	1250	19	8	CTNNB1,ERBB2,FGFR2,RHOA,SMAD4,PIK3CA,FBXW7,TP53	0.042374	4.92627
BP HOMEOSTATIC PROCESS	Esophageal_Cancer__Lung_Cancer	Esophageal Cancer	Lung Cancer	1690	19	9	CTNNB1,ESRRB,PLCB1,KRAS,SMAD4,MYC,PIK3CA,FBXW7,SOS1	0.042584	4.92182
BP CELL CYCLE G2 M PHASE TRANSITION	Esophageal_Cancer__Lung_Cancer	Esophageal Cancer	Lung Cancer	151	19	4	CHEK2,ESRRB,PLCB1,TP53	0.043803	4.89812
BP NEURAL PRECURSOR CELL PROLIFERATION	Esophageal_Cancer__Lung_Cancer	Esophageal Cancer	Lung Cancer	151	19	4	CTNNB1,FGFR2,RHOA,TP53	0.043803	4.89812
BP CEREBRAL CORTEX CELL MIGRATION	Esophageal_Cancer__Lung_Cancer	Esophageal Cancer	Lung Cancer	48	19	3	CTNNB1,EGFR,RHOA	0.045459	4.86875
BP RESPONSE TO WOUNDING	Esophageal_Cancer__Lung_Cancer	Esophageal Cancer	Lung Cancer	578	19	6	ERBB2,FGFR2,HRAS,RHOA,SMAD4,PIK3CA	0.045459	4.86872
BP CELLULAR RESPONSE TO ORGANIC CYCLIC COMPOUND	Esophageal_Cancer__Lung_Cancer	Esophageal Cancer	Lung Cancer	579	19	6	CHEK2,CTNNB1,EGFR,ESRRB,PLCB1,RHOA	0.045656	4.86445
BP MESENCHYMAL CELL PROLIFERATION INVOLVED IN LUNG DEVELOPMENT	Esophageal_Cancer__Lung_Cancer	Esophageal Cancer	Lung Cancer	6	19	2	CTNNB1,FGFR2	0.045656	4.86361
BP NEGATIVE REGULATION OF BIOSYNTHETIC PROCESS	Esophageal_Cancer__Lung_Cancer	Esophageal Cancer	Lung Cancer	1722	19	9	CDKN2A,CTNNB1,FGFR2,PLCB1,RHOA,SMAD4,MYC,FBXW7,TP53	0.04614	4.85529
BP NEGATIVE REGULATION OF NEURON APOPTOTIC PROCESS	Esophageal_Cancer__Lung_Cancer	Esophageal Cancer	Lung Cancer	155	19	4	HRAS,KRAS,RHOA,PIK3CA	0.046264	4.85333
BP INSULIN LIKE GROWTH FACTOR RECEPTOR SIGNALING PATHWAY	Esophageal_Cancer__Lung_Cancer	Esophageal Cancer	Lung Cancer	50	19	3	PLCB1,PIK3CA,SOS1	0.048407	4.81497
BP DIGESTIVE TRACT MORPHOGENESIS	Esophageal_Cancer__Lung_Cancer	Esophageal Cancer	Lung Cancer	50	19	3	CTNNB1,EGFR,FGFR2	0.048407	4.81497
BP REGULATION OF TELOMERASE ACTIVITY	Esophageal_Cancer__Lung_Cancer	Esophageal Cancer	Lung Cancer	50	19	3	CTNNB1,MYC,TP53	0.048407	4.81497
BP CELLULAR RESPONSE TO ABIOTIC STIMULUS	Esophageal_Cancer__Lung_Cancer	Esophageal Cancer	Lung Cancer	341	19	5	CHEK2,HRAS,MYC,PIK3CA,TP53	0.049401	4.80361
BP REPLICATIVE SENESCENCE	Esophageal_Cancer__Lymphoid_Leukemia	Esophageal Cancer	Lymphoid Leukemia	17	3	2	CDKN2A,TP53	0.016572	5.66125
BP POSITIVE REGULATION OF LEUKOCYTE APOPTOTIC PROCESS	Esophageal_Cancer__Lymphoid_Leukemia	Esophageal Cancer	Lymphoid Leukemia	27	3	2	CDKN2A,TP53	0.028367	5.24963
BP POSITIVE REGULATION OF MUSCLE CELL APOPTOTIC PROCESS	Esophageal_Cancer__Lymphoid_Leukemia	Esophageal Cancer	Lymphoid Leukemia	34	3	2	CDKN2A,TP53	0.036808	5.04608
CC GAMMA DELTA T CELL RECEPTOR COMPLEX	Esophageal_Cancer__Macular_Degeneration	Esophageal Cancer	Macular Degeneration	6	7	2	CD3E,CD3G	0.014251	5.77367
CC ALPHA BETA T CELL RECEPTOR COMPLEX	Esophageal_Cancer__Macular_Degeneration	Esophageal Cancer	Macular Degeneration	10	7	2	CD3E,CD3G	0.026482	5.29685
MF T CELL RECEPTOR BINDING	Esophageal_Cancer__Macular_Degeneration	Esophageal Cancer	Macular Degeneration	11	7	2	CD3E,CD3G	0.029928	5.20977
BP POSITIVE THYMIC T CELL SELECTION	Esophageal_Cancer__Macular_Degeneration	Esophageal Cancer	Macular Degeneration	14	7	2	CD3E,CD3G	0.03931	4.99132
BP XENOBIOTIC TRANSPORT ACROSS BLOOD BRAIN BARRIER	Esophageal_Cancer__Male_Genital_Cancer	Esophageal Cancer	Male Genital Cancer	6	11	2	SLC22A1,SLC22A2	0.024527	5.35577
MF PYRIMIDINE NUCLEOSIDE TRANSMEMBRANE TRANSPORTER ACTIVITY	Esophageal_Cancer__Male_Genital_Cancer	Esophageal Cancer	Male Genital Cancer	7	11	2	SLC22A1,SLC22A2	0.029928	5.20977
MF THIAMINE TRANSMEMBRANE TRANSPORTER ACTIVITY	Esophageal_Cancer__Male_Genital_Cancer	Esophageal Cancer	Male Genital Cancer	7	11	2	SLC22A1,SLC22A2	0.029928	5.20977
BP THIAMINE TRANSPORT	Esophageal_Cancer__Male_Genital_Cancer	Esophageal Cancer	Male Genital Cancer	8	11	2	SLC22A1,SLC22A2	0.035121	5.08497
BP NOREPINEPHRINE UPTAKE	Esophageal_Cancer__Male_Genital_Cancer	Esophageal Cancer	Male Genital Cancer	8	11	2	SLC22A1,SLC22A2	0.035121	5.08497
MF NUCLEOSIDE TRANSMEMBRANE TRANSPORTER ACTIVITY	Esophageal_Cancer__Male_Genital_Cancer	Esophageal Cancer	Male Genital Cancer	9	11	2	SLC22A1,SLC22A2	0.039656	4.97596
MF POLYAMINE TRANSMEMBRANE TRANSPORTER ACTIVITY	Esophageal_Cancer__Male_Genital_Cancer	Esophageal Cancer	Male Genital Cancer	9	11	2	SLC22A1,SLC22A2	0.039656	4.97596
MF TOXIN TRANSMEMBRANE TRANSPORTER ACTIVITY	Esophageal_Cancer__Male_Genital_Cancer	Esophageal Cancer	Male Genital Cancer	9	11	2	SLC22A1,SLC22A2	0.039656	4.97596
MF MONOAMINE TRANSMEMBRANE TRANSPORTER ACTIVITY	Esophageal_Cancer__Male_Genital_Cancer	Esophageal Cancer	Male Genital Cancer	11	11	2	SLC22A1,SLC22A2	0.049936	4.79217
BP REPLICATIVE SENESCENCE	Esophageal_Cancer__Melanoma	Esophageal Cancer	Melanoma	17	8	3	CDKN2A,CHEK2,TP53	0.0012	7.50136
BP CELLULAR RESPONSE TO GAMMA RADIATION	Esophageal_Cancer__Melanoma	Esophageal Cancer	Melanoma	30	8	3	CHEK2,HRAS,TP53	0.003785	6.72644
BP REGULATION OF NEURON APOPTOTIC PROCESS	Esophageal_Cancer__Melanoma	Esophageal Cancer	Melanoma	219	8	4	CTNNB1,HRAS,PIK3CA,TP53	0.010586	5.96594
BP RESPONSE TO GAMMA RADIATION	Esophageal_Cancer__Melanoma	Esophageal Cancer	Melanoma	57	8	3	CHEK2,HRAS,TP53	0.012424	5.87097
BP NEURON APOPTOTIC PROCESS	Esophageal_Cancer__Melanoma	Esophageal Cancer	Melanoma	258	8	4	CTNNB1,HRAS,PIK3CA,TP53	0.016066	5.68225
BP CELLULAR RESPONSE TO IONIZING RADIATION	Esophageal_Cancer__Melanoma	Esophageal Cancer	Melanoma	75	8	3	CHEK2,HRAS,TP53	0.020521	5.5093
BP REGULATION OF FIBROBLAST PROLIFERATION	Esophageal_Cancer__Melanoma	Esophageal Cancer	Melanoma	87	8	3	CTNNB1,HRAS,TP53	0.02591	5.31449
BP REGULATION OF PROTEIN MODIFICATION PROCESS	Esophageal_Cancer__Melanoma	Esophageal Cancer	Melanoma	1522	8	6	CDKN2A,CHEK2,CTNNB1,HRAS,PIK3CA,TP53	0.028754	5.2409
BP CELLULAR RESPONSE TO ABIOTIC STIMULUS	Esophageal_Cancer__Melanoma	Esophageal Cancer	Melanoma	341	8	4	CHEK2,HRAS,PIK3CA,TP53	0.030241	5.20126
BP FIBROBLAST PROLIFERATION	Esophageal_Cancer__Melanoma	Esophageal Cancer	Melanoma	103	8	3	CTNNB1,HRAS,TP53	0.034849	5.09352
BP NEURON DEATH	Esophageal_Cancer__Melanoma	Esophageal Cancer	Melanoma	372	8	4	CTNNB1,HRAS,PIK3CA,TP53	0.036501	5.05172
BP CELLULAR SENESCENCE	Esophageal_Cancer__Melanoma	Esophageal Cancer	Melanoma	108	8	3	CDKN2A,HRAS,TP53	0.037305	5.03159
BP REGULATION OF CELL DEATH	Esophageal_Cancer__Melanoma	Esophageal Cancer	Melanoma	1697	8	6	CDKN2A,CHEK2,CTNNB1,HRAS,PIK3CA,TP53	0.040274	4.9641
BP LEUKOCYTE APOPTOTIC PROCESS	Esophageal_Cancer__Melanoma	Esophageal Cancer	Melanoma	117	8	3	CDKN2A,CHEK2,TP53	0.042374	4.92712
BP NEGATIVE REGULATION OF CELL CYCLE	Esophageal_Cancer__Melanoma	Esophageal Cancer	Melanoma	404	8	4	CDKN2A,CHEK2,CTNNB1,TP53	0.043092	4.91014
BP POSITIVE REGULATION OF PROTEIN MODIFICATION PROCESS	Esophageal_Cancer__Melanoma	Esophageal Cancer	Melanoma	977	8	5	CHEK2,CTNNB1,HRAS,PIK3CA,TP53	0.049829	4.7941
BP REGULATION OF NEURON APOPTOTIC PROCESS	Esophageal_Cancer__Multiple_Myeloma	Esophageal Cancer	Multiple Myeloma	219	10	4	HRAS,KRAS,PIK3CA,TP53	0.020798	5.49657
BP REGULATION OF CELL POPULATION PROLIFERATION	Esophageal_Cancer__Multiple_Myeloma	Esophageal Cancer	Multiple Myeloma	1777	10	7	CDKN2A,HRAS,KRAS,PIK3CA,ST6GAL1,TP53,CD86	0.026751	5.2909
MF PROTEIN SERINE THREONINE KINASE ACTIVATOR ACTIVITY	Esophageal_Cancer__Multiple_Myeloma	Esophageal Cancer	Multiple Myeloma	72	10	3	HRAS,KRAS,PIK3CA	0.02906	5.23431
BP NEURON APOPTOTIC PROCESS	Esophageal_Cancer__Multiple_Myeloma	Esophageal Cancer	Multiple Myeloma	258	10	4	HRAS,KRAS,PIK3CA,TP53	0.029928	5.21429
BP POSITIVE REGULATION OF GENE EXPRESSION	Esophageal_Cancer__Multiple_Myeloma	Esophageal Cancer	Multiple Myeloma	1190	10	6	HRAS,KRAS,PIK3CA,SLC22A2,TP53,CD86	0.037016	5.04137
BP REGULATION OF MACROPHAGE APOPTOTIC PROCESS	Esophageal_Cancer__Multiple_Myeloma	Esophageal Cancer	Multiple Myeloma	10	10	2	CDKN2A,ST6GAL1	0.040165	4.96621
BP REGULATION OF PHOSPHORYLATION	Esophageal_Cancer__Multiple_Myeloma	Esophageal Cancer	Multiple Myeloma	1227	10	6	CDKN2A,HRAS,KRAS,PIK3CA,TP53,CD86	0.040274	4.96442
BP REGULATION OF LEUKOCYTE APOPTOTIC PROCESS	Esophageal_Cancer__Multiple_Myeloma	Esophageal Cancer	Multiple Myeloma	90	10	3	CDKN2A,ST6GAL1,TP53	0.041386	4.94201
BP XENOBIOTIC TRANSPORT ACROSS BLOOD BRAIN BARRIER	Esophageal_Cancer__Myocardial_Infarction	Esophageal Cancer	Myocardial Infarction	6	11	2	SLC22A1,SLC22A2	0.024527	5.35577
MF PYRIMIDINE NUCLEOSIDE TRANSMEMBRANE TRANSPORTER ACTIVITY	Esophageal_Cancer__Myocardial_Infarction	Esophageal Cancer	Myocardial Infarction	7	11	2	SLC22A1,SLC22A2	0.029928	5.20977
MF THIAMINE TRANSMEMBRANE TRANSPORTER ACTIVITY	Esophageal_Cancer__Myocardial_Infarction	Esophageal Cancer	Myocardial Infarction	7	11	2	SLC22A1,SLC22A2	0.029928	5.20977
BP THIAMINE TRANSPORT	Esophageal_Cancer__Myocardial_Infarction	Esophageal Cancer	Myocardial Infarction	8	11	2	SLC22A1,SLC22A2	0.035121	5.08497
BP NOREPINEPHRINE UPTAKE	Esophageal_Cancer__Myocardial_Infarction	Esophageal Cancer	Myocardial Infarction	8	11	2	SLC22A1,SLC22A2	0.035121	5.08497
MF NUCLEOSIDE TRANSMEMBRANE TRANSPORTER ACTIVITY	Esophageal_Cancer__Myocardial_Infarction	Esophageal Cancer	Myocardial Infarction	9	11	2	SLC22A1,SLC22A2	0.039656	4.97596
MF POLYAMINE TRANSMEMBRANE TRANSPORTER ACTIVITY	Esophageal_Cancer__Myocardial_Infarction	Esophageal Cancer	Myocardial Infarction	9	11	2	SLC22A1,SLC22A2	0.039656	4.97596
MF TOXIN TRANSMEMBRANE TRANSPORTER ACTIVITY	Esophageal_Cancer__Myocardial_Infarction	Esophageal Cancer	Myocardial Infarction	9	11	2	SLC22A1,SLC22A2	0.039656	4.97596
MF MONOAMINE TRANSMEMBRANE TRANSPORTER ACTIVITY	Esophageal_Cancer__Myocardial_Infarction	Esophageal Cancer	Myocardial Infarction	11	11	2	SLC22A1,SLC22A2	0.049936	4.79217
BP GENERATION OF NEURONS	Esophageal_Cancer__Type_II_Diabetes_Mellitus	Esophageal Cancer	Type II Diabetes Mellitus	1443	23	10	GDF7,EP300,COBL,CRTC1,DNM3,ATP1B2,RNF6,HHIP,ALDH1A2,RP1L1	0.017583	5.61771
MF NUCLEAR ANDROGEN RECEPTOR BINDING	Esophageal_Cancer__Type_II_Diabetes_Mellitus	Esophageal Cancer	Type II Diabetes Mellitus	26	23	3	EP300,FOXP1,RNF6	0.022799	5.42544
BP REGULATION OF ANDROGEN RECEPTOR SIGNALING PATHWAY	Esophageal_Cancer__Type_II_Diabetes_Mellitus	Esophageal Cancer	Type II Diabetes Mellitus	28	23	3	EP300,FOXP1,RNF6	0.02552	5.32574
BP NEUROGENESIS	Esophageal_Cancer__Type_II_Diabetes_Mellitus	Esophageal Cancer	Type II Diabetes Mellitus	1667	23	10	GDF7,EP300,COBL,CRTC1,DNM3,ATP1B2,RNF6,HHIP,ALDH1A2,RP1L1	0.03644	5.05278
BP REGULATION OF NEURON PROJECTION DEVELOPMENT	Esophageal_Cancer__Type_II_Diabetes_Mellitus	Esophageal Cancer	Type II Diabetes Mellitus	452	23	6	EP300,COBL,CRTC1,DNM3,ATP1B2,RNF6	0.041266	4.94443
BP BONE CELL DEVELOPMENT	Esophageal_Cancer__Type_II_Diabetes_Mellitus	Esophageal Cancer	Type II Diabetes Mellitus	41	23	3	EP300,FOXP1,FBXW7	0.048353	4.81771
BP POSITIVE REGULATION OF PHOSPHORYLATION	Esophageal_Cancer__Uterine_Cancer	Esophageal Cancer	Uterine Cancer	790	7	6	ERBB2,FGFR2,HRAS,PIK3CA,FBXW7,TP53	0.0012	7.51063
BP POSITIVE REGULATION OF PHOSPHORUS METABOLIC PROCESS	Esophageal_Cancer__Uterine_Cancer	Esophageal Cancer	Uterine Cancer	866	7	6	ERBB2,FGFR2,HRAS,PIK3CA,FBXW7,TP53	0.00175	7.27208
BP POSITIVE REGULATION OF INTRACELLULAR SIGNAL TRANSDUCTION	Esophageal_Cancer__Uterine_Cancer	Esophageal Cancer	Uterine Cancer	1012	7	6	ERBB2,FGFR2,HRAS,PIK3CA,FBXW7,TP53	0.003014	6.86795
BP ENZYME LINKED RECEPTOR PROTEIN SIGNALING PATHWAY	Esophageal_Cancer__Uterine_Cancer	Esophageal Cancer	Uterine Cancer	1020	7	6	ERBB2,FGFR2,HRAS,PIK3CA,FBXW7,TP53	0.003095	6.84754
BP REGULATION OF PHOSPHORYLATION	Esophageal_Cancer__Uterine_Cancer	Esophageal Cancer	Uterine Cancer	1227	7	6	ERBB2,FGFR2,HRAS,PIK3CA,FBXW7,TP53	0.006252	6.36919
BP REGULATION OF NEURON APOPTOTIC PROCESS	Esophageal_Cancer__Uterine_Cancer	Esophageal Cancer	Uterine Cancer	219	7	4	HRAS,PIK3CA,FBXW7,TP53	0.007168	6.26309
BP TRANSMEMBRANE RECEPTOR PROTEIN TYROSINE KINASE SIGNALING PATHWAY	Esophageal_Cancer__Uterine_Cancer	Esophageal Cancer	Uterine Cancer	642	7	5	ERBB2,FGFR2,HRAS,PIK3CA,FBXW7	0.008758	6.10267
BP REGULATION OF PHOSPHORUS METABOLIC PROCESS	Esophageal_Cancer__Uterine_Cancer	Esophageal Cancer	Uterine Cancer	1374	7	6	ERBB2,FGFR2,HRAS,PIK3CA,FBXW7,TP53	0.009128	6.07677
BP NEURON APOPTOTIC PROCESS	Esophageal_Cancer__Uterine_Cancer	Esophageal Cancer	Uterine Cancer	258	7	4	HRAS,PIK3CA,FBXW7,TP53	0.010496	5.97869
BP NEGATIVE REGULATION OF CELL POPULATION PROLIFERATION	Esophageal_Cancer__Uterine_Cancer	Esophageal Cancer	Uterine Cancer	788	7	5	ERBB2,FGFR2,HRAS,FBXW7,TP53	0.016572	5.66209
BP REGULATION OF PROTEIN TARGETING	Esophageal_Cancer__Uterine_Cancer	Esophageal Cancer	Uterine Cancer	78	7	3	ERBB2,HRAS,FBXW7	0.016572	5.66063
BP REGULATION OF CELL DEATH	Esophageal_Cancer__Uterine_Cancer	Esophageal Cancer	Uterine Cancer	1697	7	6	ERBB2,FGFR2,HRAS,PIK3CA,FBXW7,TP53	0.019848	5.53237
BP REGULATION OF TRANSFERASE ACTIVITY	Esophageal_Cancer__Uterine_Cancer	Esophageal Cancer	Uterine Cancer	862	7	5	ERBB2,FGFR2,HRAS,FBXW7,TP53	0.021483	5.46958
BP ERK1 AND ERK2 CASCADE	Esophageal_Cancer__Uterine_Cancer	Esophageal Cancer	Uterine Cancer	349	7	4	ERBB2,FGFR2,HRAS,FBXW7	0.0219	5.45618
BP REGULATION OF INTRACELLULAR SIGNAL TRANSDUCTION	Esophageal_Cancer__Uterine_Cancer	Esophageal Cancer	Uterine Cancer	1770	7	6	ERBB2,FGFR2,HRAS,PIK3CA,FBXW7,TP53	0.02281	5.42398
BP REGULATION OF CELL POPULATION PROLIFERATION	Esophageal_Cancer__Uterine_Cancer	Esophageal Cancer	Uterine Cancer	1777	7	6	ERBB2,FGFR2,HRAS,PIK3CA,FBXW7,TP53	0.023085	5.41383
BP POSITIVE REGULATION OF CELL COMMUNICATION	Esophageal_Cancer__Uterine_Cancer	Esophageal Cancer	Uterine Cancer	1779	7	6	ERBB2,FGFR2,HRAS,PIK3CA,FBXW7,TP53	0.023176	5.41094
BP PHOSPHORYLATION	Esophageal_Cancer__Uterine_Cancer	Esophageal Cancer	Uterine Cancer	1824	7	6	ERBB2,FGFR2,HRAS,PIK3CA,FBXW7,TP53	0.024916	5.34669
BP NEURON DEATH	Esophageal_Cancer__Uterine_Cancer	Esophageal Cancer	Uterine Cancer	372	7	4	HRAS,PIK3CA,FBXW7,TP53	0.024923	5.3461
BP PEPTIDYL TYROSINE MODIFICATION	Esophageal_Cancer__Uterine_Cancer	Esophageal Cancer	Uterine Cancer	373	7	4	ERBB2,FGFR2,FBXW7,TP53	0.025011	5.34147
BP POSITIVE REGULATION OF PROTEIN MODIFICATION PROCESS	Esophageal_Cancer__Uterine_Cancer	Esophageal Cancer	Uterine Cancer	977	7	5	ERBB2,HRAS,PIK3CA,FBXW7,TP53	0.030241	5.20153
BP APOPTOTIC PROCESS	Esophageal_Cancer__Uterine_Cancer	Esophageal Cancer	Uterine Cancer	1944	7	6	ERBB2,FGFR2,HRAS,PIK3CA,FBXW7,TP53	0.030856	5.18296
BP POSITIVE REGULATION OF KINASE ACTIVITY	Esophageal_Cancer__Uterine_Cancer	Esophageal Cancer	Uterine Cancer	432	7	4	ERBB2,FGFR2,HRAS,FBXW7	0.035067	5.08864
BP NEGATIVE REGULATION OF CELL DEATH	Esophageal_Cancer__Uterine_Cancer	Esophageal Cancer	Uterine Cancer	1032	7	5	ERBB2,FGFR2,HRAS,PIK3CA,TP53	0.03513	5.08451
BP WOUND HEALING	Esophageal_Cancer__Uterine_Cancer	Esophageal Cancer	Uterine Cancer	441	7	4	ERBB2,FGFR2,HRAS,PIK3CA	0.03644	5.05319
BP ERBB SIGNALING PATHWAY	Esophageal_Cancer__Uterine_Cancer	Esophageal Cancer	Uterine Cancer	132	7	3	ERBB2,PIK3CA,FBXW7	0.039889	4.97189
BP POSITIVE REGULATION OF MAPK CASCADE	Esophageal_Cancer__Uterine_Cancer	Esophageal Cancer	Uterine Cancer	499	7	4	ERBB2,FGFR2,HRAS,FBXW7	0.047007	4.84104
BP EPITHELIAL CELL PROLIFERATION	Esophageal_Cancer__Uterine_Cancer	Esophageal Cancer	Uterine Cancer	499	7	4	ERBB2,FGFR2,HRAS,FBXW7	0.047007	4.84104
MF CYTOSKELETAL ANCHOR ACTIVITY	Esophageal_Cancer__Varicose_Veins	Esophageal Cancer	Varicose Veins	24	5	2	JUP,SORBS2	0.047631	4.83176
MF MHC CLASS II RECEPTOR ACTIVITY	Hepatobiliary_Cancer__Acquired_Hypothyroidism	Hepatobiliary Cancer	Acquired Hypothyroidism	10	11	2	HLA-DQA1,HLA-DQB1	0.044739	4.87918
MF PEPTIDE ANTIGEN BINDING	Hepatobiliary_Cancer__Asthma	Hepatobiliary Cancer	Asthma	41	13	3	MICA,HLA-DQA1,HLA-DQB1	0.017916	5.60316
BP ANTIGEN PROCESSING AND PRESENTATION OF PEPTIDE ANTIGEN	Hepatobiliary_Cancer__Asthma	Hepatobiliary Cancer	Asthma	72	13	3	MICA,HLA-DQA1,HLA-DQB1	0.045747	4.86061
BP TORC2 SIGNALING	Hepatobiliary_Cancer__Autism	Hepatobiliary Cancer	Autism	14	8	2	OTUD5,MAPKAP1	0.045629	4.86656
BP REGULATION OF LONG TERM NEURONAL SYNAPTIC PLASTICITY	Hepatobiliary_Cancer__Bladder_Cancer	Hepatobiliary Cancer	Bladder Cancer	23	4	2	HRAS,KRAS	0.03493	5.09104
BP NEURON APOPTOTIC PROCESS	Hepatobiliary_Cancer__Bladder_Cancer	Hepatobiliary Cancer	Bladder Cancer	258	4	3	HRAS,KRAS,RB1	0.037305	5.0315
MF PROTEIN MEMBRANE ADAPTOR ACTIVITY	Hepatobiliary_Cancer__Bladder_Cancer	Hepatobiliary Cancer	Bladder Cancer	32	4	2	HRAS,KRAS	0.04956	4.79895
BP NADP METABOLIC PROCESS	Hepatobiliary_Cancer__Brain_Cancer	Hepatobiliary Cancer	Brain Cancer	43	9	3	IDH1,IDH2,TP53	0.009249	6.0693
MF ISOCITRATE DEHYDROGENASE NAD P PLUS ACTIVITY	Hepatobiliary_Cancer__Brain_Cancer	Hepatobiliary Cancer	Brain Cancer	5	9	2	IDH1,IDH2	0.015491	5.71569
BP REGULATION OF NEURON APOPTOTIC PROCESS	Hepatobiliary_Cancer__Brain_Cancer	Hepatobiliary Cancer	Brain Cancer	219	9	4	CTNNB1,PIK3CA,TERT,TP53	0.015491	5.71454
BP ISOCITRATE METABOLIC PROCESS	Hepatobiliary_Cancer__Brain_Cancer	Hepatobiliary Cancer	Brain Cancer	6	9	2	IDH1,IDH2	0.01963	5.53971
BP NEURON APOPTOTIC PROCESS	Hepatobiliary_Cancer__Brain_Cancer	Hepatobiliary Cancer	Brain Cancer	258	9	4	CTNNB1,PIK3CA,TERT,TP53	0.022678	5.43156
BP GLYOXYLATE METABOLIC PROCESS	Hepatobiliary_Cancer__Brain_Cancer	Hepatobiliary Cancer	Brain Cancer	8	9	2	IDH1,IDH2	0.027566	5.26885
BP NEGATIVE REGULATION OF MIRNA MATURATION	Hepatobiliary_Cancer__Brain_Cancer	Hepatobiliary Cancer	Brain Cancer	9	9	2	TERT,TP53	0.031664	5.15981
BP PYRIDINE CONTAINING COMPOUND METABOLIC PROCESS	Hepatobiliary_Cancer__Brain_Cancer	Hepatobiliary Cancer	Brain Cancer	86	9	3	IDH1,IDH2,TP53	0.031885	5.15496
BP REGULATION OF STEM CELL PROLIFERATION	Hepatobiliary_Cancer__Brain_Cancer	Hepatobiliary Cancer	Brain Cancer	91	9	3	CTNNB1,TERT,TP53	0.035277	5.08099
BP ENERGY DERIVATION BY OXIDATION OF ORGANIC COMPOUNDS	Hepatobiliary_Cancer__Brain_Cancer	Hepatobiliary Cancer	Brain Cancer	337	9	4	IDH1,IDH2,PIK3CA,TP53	0.039881	4.9723
BP NEURON DEATH	Hepatobiliary_Cancer__Brain_Cancer	Hepatobiliary Cancer	Brain Cancer	372	9	4	CTNNB1,PIK3CA,TERT,TP53	0.049402	4.8031
CC ER TO GOLGI TRANSPORT VESICLE MEMBRANE	Hepatobiliary_Cancer__Cardiomyopathy	Hepatobiliary Cancer	Cardiomyopathy	63	12	3	VTI1A,HLA-DQA1,HLA-DQB1	0.032135	5.14865
CC ENDOSOME MEMBRANE	Hepatobiliary_Cancer__Cardiomyopathy	Hepatobiliary Cancer	Cardiomyopathy	546	12	5	VTI1A,HLA-DQA1,HLA-DQB1,ARHGAP1,RAP2A	0.042374	4.9265
MF MHC CLASS II RECEPTOR ACTIVITY	Hepatobiliary_Cancer__Cardiomyopathy	Hepatobiliary Cancer	Cardiomyopathy	10	12	2	HLA-DQA1,HLA-DQB1	0.04956	4.80012
MF MHC CLASS II RECEPTOR ACTIVITY	Hepatobiliary_Cancer__Chronic_Glomerulonephritis	Hepatobiliary Cancer	Chronic Glomerulonephritis	10	5	2	HLA-DQA1,HLA-DQB1	0.017562	5.61883
BP PEPTIDE ANTIGEN ASSEMBLY WITH MHC CLASS II PROTEIN COMPLEX	Hepatobiliary_Cancer__Chronic_Glomerulonephritis	Hepatobiliary Cancer	Chronic Glomerulonephritis	16	5	2	HLA-DQA1,HLA-DQB1	0.03049	5.19313
CC MHC CLASS II PROTEIN COMPLEX	Hepatobiliary_Cancer__Chronic_Glomerulonephritis	Hepatobiliary Cancer	Chronic Glomerulonephritis	17	5	2	HLA-DQA1,HLA-DQB1	0.032598	5.13882
BP PEPTIDE ANTIGEN ASSEMBLY WITH MHC PROTEIN COMPLEX	Hepatobiliary_Cancer__Chronic_Glomerulonephritis	Hepatobiliary Cancer	Chronic Glomerulonephritis	20	5	2	HLA-DQA1,HLA-DQB1	0.039181	4.99374
MF MHC CLASS II RECEPTOR ACTIVITY	Hepatobiliary_Cancer__Eyelid_Disorders	Hepatobiliary Cancer	Eyelid Disorders	10	4	2	HLA-DQA1,HLA-DQB1	0.012999	5.84056
BP PEPTIDE ANTIGEN ASSEMBLY WITH MHC CLASS II PROTEIN COMPLEX	Hepatobiliary_Cancer__Eyelid_Disorders	Hepatobiliary Cancer	Eyelid Disorders	16	4	2	HLA-DQA1,HLA-DQB1	0.023075	5.41477
CC MHC CLASS II PROTEIN COMPLEX	Hepatobiliary_Cancer__Eyelid_Disorders	Hepatobiliary Cancer	Eyelid Disorders	17	4	2	HLA-DQA1,HLA-DQB1	0.024466	5.36044
BP PEPTIDE ANTIGEN ASSEMBLY WITH MHC PROTEIN COMPLEX	Hepatobiliary_Cancer__Eyelid_Disorders	Hepatobiliary Cancer	Eyelid Disorders	20	4	2	HLA-DQA1,HLA-DQB1	0.029917	5.21532
CC MHC PROTEIN COMPLEX	Hepatobiliary_Cancer__Eyelid_Disorders	Hepatobiliary Cancer	Eyelid Disorders	26	4	2	HLA-DQA1,HLA-DQB1	0.03957	4.98237
MF MHC CLASS II PROTEIN COMPLEX BINDING	Hepatobiliary_Cancer__Eyelid_Disorders	Hepatobiliary Cancer	Eyelid Disorders	27	4	2	HLA-DQA1,HLA-DQB1	0.040919	4.94897
CC LUMENAL SIDE OF ENDOPLASMIC RETICULUM MEMBRANE	Hepatobiliary_Cancer__Eyelid_Disorders	Hepatobiliary Cancer	Eyelid Disorders	29	4	2	HLA-DQA1,HLA-DQB1	0.04452	4.88581
BP ANTIGEN PROCESSING AND PRESENTATION OF EXOGENOUS PEPTIDE ANTIGEN VIA MHC CLASS II	Hepatobiliary_Cancer__Eyelid_Disorders	Hepatobiliary Cancer	Eyelid Disorders	31	4	2	HLA-DQA1,HLA-DQB1	0.047876	4.82695
MF MHC CLASS II RECEPTOR ACTIVITY	Hepatobiliary_Cancer__Hodgkins_Disease	Hepatobiliary Cancer	Hodgkins Disease	10	8	2	HLA-DQA1,HLA-DQB1	0.031317	5.17203
MF MHC CLASS II RECEPTOR ACTIVITY	Hepatobiliary_Cancer__Lacrimal_System_Disorder	Hepatobiliary Cancer	Lacrimal System Disorder	10	4	2	HLA-DQA1,HLA-DQB1	0.012999	5.84056
BP PEPTIDE ANTIGEN ASSEMBLY WITH MHC CLASS II PROTEIN COMPLEX	Hepatobiliary_Cancer__Lacrimal_System_Disorder	Hepatobiliary Cancer	Lacrimal System Disorder	16	4	2	HLA-DQA1,HLA-DQB1	0.023075	5.41477
CC MHC CLASS II PROTEIN COMPLEX	Hepatobiliary_Cancer__Lacrimal_System_Disorder	Hepatobiliary Cancer	Lacrimal System Disorder	17	4	2	HLA-DQA1,HLA-DQB1	0.024466	5.36044
BP PEPTIDE ANTIGEN ASSEMBLY WITH MHC PROTEIN COMPLEX	Hepatobiliary_Cancer__Lacrimal_System_Disorder	Hepatobiliary Cancer	Lacrimal System Disorder	20	4	2	HLA-DQA1,HLA-DQB1	0.029917	5.21532
CC MHC PROTEIN COMPLEX	Hepatobiliary_Cancer__Lacrimal_System_Disorder	Hepatobiliary Cancer	Lacrimal System Disorder	26	4	2	HLA-DQA1,HLA-DQB1	0.03957	4.98237
MF MHC CLASS II PROTEIN COMPLEX BINDING	Hepatobiliary_Cancer__Lacrimal_System_Disorder	Hepatobiliary Cancer	Lacrimal System Disorder	27	4	2	HLA-DQA1,HLA-DQB1	0.040919	4.94897
CC LUMENAL SIDE OF ENDOPLASMIC RETICULUM MEMBRANE	Hepatobiliary_Cancer__Lacrimal_System_Disorder	Hepatobiliary Cancer	Lacrimal System Disorder	29	4	2	HLA-DQA1,HLA-DQB1	0.04452	4.88581
BP ANTIGEN PROCESSING AND PRESENTATION OF EXOGENOUS PEPTIDE ANTIGEN VIA MHC CLASS II	Hepatobiliary_Cancer__Lacrimal_System_Disorder	Hepatobiliary Cancer	Lacrimal System Disorder	31	4	2	HLA-DQA1,HLA-DQB1	0.047876	4.82695
BP REGULATION OF CELL CYCLE PHASE TRANSITION	Hepatobiliary_Cancer__Learning_Disorder	Hepatobiliary Cancer	Learning Disorder	457	3	3	FOXN3,ARID2,APBB2	0.044704	4.88214
BP CELLULAR RESPONSE TO CHEMICAL STRESS	Hepatobiliary_Cancer__Lung_Cancer	Hepatobiliary Cancer	Lung Cancer	351	36	9	CTNNB1,DHFR,AKT1,MET,NFE2L2,PIK3CA,MAPK1,TP53,KEAP1	0.000685	7.9278
BP REGULATION OF MITOTIC CELL CYCLE	Hepatobiliary_Cancer__Lung_Cancer	Hepatobiliary Cancer	Lung Cancer	520	36	10	CDKN2A,CTNNB1,ARID2,AKT1,APC,MKI67,TERT,TP53,ARID1A,CDC27	0.001039	7.60891
BP CELLULAR RESPONSE TO OXIDATIVE STRESS	Hepatobiliary_Cancer__Lung_Cancer	Hepatobiliary Cancer	Lung Cancer	292	36	8	CTNNB1,DHFR,AKT1,MET,NFE2L2,MAPK1,TP53,KEAP1	0.001708	7.28798
BP RESPONSE TO OXIDATIVE STRESS	Hepatobiliary_Cancer__Lung_Cancer	Hepatobiliary Cancer	Lung Cancer	437	36	9	CTNNB1,DHFR,AKT1,IDH1,MET,NFE2L2,MAPK1,TP53,KEAP1	0.00219	7.10994
BP POSITIVE REGULATION OF MULTICELLULAR ORGANISMAL PROCESS	Hepatobiliary_Cancer__Lung_Cancer	Hepatobiliary Cancer	Lung Cancer	1669	36	15	CTNNB1,ARID2,AKT1,GNAS,HLA-DQA1,HLA-DQB1,APC,HRAS,KRAS,ASIC2,NFE2L2,PIK3CA,TERT,ARID1A,CASP8	0.002498	6.99849
BP REGULATION OF CELL CYCLE G1 S PHASE TRANSITION	Hepatobiliary_Cancer__Lung_Cancer	Hepatobiliary Cancer	Lung Cancer	214	36	7	CDKN2A,ARID2,AKT1,APC,TERT,TP53,ARID1A	0.002741	6.93109
BP CELLULAR RESPONSE TO STRESS	Hepatobiliary_Cancer__Lung_Cancer	Hepatobiliary Cancer	Lung Cancer	1973	36	16	CDKN2A,CTNNB1,DHFR,ARID2,AKT1,APC,HRAS,MET,MSH3,NFE2L2,PIK3CA,MAPK1,TERT,TP53,ARID1A,KEAP1	0.002918	6.88711
BP NEURON DEATH	Hepatobiliary_Cancer__Lung_Cancer	Hepatobiliary Cancer	Lung Cancer	372	36	8	CTNNB1,AKT1,HRAS,KRAS,PIK3CA,TERT,TP53,CASP8	0.00544	6.48281
BP CELLULAR RESPONSE TO NITROGEN COMPOUND	Hepatobiliary_Cancer__Lung_Cancer	Hepatobiliary Cancer	Lung Cancer	711	36	10	CTNNB1,DRD4,AKT1,GNAS,APC,HRAS,NFE2L2,PIK3CA,MAPK1,TP53	0.006408	6.34384
BP REGULATION OF CELL DIFFERENTIATION	Hepatobiliary_Cancer__Lung_Cancer	Hepatobiliary Cancer	Lung Cancer	1612	36	14	CTNNB1,DSPP,ARID2,AKT1,FGFR1,APC,KRAS,NFE2L2,MAPK1,TERT,TP53,ARID1A,CASP8,KEAP1	0.006722	6.3138
BP REGULATION OF CELLULAR RESPONSE TO STRESS	Hepatobiliary_Cancer__Lung_Cancer	Hepatobiliary Cancer	Lung Cancer	729	36	10	CTNNB1,DHFR,ARID2,AKT1,HRAS,MET,NFE2L2,MAPK1,TP53,ARID1A	0.007213	6.24439
BP T CELL ACTIVATION	Hepatobiliary_Cancer__Lung_Cancer	Hepatobiliary Cancer	Lung Cancer	555	36	9	CTNNB1,ARID2,AKT1,HLA-DQA1,HLA-DQB1,PIK3CA,TP53,ARID1A,CASP8	0.007282	6.23348
BP RESPONSE TO INORGANIC SUBSTANCE	Hepatobiliary_Cancer__Lung_Cancer	Hepatobiliary Cancer	Lung Cancer	567	36	9	DHFR,AKT1,MET,NFE2L2,PIK3CA,MAPK1,TERT,TP53,CASP8	0.008109	6.15594
BP REGULATION OF CELL CYCLE PROCESS	Hepatobiliary_Cancer__Lung_Cancer	Hepatobiliary Cancer	Lung Cancer	747	36	10	CDKN2A,CTNNB1,ARID2,AKT1,APC,MKI67,TERT,TP53,ARID1A,CDC27	0.008183	6.14764
BP CELL CYCLE G1 S PHASE TRANSITION	Hepatobiliary_Cancer__Lung_Cancer	Hepatobiliary Cancer	Lung Cancer	281	36	7	CDKN2A,ARID2,AKT1,APC,TERT,TP53,ARID1A	0.008348	6.13114
BP REGULATION OF ORGANELLE ORGANIZATION	Hepatobiliary_Cancer__Lung_Cancer	Hepatobiliary Cancer	Lung Cancer	1187	36	12	CTNNB1,ARID2,AKT1,APC,HRAS,MET,MKI67,PIK3CA,MAPK1,TP53,ARID1A,CDC27	0.009258	6.068
BP REGULATION OF CELL DEATH	Hepatobiliary_Cancer__Lung_Cancer	Hepatobiliary Cancer	Lung Cancer	1697	36	14	CDKN2A,CTNNB1,AKT1,FGFR1,APC,HRAS,KRAS,ASIC2,MET,NFE2L2,PIK3CA,TERT,TP53,CASP8	0.009672	6.04235
BP POSITIVE REGULATION OF PROTEIN METABOLIC PROCESS	Hepatobiliary_Cancer__Lung_Cancer	Hepatobiliary Cancer	Lung Cancer	1469	36	13	CTNNB1,DRD4,AKT1,FGFR1,APC,HRAS,KRAS,NFE2L2,PIK3CA,MAPK1,TP53,CASP8,KEAP1	0.011258	5.93065
BP REGULATION OF RESPONSE TO OXIDATIVE STRESS	Hepatobiliary_Cancer__Lung_Cancer	Hepatobiliary Cancer	Lung Cancer	104	36	5	CTNNB1,DHFR,AKT1,MET,NFE2L2	0.012424	5.87
BP NEGATIVE REGULATION OF CELL DEATH	Hepatobiliary_Cancer__Lung_Cancer	Hepatobiliary Cancer	Lung Cancer	1032	36	11	CTNNB1,AKT1,HRAS,KRAS,ASIC2,MET,NFE2L2,PIK3CA,TERT,TP53,CASP8	0.014222	5.77962
BP CHROMOSOME ORGANIZATION	Hepatobiliary_Cancer__Lung_Cancer	Hepatobiliary Cancer	Lung Cancer	630	36	9	CTNNB1,ARID2,APC,MSH3,MAPK1,TERT,TP53,ARID1A,CDC27	0.01423	5.77645
BP MITOTIC CELL CYCLE PHASE TRANSITION	Hepatobiliary_Cancer__Lung_Cancer	Hepatobiliary Cancer	Lung Cancer	467	36	8	CDKN2A,ARID2,AKT1,APC,TERT,TP53,ARID1A,CDC27	0.01493	5.7397
BP CELLULAR RESPONSE TO OXYGEN CONTAINING COMPOUND	Hepatobiliary_Cancer__Lung_Cancer	Hepatobiliary Cancer	Lung Cancer	1312	36	12	CTNNB1,DHFR,DRD4,AKT1,GNAS,APC,HRAS,MET,NFE2L2,PIK3CA,MAPK1,TP53	0.017774	5.60941
BP REGULATION OF TRANSFERASE ACTIVITY	Hepatobiliary_Cancer__Lung_Cancer	Hepatobiliary Cancer	Lung Cancer	862	36	10	CDKN2A,CTNNB1,DRD4,AKT1,FGFR1,APC,HRAS,MET,MAPK1,TP53	0.018381	5.58518
BP REGULATION OF CATALYTIC ACTIVITY	Hepatobiliary_Cancer__Lung_Cancer	Hepatobiliary Cancer	Lung Cancer	1855	36	14	CDKN2A,CTNNB1,DHFR,DRD4,AKT1,FGFR1,APC,HRAS,MET,MSH3,MAPK1,TERT,TP53,CASP8	0.018639	5.57799
BP REGULATION OF NEURON APOPTOTIC PROCESS	Hepatobiliary_Cancer__Lung_Cancer	Hepatobiliary Cancer	Lung Cancer	219	36	6	CTNNB1,HRAS,KRAS,PIK3CA,TERT,TP53	0.01963	5.53901
BP NEGATIVE REGULATION OF NEURON DEATH	Hepatobiliary_Cancer__Lung_Cancer	Hepatobiliary Cancer	Lung Cancer	219	36	6	CTNNB1,AKT1,HRAS,KRAS,PIK3CA,TERT	0.01963	5.53901
BP NEGATIVE REGULATION OF OXIDATIVE STRESS INDUCED CELL DEATH	Hepatobiliary_Cancer__Lung_Cancer	Hepatobiliary Cancer	Lung Cancer	55	36	4	CTNNB1,AKT1,MET,NFE2L2	0.020967	5.49148
BP POSITIVE REGULATION OF CATALYTIC ACTIVITY	Hepatobiliary_Cancer__Lung_Cancer	Hepatobiliary Cancer	Lung Cancer	1106	36	11	CTNNB1,DHFR,DRD4,AKT1,FGFR1,HRAS,MET,MSH3,MAPK1,TERT,CASP8	0.021161	5.48698
BP REGULATION OF MITOTIC CELL CYCLE PHASE TRANSITION	Hepatobiliary_Cancer__Lung_Cancer	Hepatobiliary Cancer	Lung Cancer	357	36	7	CDKN2A,ARID2,AKT1,APC,TERT,TP53,ARID1A	0.022287	5.44009
BP REPLICATIVE SENESCENCE	Hepatobiliary_Cancer__Lung_Cancer	Hepatobiliary Cancer	Lung Cancer	17	36	3	CDKN2A,TERT,TP53	0.023392	5.40246
BP REGULATION OF PHOSPHORUS METABOLIC PROCESS	Hepatobiliary_Cancer__Lung_Cancer	Hepatobiliary Cancer	Lung Cancer	1374	36	12	CDKN2A,DRD4,AKT1,FGFR1,APC,HRAS,IDH1,KRAS,MET,PIK3CA,MAPK1,TP53	0.023454	5.40041
BP INSULIN RECEPTOR SIGNALING PATHWAY	Hepatobiliary_Cancer__Lung_Cancer	Hepatobiliary Cancer	Lung Cancer	130	36	5	AKT1,APC,HRAS,PIK3CA,MAPK1	0.02361	5.39198
BP REGULATION OF CHROMOSOME SEGREGATION	Hepatobiliary_Cancer__Lung_Cancer	Hepatobiliary Cancer	Lung Cancer	131	36	5	ARID2,APC,MKI67,ARID1A,CDC27	0.02415	5.37566
BP REGULATION OF CELL CYCLE	Hepatobiliary_Cancer__Lung_Cancer	Hepatobiliary Cancer	Lung Cancer	1142	36	11	CDKN2A,CTNNB1,ARID2,AKT1,APC,HRAS,MKI67,TERT,TP53,ARID1A,CDC27	0.024653	5.35265
BP RESPONSE TO NITROGEN COMPOUND	Hepatobiliary_Cancer__Lung_Cancer	Hepatobiliary Cancer	Lung Cancer	1144	36	11	CTNNB1,DHFR,DRD4,AKT1,GNAS,APC,HRAS,NFE2L2,PIK3CA,MAPK1,TP53	0.024923	5.34533
BP APOPTOTIC PROCESS	Hepatobiliary_Cancer__Lung_Cancer	Hepatobiliary Cancer	Lung Cancer	1944	36	14	CDKN2A,CTNNB1,AKT1,FGFR1,APC,HRAS,KRAS,ASIC2,NFE2L2,PIK3CA,MAPK1,TERT,TP53,CASP8	0.025107	5.33677
BP REGULATION OF T CELL ACTIVATION	Hepatobiliary_Cancer__Lung_Cancer	Hepatobiliary Cancer	Lung Cancer	377	36	7	CTNNB1,ARID2,AKT1,HLA-DQA1,HLA-DQB1,PIK3CA,ARID1A	0.027009	5.28451
BP MITOTIC CELL CYCLE	Hepatobiliary_Cancer__Lung_Cancer	Hepatobiliary Cancer	Lung Cancer	937	36	10	CDKN2A,CTNNB1,ARID2,AKT1,APC,MKI67,TERT,TP53,ARID1A,CDC27	0.027891	5.2622
BP CELLULAR RESPONSE TO PEPTIDE	Hepatobiliary_Cancer__Lung_Cancer	Hepatobiliary Cancer	Lung Cancer	380	36	7	AKT1,APC,HRAS,NFE2L2,PIK3CA,MAPK1,TP53	0.027891	5.26195
MF PURINE NUCLEOTIDE BINDING	Hepatobiliary_Cancer__Lung_Cancer	Hepatobiliary Cancer	Lung Cancer	1985	36	14	DHFR,AKT1,FGFR1,GNAS,HRAS,IDH1,KRAS,MET,MKI67,MSH3,MYO5B,NRAS,PIK3CA,MAPK1	0.029262	5.2301
BP REGULATION OF CHROMOSOME ORGANIZATION	Hepatobiliary_Cancer__Lung_Cancer	Hepatobiliary Cancer	Lung Cancer	250	36	6	CTNNB1,ARID2,APC,MAPK1,ARID1A,CDC27	0.02997	5.20828
BP POSITIVE REGULATION OF GENE EXPRESSION	Hepatobiliary_Cancer__Lung_Cancer	Hepatobiliary Cancer	Lung Cancer	1190	36	11	CTNNB1,AKT1,HRAS,KRAS,NFE2L2,PIK3CA,MAPK1,TERT,TP53,ARID1A,CASP8	0.030924	5.18098
CC EXTRINSIC COMPONENT OF PLASMA MEMBRANE	Hepatobiliary_Cancer__Lung_Cancer	Hepatobiliary Cancer	Lung Cancer	147	36	5	CTNNB1,AKT1,GNAS,APC,KRAS	0.032962	5.13104
BP NEURON APOPTOTIC PROCESS	Hepatobiliary_Cancer__Lung_Cancer	Hepatobiliary Cancer	Lung Cancer	258	36	6	CTNNB1,HRAS,KRAS,PIK3CA,TERT,TP53	0.03299	5.13002
BP CELL CYCLE PHASE TRANSITION	Hepatobiliary_Cancer__Lung_Cancer	Hepatobiliary Cancer	Lung Cancer	571	36	8	CDKN2A,ARID2,AKT1,APC,TERT,TP53,ARID1A,CDC27	0.03481	5.09543
BP REGULATION OF MULTICELLULAR ORGANISMAL DEVELOPMENT	Hepatobiliary_Cancer__Lung_Cancer	Hepatobiliary Cancer	Lung Cancer	1477	36	12	CTNNB1,DSPP,ARID2,AKT1,KRAS,ASIC2,NFE2L2,TERT,TP53,ARID1A,CASP8,KEAP1	0.035385	5.0766
BP CELLULAR RESPONSE TO REACTIVE OXYGEN SPECIES	Hepatobiliary_Cancer__Lung_Cancer	Hepatobiliary Cancer	Lung Cancer	152	36	5	DHFR,AKT1,MET,NFE2L2,MAPK1	0.036088	5.06032
BP REGULATION OF PHOSPHORYLATION	Hepatobiliary_Cancer__Lung_Cancer	Hepatobiliary Cancer	Lung Cancer	1227	36	11	CDKN2A,DRD4,AKT1,FGFR1,APC,HRAS,KRAS,MET,PIK3CA,MAPK1,TP53	0.03644	5.05408
BP POSITIVE REGULATION OF NITRIC OXIDE SYNTHASE ACTIVITY	Hepatobiliary_Cancer__Lung_Cancer	Hepatobiliary Cancer	Lung Cancer	22	36	3	DHFR,AKT1,TERT	0.036572	5.05023
BP MITOTIC CELL CYCLE PROCESS	Hepatobiliary_Cancer__Lung_Cancer	Hepatobiliary Cancer	Lung Cancer	778	36	9	CDKN2A,ARID2,AKT1,APC,MKI67,TERT,TP53,ARID1A,CDC27	0.037432	5.0297
BP RESPONSE TO ENDOGENOUS STIMULUS	Hepatobiliary_Cancer__Lung_Cancer	Hepatobiliary Cancer	Lung Cancer	1777	36	13	CTNNB1,DRD4,AKT1,FGFR1,GNAS,APC,HRAS,IDH1,NFE2L2,PIK3CA,MAPK1,TP53,ARID1A	0.038357	5.01048
BP REGULATION OF CELL POPULATION PROLIFERATION	Hepatobiliary_Cancer__Lung_Cancer	Hepatobiliary Cancer	Lung Cancer	1777	36	13	CDKN2A,CTNNB1,ARID2,AKT1,FGFR1,APC,HRAS,KRAS,NRAS,PIK3CA,MAPK1,TERT,TP53	0.038357	5.01048
BP LYMPHOCYTE ACTIVATION	Hepatobiliary_Cancer__Lung_Cancer	Hepatobiliary Cancer	Lung Cancer	784	36	9	CTNNB1,ARID2,AKT1,HLA-DQA1,HLA-DQB1,PIK3CA,TP53,ARID1A,CASP8	0.038921	5.00288
BP POSITIVE REGULATION OF LEUKOCYTE CELL CELL ADHESION	Hepatobiliary_Cancer__Lung_Cancer	Hepatobiliary Cancer	Lung Cancer	273	36	6	ARID2,AKT1,HLA-DQA1,HLA-DQB1,PIK3CA,ARID1A	0.039344	4.99007
BP POSITIVE REGULATION OF PHOSPHORYLATION	Hepatobiliary_Cancer__Lung_Cancer	Hepatobiliary Cancer	Lung Cancer	790	36	9	DRD4,AKT1,FGFR1,HRAS,KRAS,MET,PIK3CA,MAPK1,TP53	0.039656	4.97629
BP RESPONSE TO OXYGEN CONTAINING COMPOUND	Hepatobiliary_Cancer__Lung_Cancer	Hepatobiliary Cancer	Lung Cancer	1819	36	13	CTNNB1,DHFR,DRD4,AKT1,GNAS,APC,HRAS,MET,NFE2L2,PIK3CA,MAPK1,TP53,CASP8	0.043803	4.89993
BP APOPTOTIC SIGNALING PATHWAY	Hepatobiliary_Cancer__Lung_Cancer	Hepatobiliary Cancer	Lung Cancer	608	36	8	CTNNB1,AKT1,FGFR1,HRAS,NFE2L2,TERT,TP53,CASP8	0.043803	4.89704
BP POSITIVE REGULATION OF LOCOMOTION	Hepatobiliary_Cancer__Lung_Cancer	Hepatobiliary Cancer	Lung Cancer	609	36	8	AKT1,FGFR1,APC,HRAS,MET,NFE2L2,MAPK1,TERT	0.044115	4.89187
MF PROTEIN CONTAINING COMPLEX BINDING	Hepatobiliary_Cancer__Lung_Cancer	Hepatobiliary Cancer	Lung Cancer	1281	36	11	DSPP,GNAS,HLA-DQA1,HLA-DQB1,APC,KRAS,MYO5B,NRAS,TP53,ARID1A,CASP8	0.044811	4.87671
BP REGULATION OF OXIDATIVE STRESS INDUCED CELL DEATH	Hepatobiliary_Cancer__Lung_Cancer	Hepatobiliary Cancer	Lung Cancer	79	36	4	CTNNB1,AKT1,MET,NFE2L2	0.045747	4.86129
CC EXTRINSIC COMPONENT OF MEMBRANE	Hepatobiliary_Cancer__Lung_Cancer	Hepatobiliary Cancer	Lung Cancer	288	36	6	CTNNB1,AKT1,GNAS,APC,KRAS,PIK3CA	0.045952	4.85814
BP ADAPTIVE IMMUNE RESPONSE BASED ON SOMATIC RECOMBINATION OF IMMUNE RECEPTORS BUILT FROM IMMUNOGLOBULIN SUPERFAMILY DOMAINS	Hepatobiliary_Cancer__Lupus_Erythematosus	Hepatobiliary Cancer	Lupus Erythematosus	311	16	5	MICA,CD226,HLA-DQA1,HLA-DQB1,LEF1	0.023347	5.40488
MF PEPTIDE ANTIGEN BINDING	Hepatobiliary_Cancer__Lupus_Erythematosus	Hepatobiliary Cancer	Lupus Erythematosus	41	16	3	MICA,HLA-DQA1,HLA-DQB1	0.025927	5.31326
BP REPLICATIVE SENESCENCE	Hepatobiliary_Cancer__Lymphoid_Leukemia	Hepatobiliary Cancer	Lymphoid Leukemia	17	8	3	CDKN2A,TERT,TP53	0.0012	7.50136
BP T CELL ACTIVATION	Hepatobiliary_Cancer__Lymphoid_Leukemia	Hepatobiliary Cancer	Lymphoid Leukemia	555	8	5	HLA-DQA1,HLA-DQB1,LEF1,TP53,CASP8	0.010172	6.00104
BP NEGATIVE REGULATION OF MIRNA MATURATION	Hepatobiliary_Cancer__Lymphoid_Leukemia	Hepatobiliary Cancer	Lymphoid Leukemia	9	8	2	TERT,TP53	0.027566	5.26885
BP LYMPHOCYTE ACTIVATION	Hepatobiliary_Cancer__Lymphoid_Leukemia	Hepatobiliary Cancer	Lymphoid Leukemia	784	8	5	HLA-DQA1,HLA-DQB1,LEF1,TP53,CASP8	0.027891	5.26185
MF MHC CLASS II RECEPTOR ACTIVITY	Hepatobiliary_Cancer__Lymphoid_Leukemia	Hepatobiliary Cancer	Lymphoid Leukemia	10	8	2	HLA-DQA1,HLA-DQB1	0.031317	5.17203
BP CELLULAR SENESCENCE	Hepatobiliary_Cancer__Lymphoid_Leukemia	Hepatobiliary Cancer	Lymphoid Leukemia	108	8	3	CDKN2A,TERT,TP53	0.037305	5.03159
BP REGULATION OF PRODUCTION OF SMALL RNA INVOLVED IN GENE SILENCING BY RNA	Hepatobiliary_Cancer__Lymphoid_Leukemia	Hepatobiliary Cancer	Lymphoid Leukemia	15	8	2	TERT,TP53	0.049358	4.8045
BP POSITIVE REGULATION OF MIRNA METABOLIC PROCESS	Hepatobiliary_Cancer__Male_Genital_Cancer	Hepatobiliary Cancer	Male Genital Cancer	60	13	4	AR,SPI1,TERT,TP53	0.001836	7.23179
BP REGULATION OF MIRNA TRANSCRIPTION	Hepatobiliary_Cancer__Male_Genital_Cancer	Hepatobiliary Cancer	Male Genital Cancer	69	13	4	AR,SPI1,TERT,TP53	0.002568	6.98457
BP REGULATION OF MIRNA METABOLIC PROCESS	Hepatobiliary_Cancer__Male_Genital_Cancer	Hepatobiliary Cancer	Male Genital Cancer	82	13	4	AR,SPI1,TERT,TP53	0.004026	6.68064
BP MIRNA METABOLIC PROCESS	Hepatobiliary_Cancer__Male_Genital_Cancer	Hepatobiliary Cancer	Male Genital Cancer	97	13	4	AR,SPI1,TERT,TP53	0.006117	6.3862
BP EXTRINSIC APOPTOTIC SIGNALING PATHWAY	Hepatobiliary_Cancer__Male_Genital_Cancer	Hepatobiliary Cancer	Male Genital Cancer	227	13	4	AR,SPI1,TERT,CASP8	0.042926	4.91465
BP NEGATIVE REGULATION OF MIRNA MATURATION	Hepatobiliary_Cancer__Male_Genital_Cancer	Hepatobiliary Cancer	Male Genital Cancer	9	13	2	TERT,TP53	0.047982	4.82444
BP NEURON DEATH	Hepatobiliary_Cancer__Melanoma	Hepatobiliary Cancer	Melanoma	372	11	7	CTNNB1,AKT1,HRAS,PIK3CA,TERT,TP53,CASP8	5.7e-05	9.54537
BP REGULATION OF NEURON APOPTOTIC PROCESS	Hepatobiliary_Cancer__Melanoma	Hepatobiliary Cancer	Melanoma	219	11	5	CTNNB1,HRAS,PIK3CA,TERT,TP53	0.00219	7.10885
BP NEGATIVE REGULATION OF NEURON DEATH	Hepatobiliary_Cancer__Melanoma	Hepatobiliary Cancer	Melanoma	219	11	5	CTNNB1,AKT1,HRAS,PIK3CA,TERT	0.00219	7.10885
BP REPLICATIVE SENESCENCE	Hepatobiliary_Cancer__Melanoma	Hepatobiliary Cancer	Melanoma	17	11	3	CDKN2A,TERT,TP53	0.002422	7.03278
BP NEURON APOPTOTIC PROCESS	Hepatobiliary_Cancer__Melanoma	Hepatobiliary Cancer	Melanoma	258	11	5	CTNNB1,HRAS,PIK3CA,TERT,TP53	0.003611	6.75436
BP CELLULAR SENESCENCE	Hepatobiliary_Cancer__Melanoma	Hepatobiliary Cancer	Melanoma	108	11	4	CDKN2A,HRAS,TERT,TP53	0.005055	6.53062
BP NEGATIVE REGULATION OF CELL DEATH	Hepatobiliary_Cancer__Melanoma	Hepatobiliary Cancer	Melanoma	1032	11	7	CTNNB1,AKT1,HRAS,PIK3CA,TERT,TP53,CASP8	0.00544	6.48112
BP APOPTOTIC SIGNALING PATHWAY	Hepatobiliary_Cancer__Melanoma	Hepatobiliary Cancer	Melanoma	608	11	6	CTNNB1,AKT1,HRAS,TERT,TP53,CASP8	0.005863	6.41924
BP REGULATION OF CELL DEATH	Hepatobiliary_Cancer__Melanoma	Hepatobiliary Cancer	Melanoma	1697	11	8	CDKN2A,CTNNB1,AKT1,HRAS,PIK3CA,TERT,TP53,CASP8	0.006408	6.34778
BP REGULATION OF CELL POPULATION PROLIFERATION	Hepatobiliary_Cancer__Melanoma	Hepatobiliary Cancer	Melanoma	1777	11	8	CDKN2A,CTNNB1,AKT1,HRAS,NRAS,PIK3CA,TERT,TP53	0.007708	6.19261
BP RESPONSE TO ABIOTIC STIMULUS	Hepatobiliary_Cancer__Melanoma	Hepatobiliary Cancer	Melanoma	1145	11	7	CTNNB1,AKT1,HRAS,PIK3CA,TERT,TP53,CASP8	0.007878	6.17369
BP NEGATIVE REGULATION OF MACROAUTOPHAGY	Hepatobiliary_Cancer__Melanoma	Hepatobiliary Cancer	Melanoma	34	11	3	AKT1,PIK3CA,TP53	0.008969	6.09059
BP POSITIVE REGULATION OF GENE EXPRESSION	Hepatobiliary_Cancer__Melanoma	Hepatobiliary Cancer	Melanoma	1190	11	7	CTNNB1,AKT1,HRAS,PIK3CA,TERT,TP53,CASP8	0.009348	6.05992
BP APOPTOTIC PROCESS	Hepatobiliary_Cancer__Melanoma	Hepatobiliary Cancer	Melanoma	1944	11	8	CDKN2A,CTNNB1,AKT1,HRAS,PIK3CA,TERT,TP53,CASP8	0.012102	5.89086
BP SMOOTH MUSCLE CELL PROLIFERATION	Hepatobiliary_Cancer__Melanoma	Hepatobiliary Cancer	Melanoma	180	11	4	CTNNB1,AKT1,PIK3CA,TERT	0.01714	5.6425
BP REGULATION OF CELL CYCLE G1 S PHASE TRANSITION	Hepatobiliary_Cancer__Melanoma	Hepatobiliary Cancer	Melanoma	214	11	4	CDKN2A,AKT1,TERT,TP53	0.024923	5.34391
BP POSITIVE REGULATION OF MIRNA METABOLIC PROCESS	Hepatobiliary_Cancer__Melanoma	Hepatobiliary Cancer	Melanoma	60	11	3	HRAS,TERT,TP53	0.025107	5.33681
BP POSITIVE REGULATION OF EPITHELIAL CELL PROLIFERATION	Hepatobiliary_Cancer__Melanoma	Hepatobiliary Cancer	Melanoma	225	11	4	CTNNB1,AKT1,HRAS,NRAS	0.028111	5.25763
BP REGULATION OF MITOTIC CELL CYCLE	Hepatobiliary_Cancer__Melanoma	Hepatobiliary Cancer	Melanoma	520	11	5	CDKN2A,CTNNB1,AKT1,TERT,TP53	0.028311	5.25374
BP POSITIVE REGULATION OF CELL POPULATION PROLIFERATION	Hepatobiliary_Cancer__Melanoma	Hepatobiliary Cancer	Melanoma	986	11	6	CTNNB1,AKT1,HRAS,NRAS,PIK3CA,TERT	0.03049	5.19287
BP T CELL ACTIVATION	Hepatobiliary_Cancer__Melanoma	Hepatobiliary Cancer	Melanoma	555	11	5	CTNNB1,AKT1,PIK3CA,TP53,CASP8	0.033659	5.11577
BP MUSCLE CELL PROLIFERATION	Hepatobiliary_Cancer__Melanoma	Hepatobiliary Cancer	Melanoma	249	11	4	CTNNB1,AKT1,PIK3CA,TERT	0.035131	5.08348
BP RESPONSE TO INORGANIC SUBSTANCE	Hepatobiliary_Cancer__Melanoma	Hepatobiliary Cancer	Melanoma	567	11	5	AKT1,PIK3CA,TERT,TP53,CASP8	0.03566	5.07053
BP EXECUTION PHASE OF APOPTOSIS	Hepatobiliary_Cancer__Melanoma	Hepatobiliary Cancer	Melanoma	74	11	3	AKT1,TP53,CASP8	0.036071	5.06124
BP NEGATIVE REGULATION OF MIRNA MATURATION	Hepatobiliary_Cancer__Melanoma	Hepatobiliary Cancer	Melanoma	9	11	2	TERT,TP53	0.039656	4.97596
BP REGULATION OF MIRNA METABOLIC PROCESS	Hepatobiliary_Cancer__Melanoma	Hepatobiliary Cancer	Melanoma	82	11	3	HRAS,TERT,TP53	0.042374	4.92682
BP CELL CYCLE G1 S PHASE TRANSITION	Hepatobiliary_Cancer__Melanoma	Hepatobiliary Cancer	Melanoma	281	11	4	CDKN2A,AKT1,TERT,TP53	0.044811	4.87631
BP REGULATION OF FIBROBLAST PROLIFERATION	Hepatobiliary_Cancer__Melanoma	Hepatobiliary Cancer	Melanoma	87	11	3	CTNNB1,HRAS,TP53	0.046397	4.84945
BP REGULATION OF CELL CYCLE	Hepatobiliary_Cancer__Melanoma	Hepatobiliary Cancer	Melanoma	1142	11	6	CDKN2A,CTNNB1,AKT1,HRAS,TERT,TP53	0.047982	4.82493
BP NEGATIVE REGULATION OF AUTOPHAGY	Hepatobiliary_Cancer__Melanoma	Hepatobiliary Cancer	Melanoma	89	11	3	AKT1,PIK3CA,TP53	0.048353	4.81976
BP RAS PROTEIN SIGNAL TRANSDUCTION	Hepatobiliary_Cancer__Multiple_Myeloma	Hepatobiliary Cancer	Multiple Myeloma	334	12	5	CDKN2A,HRAS,KRAS,NRAS,TP53	0.010538	5.97059
MF G PROTEIN ACTIVITY	Hepatobiliary_Cancer__Multiple_Myeloma	Hepatobiliary Cancer	Multiple Myeloma	42	12	3	HRAS,KRAS,NRAS	0.016023	5.68443
BP NADP METABOLIC PROCESS	Hepatobiliary_Cancer__Multiple_Myeloma	Hepatobiliary Cancer	Multiple Myeloma	43	12	3	IDH1,IDH2,TP53	0.01677	5.65318
MF ISOCITRATE DEHYDROGENASE NAD P PLUS ACTIVITY	Hepatobiliary_Cancer__Multiple_Myeloma	Hepatobiliary Cancer	Multiple Myeloma	5	12	2	IDH1,IDH2	0.021954	5.45259
BP ISOCITRATE METABOLIC PROCESS	Hepatobiliary_Cancer__Multiple_Myeloma	Hepatobiliary Cancer	Multiple Myeloma	6	12	2	IDH1,IDH2	0.027397	5.27664
BP SMALL GTPASE MEDIATED SIGNAL TRANSDUCTION	Hepatobiliary_Cancer__Multiple_Myeloma	Hepatobiliary Cancer	Multiple Myeloma	484	12	5	CDKN2A,HRAS,KRAS,NRAS,TP53	0.030924	5.18098
BP REGULATION OF NEURON APOPTOTIC PROCESS	Hepatobiliary_Cancer__Multiple_Myeloma	Hepatobiliary Cancer	Multiple Myeloma	219	12	4	HRAS,KRAS,PIK3CA,TP53	0.032937	5.13193
BP GLYOXYLATE METABOLIC PROCESS	Hepatobiliary_Cancer__Multiple_Myeloma	Hepatobiliary Cancer	Multiple Myeloma	8	12	2	IDH1,IDH2	0.038738	5.00588
MF PROTEIN SERINE THREONINE KINASE ACTIVATOR ACTIVITY	Hepatobiliary_Cancer__Multiple_Myeloma	Hepatobiliary Cancer	Multiple Myeloma	72	12	3	HRAS,KRAS,PIK3CA	0.039808	4.97339
MF GDP BINDING	Hepatobiliary_Cancer__Multiple_Myeloma	Hepatobiliary Cancer	Multiple Myeloma	73	12	3	HRAS,KRAS,NRAS	0.040765	4.95532
BP NEURON APOPTOTIC PROCESS	Hepatobiliary_Cancer__Multiple_Myeloma	Hepatobiliary Cancer	Multiple Myeloma	258	12	4	HRAS,KRAS,PIK3CA,TP53	0.046318	4.85105
BP T CELL RECEPTOR SIGNALING PATHWAY	Hepatobiliary_Cancer__Multiple_Sclerosis_Other_Demyelinating_Disease	Hepatobiliary Cancer	Multiple Sclerosis Other Demyelinating Disease	140	15	4	CD226,HLA-DQB1,MAPK1,CBLB	0.021442	5.47139
BP IMMUNE RESPONSE REGULATING CELL SURFACE RECEPTOR SIGNALING PATHWAY	Hepatobiliary_Cancer__Multiple_Sclerosis_Other_Demyelinating_Disease	Hepatobiliary Cancer	Multiple Sclerosis Other Demyelinating Disease	331	15	5	NR1H3,CD226,HLA-DQB1,MAPK1,CBLB	0.022762	5.42946
BP POSITIVE REGULATION OF IMMUNE SYSTEM PROCESS	Hepatobiliary_Cancer__Multiple_Sclerosis_Other_Demyelinating_Disease	Hepatobiliary Cancer	Multiple Sclerosis Other Demyelinating Disease	1033	15	7	NR1H3,CD226,HLA-DQA1,HLA-DQB1,LEF1,MAPK1,CBLB	0.027533	5.27049
BP REGULATION OF CELL ACTIVATION	Hepatobiliary_Cancer__Multiple_Sclerosis_Other_Demyelinating_Disease	Hepatobiliary Cancer	Multiple Sclerosis Other Demyelinating Disease	655	15	6	NR1H3,CD226,HLA-DQA1,HLA-DQB1,LEF1,CBLB	0.028627	5.24485
BP ANTIGEN RECEPTOR MEDIATED SIGNALING PATHWAY	Hepatobiliary_Cancer__Multiple_Sclerosis_Other_Demyelinating_Disease	Hepatobiliary Cancer	Multiple Sclerosis Other Demyelinating Disease	201	15	4	CD226,HLA-DQB1,MAPK1,CBLB	0.046397	4.8495
MF PEPTIDE ANTIGEN BINDING	Hepatobiliary_Cancer__Nephrotic_Syndrome	Hepatobiliary Cancer	Nephrotic Syndrome	41	5	3	MICA,HLA-DQA1,HLA-DQB1	0.002337	7.05441
BP ANTIGEN PROCESSING AND PRESENTATION OF PEPTIDE ANTIGEN	Hepatobiliary_Cancer__Nephrotic_Syndrome	Hepatobiliary Cancer	Nephrotic Syndrome	72	5	3	MICA,HLA-DQA1,HLA-DQB1	0.006722	6.30767
BP ANTIGEN PROCESSING AND PRESENTATION	Hepatobiliary_Cancer__Nephrotic_Syndrome	Hepatobiliary Cancer	Nephrotic Syndrome	115	5	3	MICA,HLA-DQA1,HLA-DQB1	0.015901	5.69213
MF ANTIGEN BINDING	Hepatobiliary_Cancer__Nephrotic_Syndrome	Hepatobiliary Cancer	Nephrotic Syndrome	120	5	3	MICA,HLA-DQA1,HLA-DQB1	0.017207	5.63637
MF MHC CLASS II RECEPTOR ACTIVITY	Hepatobiliary_Cancer__Nephrotic_Syndrome	Hepatobiliary Cancer	Nephrotic Syndrome	10	5	2	HLA-DQA1,HLA-DQB1	0.017562	5.61883
BP PEPTIDE ANTIGEN ASSEMBLY WITH MHC CLASS II PROTEIN COMPLEX	Hepatobiliary_Cancer__Nephrotic_Syndrome	Hepatobiliary Cancer	Nephrotic Syndrome	16	5	2	HLA-DQA1,HLA-DQB1	0.03049	5.19313
CC MHC CLASS II PROTEIN COMPLEX	Hepatobiliary_Cancer__Nephrotic_Syndrome	Hepatobiliary Cancer	Nephrotic Syndrome	17	5	2	HLA-DQA1,HLA-DQB1	0.032598	5.13882
BP PEPTIDE ANTIGEN ASSEMBLY WITH MHC PROTEIN COMPLEX	Hepatobiliary_Cancer__Nephrotic_Syndrome	Hepatobiliary Cancer	Nephrotic Syndrome	20	5	2	HLA-DQA1,HLA-DQB1	0.039181	4.99374
MF MHC CLASS II RECEPTOR ACTIVITY	Hepatobiliary_Cancer__Non-Hodgkins_Lymphoma	Hepatobiliary Cancer	Non-Hodgkins Lymphoma	10	8	2	HLA-DQA1,HLA-DQB1	0.031317	5.17203
BP NEGATIVE REGULATION OF MIRNA MATURATION	Hepatobiliary_Cancer__Non-Melanoma_Skin_Cancer	Hepatobiliary Cancer	Non-Melanoma Skin Cancer	9	10	2	TERT,TP53	0.036016	5.063
CC CLATHRIN COATED ENDOCYTIC VESICLE MEMBRANE	Hepatobiliary_Cancer__Parkinsons_Disease	Hepatobiliary Cancer	Parkinsons Disease	73	10	3	HLA-DQA1,HLA-DQB1,SCARB2	0.029917	5.2162
MF MHC CLASS II RECEPTOR ACTIVITY	Hepatobiliary_Cancer__Parkinsons_Disease	Hepatobiliary Cancer	Parkinsons Disease	10	10	2	HLA-DQA1,HLA-DQB1	0.040165	4.96621
CC CLATHRIN COATED ENDOCYTIC VESICLE	Hepatobiliary_Cancer__Parkinsons_Disease	Hepatobiliary Cancer	Parkinsons Disease	92	10	3	HLA-DQA1,HLA-DQB1,SCARB2	0.042951	4.91329
MF MHC CLASS II RECEPTOR ACTIVITY	Hepatobiliary_Cancer__Peripheral_Nerve_Disorder	Hepatobiliary Cancer	Peripheral Nerve Disorder	10	7	2	HLA-DQA1,HLA-DQB1	0.026482	5.29685
BP PEPTIDE ANTIGEN ASSEMBLY WITH MHC CLASS II PROTEIN COMPLEX	Hepatobiliary_Cancer__Peripheral_Nerve_Disorder	Hepatobiliary Cancer	Peripheral Nerve Disorder	16	7	2	HLA-DQA1,HLA-DQB1	0.045271	4.87133
CC MHC CLASS II PROTEIN COMPLEX	Hepatobiliary_Cancer__Peripheral_Nerve_Disorder	Hepatobiliary Cancer	Peripheral Nerve Disorder	17	7	2	HLA-DQA1,HLA-DQB1	0.048375	4.81705
MF MHC CLASS II RECEPTOR ACTIVITY	Hepatobiliary_Cancer__Purpura_Other_Hemorrhagic_Conditions	Hepatobiliary Cancer	Purpura Other Hemorrhagic Conditions	10	4	2	HLA-DQA1,HLA-DQB1	0.012999	5.84056
BP PEPTIDE ANTIGEN ASSEMBLY WITH MHC CLASS II PROTEIN COMPLEX	Hepatobiliary_Cancer__Purpura_Other_Hemorrhagic_Conditions	Hepatobiliary Cancer	Purpura Other Hemorrhagic Conditions	16	4	2	HLA-DQA1,HLA-DQB1	0.023075	5.41477
CC MHC CLASS II PROTEIN COMPLEX	Hepatobiliary_Cancer__Purpura_Other_Hemorrhagic_Conditions	Hepatobiliary Cancer	Purpura Other Hemorrhagic Conditions	17	4	2	HLA-DQA1,HLA-DQB1	0.024466	5.36044
BP PEPTIDE ANTIGEN ASSEMBLY WITH MHC PROTEIN COMPLEX	Hepatobiliary_Cancer__Purpura_Other_Hemorrhagic_Conditions	Hepatobiliary Cancer	Purpura Other Hemorrhagic Conditions	20	4	2	HLA-DQA1,HLA-DQB1	0.029917	5.21532
CC MHC PROTEIN COMPLEX	Hepatobiliary_Cancer__Purpura_Other_Hemorrhagic_Conditions	Hepatobiliary Cancer	Purpura Other Hemorrhagic Conditions	26	4	2	HLA-DQA1,HLA-DQB1	0.03957	4.98237
MF MHC CLASS II PROTEIN COMPLEX BINDING	Hepatobiliary_Cancer__Purpura_Other_Hemorrhagic_Conditions	Hepatobiliary Cancer	Purpura Other Hemorrhagic Conditions	27	4	2	HLA-DQA1,HLA-DQB1	0.040919	4.94897
CC LUMENAL SIDE OF ENDOPLASMIC RETICULUM MEMBRANE	Hepatobiliary_Cancer__Purpura_Other_Hemorrhagic_Conditions	Hepatobiliary Cancer	Purpura Other Hemorrhagic Conditions	29	4	2	HLA-DQA1,HLA-DQB1	0.04452	4.88581
BP ANTIGEN PROCESSING AND PRESENTATION OF EXOGENOUS PEPTIDE ANTIGEN VIA MHC CLASS II	Hepatobiliary_Cancer__Purpura_Other_Hemorrhagic_Conditions	Hepatobiliary Cancer	Purpura Other Hemorrhagic Conditions	31	4	2	HLA-DQA1,HLA-DQB1	0.047876	4.82695
BP ADAPTIVE IMMUNE RESPONSE BASED ON SOMATIC RECOMBINATION OF IMMUNE RECEPTORS BUILT FROM IMMUNOGLOBULIN SUPERFAMILY DOMAINS	Hepatobiliary_Cancer__Rheumatoid_Arthritis_Related_Conditions	Hepatobiliary Cancer	Rheumatoid Arthritis Related Conditions	311	16	5	MICA,CD226,HLA-DQA1,HLA-DQB1,LEF1	0.023347	5.40488
MF PEPTIDE ANTIGEN BINDING	Hepatobiliary_Cancer__Rheumatoid_Arthritis_Related_Conditions	Hepatobiliary Cancer	Rheumatoid Arthritis Related Conditions	41	16	3	MICA,HLA-DQA1,HLA-DQB1	0.025927	5.31326
MF MHC CLASS II RECEPTOR ACTIVITY	Hepatobiliary_Cancer__Salivary_Gland_Disease	Hepatobiliary Cancer	Salivary Gland Disease	10	4	2	HLA-DQA1,HLA-DQB1	0.012999	5.84056
BP PEPTIDE ANTIGEN ASSEMBLY WITH MHC CLASS II PROTEIN COMPLEX	Hepatobiliary_Cancer__Salivary_Gland_Disease	Hepatobiliary Cancer	Salivary Gland Disease	16	4	2	HLA-DQA1,HLA-DQB1	0.023075	5.41477
CC MHC CLASS II PROTEIN COMPLEX	Hepatobiliary_Cancer__Salivary_Gland_Disease	Hepatobiliary Cancer	Salivary Gland Disease	17	4	2	HLA-DQA1,HLA-DQB1	0.024466	5.36044
BP PEPTIDE ANTIGEN ASSEMBLY WITH MHC PROTEIN COMPLEX	Hepatobiliary_Cancer__Salivary_Gland_Disease	Hepatobiliary Cancer	Salivary Gland Disease	20	4	2	HLA-DQA1,HLA-DQB1	0.029917	5.21532
CC MHC PROTEIN COMPLEX	Hepatobiliary_Cancer__Salivary_Gland_Disease	Hepatobiliary Cancer	Salivary Gland Disease	26	4	2	HLA-DQA1,HLA-DQB1	0.03957	4.98237
MF MHC CLASS II PROTEIN COMPLEX BINDING	Hepatobiliary_Cancer__Salivary_Gland_Disease	Hepatobiliary Cancer	Salivary Gland Disease	27	4	2	HLA-DQA1,HLA-DQB1	0.040919	4.94897
CC LUMENAL SIDE OF ENDOPLASMIC RETICULUM MEMBRANE	Hepatobiliary_Cancer__Salivary_Gland_Disease	Hepatobiliary Cancer	Salivary Gland Disease	29	4	2	HLA-DQA1,HLA-DQB1	0.04452	4.88581
BP ANTIGEN PROCESSING AND PRESENTATION OF EXOGENOUS PEPTIDE ANTIGEN VIA MHC CLASS II	Hepatobiliary_Cancer__Salivary_Gland_Disease	Hepatobiliary Cancer	Salivary Gland Disease	31	4	2	HLA-DQA1,HLA-DQB1	0.047876	4.82695
CC ER TO GOLGI TRANSPORT VESICLE MEMBRANE	Hepatobiliary_Cancer__Sarcoidosis	Hepatobiliary Cancer	Sarcoidosis	63	6	3	SCAP,HLA-DQA1,HLA-DQB1	0.007791	6.18398
CC COPII COATED ER TO GOLGI TRANSPORT VESICLE	Hepatobiliary_Cancer__Sarcoidosis	Hepatobiliary Cancer	Sarcoidosis	93	6	3	SCAP,HLA-DQA1,HLA-DQB1	0.016408	5.67125
MF MHC CLASS II RECEPTOR ACTIVITY	Hepatobiliary_Cancer__Sarcoidosis	Hepatobiliary Cancer	Sarcoidosis	10	6	2	HLA-DQA1,HLA-DQB1	0.022171	5.44286
BP PEPTIDE ANTIGEN ASSEMBLY WITH MHC CLASS II PROTEIN COMPLEX	Hepatobiliary_Cancer__Sarcoidosis	Hepatobiliary Cancer	Sarcoidosis	16	6	2	HLA-DQA1,HLA-DQB1	0.038054	5.01725
CC MHC CLASS II PROTEIN COMPLEX	Hepatobiliary_Cancer__Sarcoidosis	Hepatobiliary Cancer	Sarcoidosis	17	6	2	HLA-DQA1,HLA-DQB1	0.040274	4.96295
BP PEPTIDE ANTIGEN ASSEMBLY WITH MHC PROTEIN COMPLEX	Hepatobiliary_Cancer__Sarcoidosis	Hepatobiliary Cancer	Sarcoidosis	20	6	2	HLA-DQA1,HLA-DQB1	0.048353	4.81791
MF PEPTIDE ANTIGEN BINDING	Hepatobiliary_Cancer__Thyroiditis	Hepatobiliary Cancer	Thyroiditis	41	12	3	MICA,HLA-DQA1,HLA-DQB1	0.015491	5.71647
BP ANTIGEN PROCESSING AND PRESENTATION OF PEPTIDE ANTIGEN	Hepatobiliary_Cancer__Thyroiditis	Hepatobiliary Cancer	Thyroiditis	72	12	3	MICA,HLA-DQA1,HLA-DQB1	0.039808	4.97339
MF MHC CLASS II RECEPTOR ACTIVITY	Hepatobiliary_Cancer__Thyroiditis	Hepatobiliary Cancer	Thyroiditis	10	12	2	HLA-DQA1,HLA-DQB1	0.04956	4.80012
MF PEPTIDE ANTIGEN BINDING	Hepatobiliary_Cancer__Type_I_Diabetes_Mellitus	Hepatobiliary Cancer	Type I Diabetes Mellitus	41	15	3	MICA,HLA-DQA1,HLA-DQB1	0.023392	5.4028
CC ER TO GOLGI TRANSPORT VESICLE MEMBRANE	Hepatobiliary_Cancer__Type_I_Diabetes_Mellitus	Hepatobiliary Cancer	Type I Diabetes Mellitus	63	15	3	SCAP,HLA-DQA1,HLA-DQB1	0.047413	4.8361
MF IONOTROPIC GLUTAMATE RECEPTOR BINDING	Hepatobiliary_Cancer__Type_II_Diabetes_Mellitus	Hepatobiliary Cancer	Type II Diabetes Mellitus	25	29	3	GNAS,GRIPAP1,RAPSN	0.031427	5.16602
MF MHC CLASS II RECEPTOR ACTIVITY	Hepatobiliary_Cancer__Ulcerative_Colitis	Hepatobiliary Cancer	Ulcerative Colitis	10	3	2	HLA-DQA1,HLA-DQB1	0.008247	6.14147
BP PEPTIDE ANTIGEN ASSEMBLY WITH MHC CLASS II PROTEIN COMPLEX	Hepatobiliary_Cancer__Ulcerative_Colitis	Hepatobiliary Cancer	Ulcerative Colitis	16	3	2	HLA-DQA1,HLA-DQB1	0.015491	5.71559
CC MHC CLASS II PROTEIN COMPLEX	Hepatobiliary_Cancer__Ulcerative_Colitis	Hepatobiliary Cancer	Ulcerative Colitis	17	3	2	HLA-DQA1,HLA-DQB1	0.016572	5.66125
BP PEPTIDE ANTIGEN ASSEMBLY WITH MHC PROTEIN COMPLEX	Hepatobiliary_Cancer__Ulcerative_Colitis	Hepatobiliary Cancer	Ulcerative Colitis	20	3	2	HLA-DQA1,HLA-DQB1	0.020377	5.51608
CC MHC PROTEIN COMPLEX	Hepatobiliary_Cancer__Ulcerative_Colitis	Hepatobiliary Cancer	Ulcerative Colitis	26	3	2	HLA-DQA1,HLA-DQB1	0.027074	5.28304
MF MHC CLASS II PROTEIN COMPLEX BINDING	Hepatobiliary_Cancer__Ulcerative_Colitis	Hepatobiliary Cancer	Ulcerative Colitis	27	3	2	HLA-DQA1,HLA-DQB1	0.028367	5.24963
CC LUMENAL SIDE OF ENDOPLASMIC RETICULUM MEMBRANE	Hepatobiliary_Cancer__Ulcerative_Colitis	Hepatobiliary Cancer	Ulcerative Colitis	29	3	2	HLA-DQA1,HLA-DQB1	0.030776	5.18644
BP ANTIGEN PROCESSING AND PRESENTATION OF EXOGENOUS PEPTIDE ANTIGEN VIA MHC CLASS II	Hepatobiliary_Cancer__Ulcerative_Colitis	Hepatobiliary Cancer	Ulcerative Colitis	31	3	2	HLA-DQA1,HLA-DQB1	0.03307	5.12754
CC LUMENAL SIDE OF MEMBRANE	Hepatobiliary_Cancer__Ulcerative_Colitis	Hepatobiliary Cancer	Ulcerative Colitis	36	3	2	HLA-DQA1,HLA-DQB1	0.039181	4.99573
MF MHC PROTEIN COMPLEX BINDING	Hepatobiliary_Cancer__Ulcerative_Colitis	Hepatobiliary Cancer	Ulcerative Colitis	36	3	2	HLA-DQA1,HLA-DQB1	0.039181	4.99573
BP ANTIGEN PROCESSING AND PRESENTATION OF PEPTIDE OR POLYSACCHARIDE ANTIGEN VIA MHC CLASS II	Hepatobiliary_Cancer__Ulcerative_Colitis	Hepatobiliary Cancer	Ulcerative Colitis	37	3	2	HLA-DQA1,HLA-DQB1	0.039889	4.97161
BP ANTIGEN PROCESSING AND PRESENTATION OF EXOGENOUS PEPTIDE ANTIGEN	Hepatobiliary_Cancer__Ulcerative_Colitis	Hepatobiliary Cancer	Ulcerative Colitis	40	3	2	HLA-DQA1,HLA-DQB1	0.0437	4.90303
MF PEPTIDE ANTIGEN BINDING	Hepatobiliary_Cancer__Ulcerative_Colitis	Hepatobiliary Cancer	Ulcerative Colitis	41	3	2	HLA-DQA1,HLA-DQB1	0.044714	4.88133
BP T CELL ACTIVATION	Hepatobiliary_Cancer__Uterine_Cancer	Hepatobiliary Cancer	Uterine Cancer	555	9	6	MICA,AKT1,HLA-DQA1,HLA-DQB1,PIK3CA,TP53	0.001467	7.3717
BP LYMPHOCYTE ACTIVATION	Hepatobiliary_Cancer__Uterine_Cancer	Hepatobiliary Cancer	Uterine Cancer	784	9	6	MICA,AKT1,HLA-DQA1,HLA-DQB1,PIK3CA,TP53	0.00544	6.48172
BP NEGATIVE REGULATION OF MACROAUTOPHAGY	Hepatobiliary_Cancer__Uterine_Cancer	Hepatobiliary Cancer	Uterine Cancer	34	9	3	AKT1,PIK3CA,TP53	0.006149	6.38275
MF PEPTIDE ANTIGEN BINDING	Hepatobiliary_Cancer__Uterine_Cancer	Hepatobiliary Cancer	Uterine Cancer	41	9	3	MICA,HLA-DQA1,HLA-DQB1	0.008345	6.13269
BP REGULATION OF LYMPHOCYTE ACTIVATION	Hepatobiliary_Cancer__Uterine_Cancer	Hepatobiliary Cancer	Uterine Cancer	503	9	5	MICA,AKT1,HLA-DQA1,HLA-DQB1,PIK3CA	0.012424	5.86972
BP POSITIVE REGULATION OF IMMUNE SYSTEM PROCESS	Hepatobiliary_Cancer__Uterine_Cancer	Hepatobiliary Cancer	Uterine Cancer	1033	9	6	MICA,AKT1,HLA-DQA1,HLA-DQB1,HRAS,PIK3CA	0.01423	5.77597
BP CELL ACTIVATION	Hepatobiliary_Cancer__Uterine_Cancer	Hepatobiliary Cancer	Uterine Cancer	1098	9	6	MICA,AKT1,HLA-DQA1,HLA-DQB1,PIK3CA,TP53	0.017562	5.62051
BP ANTIGEN PROCESSING AND PRESENTATION OF PEPTIDE ANTIGEN	Hepatobiliary_Cancer__Uterine_Cancer	Hepatobiliary Cancer	Uterine Cancer	72	9	3	MICA,HLA-DQA1,HLA-DQB1	0.023748	5.38805
BP POSITIVE REGULATION OF LEUKOCYTE CELL CELL ADHESION	Hepatobiliary_Cancer__Uterine_Cancer	Hepatobiliary Cancer	Uterine Cancer	273	9	4	AKT1,HLA-DQA1,HLA-DQB1,PIK3CA	0.02513	5.33418
BP REGULATION OF CELL ACTIVATION	Hepatobiliary_Cancer__Uterine_Cancer	Hepatobiliary Cancer	Uterine Cancer	655	9	5	MICA,AKT1,HLA-DQA1,HLA-DQB1,PIK3CA	0.026176	5.30599
BP ADAPTIVE IMMUNE RESPONSE BASED ON SOMATIC RECOMBINATION OF IMMUNE RECEPTORS BUILT FROM IMMUNOGLOBULIN SUPERFAMILY DOMAINS	Hepatobiliary_Cancer__Uterine_Cancer	Hepatobiliary Cancer	Uterine Cancer	311	9	4	MICA,HLA-DQA1,HLA-DQB1,HRAS	0.033927	5.11007
BP NEGATIVE REGULATION OF AUTOPHAGY	Hepatobiliary_Cancer__Uterine_Cancer	Hepatobiliary Cancer	Uterine Cancer	89	9	3	AKT1,PIK3CA,TP53	0.033927	5.11007
MF MHC CLASS II RECEPTOR ACTIVITY	Hepatobiliary_Cancer__Uterine_Cancer	Hepatobiliary Cancer	Uterine Cancer	10	9	2	HLA-DQA1,HLA-DQB1	0.036016	5.063
BP POSITIVE REGULATION OF CELL CELL ADHESION	Hepatobiliary_Cancer__Uterine_Cancer	Hepatobiliary Cancer	Uterine Cancer	321	9	4	AKT1,HLA-DQA1,HLA-DQB1,PIK3CA	0.03636	5.05573
BP POSITIVE REGULATION OF LYMPHOCYTE ACTIVATION	Hepatobiliary_Cancer__Uterine_Cancer	Hepatobiliary Cancer	Uterine Cancer	327	9	4	AKT1,HLA-DQA1,HLA-DQB1,PIK3CA	0.037762	5.02396
BP NEGATIVE REGULATION OF ORGANELLE ORGANIZATION	Hepatobiliary_Cancer__Uterine_Cancer	Hepatobiliary Cancer	Uterine Cancer	360	9	4	AKT1,PIK3CA,ATXN7,TP53	0.045867	4.8592
BP REGULATION OF IMMUNE SYSTEM PROCESS	Hepatobiliary_Cancer__Uterine_Cancer	Hepatobiliary Cancer	Uterine Cancer	1493	9	6	MICA,AKT1,HLA-DQA1,HLA-DQB1,HRAS,PIK3CA	0.046963	4.84233
BP NEURON DEATH	Hepatobiliary_Cancer__Uterine_Cancer	Hepatobiliary Cancer	Uterine Cancer	372	9	4	AKT1,HRAS,PIK3CA,TP53	0.049402	4.8031
MF PEPTIDE ANTIGEN BINDING	Hepatobiliary_Cancer__Vasculitis	Hepatobiliary Cancer	Vasculitis	41	12	3	MICA,HLA-DQA1,HLA-DQB1	0.015491	5.71647
BP ANTIGEN PROCESSING AND PRESENTATION OF PEPTIDE ANTIGEN	Hepatobiliary_Cancer__Vasculitis	Hepatobiliary Cancer	Vasculitis	72	12	3	MICA,HLA-DQA1,HLA-DQB1	0.039808	4.97339
MF MHC CLASS II RECEPTOR ACTIVITY	Hepatobiliary_Cancer__Vasculitis	Hepatobiliary Cancer	Vasculitis	10	12	2	HLA-DQA1,HLA-DQB1	0.04956	4.80012
BP DNA STRAND ELONGATION	Pancreatic_Cancer__Aplastic_Anemia	Pancreatic Cancer	Aplastic Anemia	37	2	2	NBN,TERT	0.02205	5.44821
BP REPLICATIVE SENESCENCE	Pancreatic_Cancer__Benign_Bone_Connective_Tissue_Neoplasm	Pancreatic Cancer	Benign Bone Connective Tissue Neoplasm	17	11	4	CHEK2,ATM,TERT,TP53	3.5e-05	9.87167
BP DNA DAMAGE RESPONSE SIGNAL TRANSDUCTION BY P53 CLASS MEDIATOR RESULTING IN CELL CYCLE ARREST	Pancreatic_Cancer__Benign_Bone_Connective_Tissue_Neoplasm	Pancreatic Cancer	Benign Bone Connective Tissue Neoplasm	18	11	3	CHEK2,ATM,TP53	0.002671	6.95373
BP MITOTIC G1 S TRANSITION CHECKPOINT SIGNALING	Pancreatic_Cancer__Benign_Bone_Connective_Tissue_Neoplasm	Pancreatic Cancer	Benign Bone Connective Tissue Neoplasm	29	11	3	CHEK2,ATM,TP53	0.006722	6.30413
BP CELLULAR RESPONSE TO GAMMA RADIATION	Pancreatic_Cancer__Benign_Bone_Connective_Tissue_Neoplasm	Pancreatic Cancer	Benign Bone Connective Tissue Neoplasm	30	11	3	CHEK2,ATM,TP53	0.007178	6.25851
BP RESPONSE TO GAMMA RADIATION	Pancreatic_Cancer__Benign_Bone_Connective_Tissue_Neoplasm	Pancreatic Cancer	Benign Bone Connective Tissue Neoplasm	57	11	3	CHEK2,ATM,TP53	0.023347	5.40441
BP REGULATION OF CELL CYCLE G1 S PHASE TRANSITION	Pancreatic_Cancer__Benign_Bone_Connective_Tissue_Neoplasm	Pancreatic Cancer	Benign Bone Connective Tissue Neoplasm	214	11	4	CHEK2,ATM,TERT,TP53	0.024923	5.34391
BP DNA DAMAGE RESPONSE SIGNAL TRANSDUCTION BY P53 CLASS MEDIATOR	Pancreatic_Cancer__Benign_Bone_Connective_Tissue_Neoplasm	Pancreatic Cancer	Benign Bone Connective Tissue Neoplasm	72	11	3	CHEK2,ATM,TP53	0.034725	5.09717
BP CELLULAR RESPONSE TO IONIZING RADIATION	Pancreatic_Cancer__Benign_Bone_Connective_Tissue_Neoplasm	Pancreatic Cancer	Benign Bone Connective Tissue Neoplasm	75	11	3	CHEK2,ATM,TP53	0.03685	5.04365
BP NEGATIVE REGULATION OF MIRNA MATURATION	Pancreatic_Cancer__Benign_Bone_Connective_Tissue_Neoplasm	Pancreatic Cancer	Benign Bone Connective Tissue Neoplasm	9	11	2	TERT,TP53	0.039656	4.97596
BP MITOTIC DNA INTEGRITY CHECKPOINT SIGNALING	Pancreatic_Cancer__Benign_Bone_Connective_Tissue_Neoplasm	Pancreatic Cancer	Benign Bone Connective Tissue Neoplasm	85	11	3	CHEK2,ATM,TP53	0.044739	4.87984
BP CELL CYCLE G1 S PHASE TRANSITION	Pancreatic_Cancer__Benign_Bone_Connective_Tissue_Neoplasm	Pancreatic Cancer	Benign Bone Connective Tissue Neoplasm	281	11	4	CHEK2,ATM,TERT,TP53	0.044811	4.87631
BP TUBE DEVELOPMENT	Pancreatic_Cancer__Benign_Ovarian_Neoplasm	Pancreatic Cancer	Benign Ovarian Neoplasm	1155	4	4	BRCA1,HNF1B,TERT,BRIP1	0.043803	4.89726
BP REGULATION OF STEM CELL PROLIFERATION	Pancreatic_Cancer__Brain_Cancer	Pancreatic Cancer	Brain Cancer	91	4	3	TERT,TP53,TP63	0.006038	6.39578
BP CELLULAR SENESCENCE	Pancreatic_Cancer__Brain_Cancer	Pancreatic Cancer	Brain Cancer	108	4	3	TERT,TP53,TP63	0.007878	6.17063
BP STEM CELL PROLIFERATION	Pancreatic_Cancer__Brain_Cancer	Pancreatic Cancer	Brain Cancer	121	4	3	TERT,TP53,TP63	0.009922	6.02145
BP NEGATIVE REGULATION OF MIRNA MATURATION	Pancreatic_Cancer__Brain_Cancer	Pancreatic Cancer	Brain Cancer	9	4	2	TERT,TP53	0.011123	5.93744
MF MDM2 MDM4 FAMILY PROTEIN BINDING	Pancreatic_Cancer__Brain_Cancer	Pancreatic Cancer	Brain Cancer	11	4	2	TP53,TP63	0.014642	5.75344
BP REGULATION OF PRODUCTION OF SMALL RNA INVOLVED IN GENE SILENCING BY RNA	Pancreatic_Cancer__Brain_Cancer	Pancreatic Cancer	Brain Cancer	15	4	2	TERT,TP53	0.021422	5.47273
BP NEGATIVE REGULATION OF POST TRANSCRIPTIONAL GENE SILENCING	Pancreatic_Cancer__Brain_Cancer	Pancreatic Cancer	Brain Cancer	17	4	2	TERT,TP53	0.024466	5.36044
BP REPLICATIVE SENESCENCE	Pancreatic_Cancer__Brain_Cancer	Pancreatic Cancer	Brain Cancer	17	4	2	TERT,TP53	0.024466	5.36044
BP REGULATION OF FIBROBLAST APOPTOTIC PROCESS	Pancreatic_Cancer__Brain_Cancer	Pancreatic Cancer	Brain Cancer	20	4	2	TP53,TP63	0.029917	5.21532
BP NEURON APOPTOTIC PROCESS	Pancreatic_Cancer__Brain_Cancer	Pancreatic Cancer	Brain Cancer	258	4	3	TERT,TP53,TP63	0.037305	5.0315
BP FIBROBLAST APOPTOTIC PROCESS	Pancreatic_Cancer__Brain_Cancer	Pancreatic Cancer	Brain Cancer	26	4	2	TP53,TP63	0.03957	4.98237
BP REPLICATIVE SENESCENCE	Pancreatic_Cancer__Glaucoma	Pancreatic Cancer	Glaucoma	17	4	2	CDKN2A,CHEK2	0.024466	5.36044
BP APOPTOTIC PROCESS	Pancreatic_Cancer__Lung_Cancer	Pancreatic Cancer	Lung Cancer	1944	18	17	CDKN2A,CHEK2,KRAS,KRT8,SMAD4,ATM,BRCA1,BRCA2,STK11,HNF1B,TERT,TP53,PALB2,CLPTM1L,TP63,CDK5R1,ACVR1B	0	15.7755
BP REPLICATIVE SENESCENCE	Pancreatic_Cancer__Lung_Cancer	Pancreatic Cancer	Lung Cancer	17	18	5	CDKN2A,CHEK2,ATM,TERT,TP53	3e-06	11.6309
BP APOPTOTIC SIGNALING PATHWAY	Pancreatic_Cancer__Lung_Cancer	Pancreatic Cancer	Lung Cancer	608	18	10	CHEK2,KRT8,ATM,BRCA1,BRCA2,STK11,TERT,TP53,TP63,ACVR1B	1.4e-05	10.5139
BP EMBRYO DEVELOPMENT ENDING IN BIRTH OR EGG HATCHING	Pancreatic_Cancer__Lung_Cancer	Pancreatic Cancer	Lung Cancer	684	18	10	KRT8,SMAD4,ATM,BRCA1,BRCA2,HNF1B,TP53,PALB2,CDK5R1,ACVR1B	2.9e-05	10.0116
BP INTRINSIC APOPTOTIC SIGNALING PATHWAY IN RESPONSE TO DNA DAMAGE	Pancreatic_Cancer__Lung_Cancer	Pancreatic Cancer	Lung Cancer	103	18	6	CHEK2,ATM,BRCA1,BRCA2,TP53,TP63	6.4e-05	9.45903
BP CELLULAR SENESCENCE	Pancreatic_Cancer__Lung_Cancer	Pancreatic Cancer	Lung Cancer	108	18	6	CDKN2A,ATM,BRCA2,TERT,TP53,TP63	7.8e-05	9.33364
BP EMBRYO DEVELOPMENT	Pancreatic_Cancer__Lung_Cancer	Pancreatic Cancer	Lung Cancer	1130	18	11	KRT8,SMAD4,ATM,BRCA1,BRCA2,HNF1B,TP53,PALB2,TP63,CDK5R1,ACVR1B	8.5e-05	9.24901
BP GROWTH	Pancreatic_Cancer__Lung_Cancer	Pancreatic Cancer	Lung Cancer	922	18	10	CDKN2A,SMAD4,ATM,BRCA1,BRCA2,STK11,HNF1B,TP53,PALB2,ACVR1B	0.000189	8.74772
BP REGULATION OF CELL DEATH	Pancreatic_Cancer__Lung_Cancer	Pancreatic Cancer	Lung Cancer	1697	18	12	CDKN2A,CHEK2,KRAS,SMAD4,ATM,BRCA1,HNF1B,TERT,TP53,PALB2,TP63,CDK5R1	0.000218	8.64538
BP RESPONSE TO IONIZING RADIATION	Pancreatic_Cancer__Lung_Cancer	Pancreatic Cancer	Lung Cancer	144	18	6	CHEK2,ATM,BRCA1,BRCA2,STK11,TP53	0.000239	8.57682
CC DNA REPAIR COMPLEX	Pancreatic_Cancer__Lung_Cancer	Pancreatic Cancer	Lung Cancer	22	18	4	ATM,BRCA1,BRCA2,PALB2	0.000298	8.41972
BP INTRINSIC APOPTOTIC SIGNALING PATHWAY	Pancreatic_Cancer__Lung_Cancer	Pancreatic Cancer	Lung Cancer	301	18	7	CHEK2,ATM,BRCA1,BRCA2,STK11,TP53,TP63	0.000426	8.24585
BP CELLULAR RESPONSE TO IONIZING RADIATION	Pancreatic_Cancer__Lung_Cancer	Pancreatic Cancer	Lung Cancer	75	18	5	CHEK2,ATM,BRCA1,BRCA2,TP53	0.000443	8.19958
BP SIGNAL TRANSDUCTION BY P53 CLASS MEDIATOR	Pancreatic_Cancer__Lung_Cancer	Pancreatic Cancer	Lung Cancer	174	18	6	CHEK2,ATM,BRCA2,STK11,TP53,TP63	0.000538	8.08268
BP INTRINSIC APOPTOTIC SIGNALING PATHWAY BY P53 CLASS MEDIATOR	Pancreatic_Cancer__Lung_Cancer	Pancreatic Cancer	Lung Cancer	83	18	5	CHEK2,BRCA2,STK11,TP53,TP63	0.000672	7.97565
BP RESPONSE TO ABIOTIC STIMULUS	Pancreatic_Cancer__Lung_Cancer	Pancreatic Cancer	Lung Cancer	1145	18	10	CHEK2,KRAS,KRT8,SMAD4,ATM,BRCA1,BRCA2,STK11,TERT,TP53	0.000773	7.841
BP NEGATIVE REGULATION OF CELL GROWTH	Pancreatic_Cancer__Lung_Cancer	Pancreatic Cancer	Lung Cancer	191	18	6	CDKN2A,SMAD4,BRCA1,STK11,TP53,ACVR1B	0.000773	7.84033
BP CELLULAR RESPONSE TO RADIATION	Pancreatic_Cancer__Lung_Cancer	Pancreatic Cancer	Lung Cancer	192	18	6	CHEK2,ATM,BRCA1,BRCA2,STK11,TP53	0.000774	7.82677
BP CELL CYCLE PHASE TRANSITION	Pancreatic_Cancer__Lung_Cancer	Pancreatic Cancer	Lung Cancer	571	18	8	CDKN2A,CHEK2,ATM,BRCA1,BRCA2,TERT,TP53,ACVR1B	0.00092	7.73133
BP ANATOMICAL STRUCTURE FORMATION INVOLVED IN MORPHOGENESIS	Pancreatic_Cancer__Lung_Cancer	Pancreatic Cancer	Lung Cancer	1250	18	10	KRT8,SMAD4,ATM,BRCA1,HNF1B,TERT,TP53,PALB2,TP63,CDK5R1	0.001243	7.47662
BP IN UTERO EMBRYONIC DEVELOPMENT	Pancreatic_Cancer__Lung_Cancer	Pancreatic Cancer	Lung Cancer	400	18	7	KRT8,SMAD4,BRCA2,HNF1B,TP53,PALB2,ACVR1B	0.001428	7.39549
BP CELL CYCLE PROCESS	Pancreatic_Cancer__Lung_Cancer	Pancreatic Cancer	Lung Cancer	1303	18	10	CDKN2A,CHEK2,ATM,BRCA1,BRCA2,STK11,TERT,TP53,CDK5R1,ACVR1B	0.001674	7.30481
BP INTRINSIC APOPTOTIC SIGNALING PATHWAY IN RESPONSE TO DNA DAMAGE BY P53 CLASS MEDIATOR	Pancreatic_Cancer__Lung_Cancer	Pancreatic Cancer	Lung Cancer	44	18	4	CHEK2,BRCA2,TP53,TP63	0.002069	7.15673
BP NEGATIVE REGULATION OF GROWTH	Pancreatic_Cancer__Lung_Cancer	Pancreatic Cancer	Lung Cancer	252	18	6	CDKN2A,SMAD4,BRCA1,STK11,TP53,ACVR1B	0.00216	7.12393
BP NEURON APOPTOTIC PROCESS	Pancreatic_Cancer__Lung_Cancer	Pancreatic Cancer	Lung Cancer	258	18	6	KRAS,ATM,TERT,TP53,TP63,CDK5R1	0.002334	7.06341
BP RESPONSE TO RADIATION	Pancreatic_Cancer__Lung_Cancer	Pancreatic Cancer	Lung Cancer	453	18	7	CHEK2,KRAS,ATM,BRCA1,BRCA2,STK11,TP53	0.002434	7.02618
BP REGULATION OF CELL CYCLE PHASE TRANSITION	Pancreatic_Cancer__Lung_Cancer	Pancreatic Cancer	Lung Cancer	457	18	7	CDKN2A,CHEK2,ATM,BRCA1,BRCA2,TERT,TP53	0.002498	7.00016
BP DNA INTEGRITY CHECKPOINT SIGNALING	Pancreatic_Cancer__Lung_Cancer	Pancreatic Cancer	Lung Cancer	132	18	5	CHEK2,ATM,BRCA1,BRCA2,TP53	0.002656	6.96011
BP MITOTIC CELL CYCLE PHASE TRANSITION	Pancreatic_Cancer__Lung_Cancer	Pancreatic Cancer	Lung Cancer	467	18	7	CDKN2A,CHEK2,ATM,BRCA1,TERT,TP53,ACVR1B	0.002726	6.93612
BP CELL CYCLE G1 S PHASE TRANSITION	Pancreatic_Cancer__Lung_Cancer	Pancreatic Cancer	Lung Cancer	281	18	6	CDKN2A,CHEK2,ATM,TERT,TP53,ACVR1B	0.003104	6.84415
BP RESPONSE TO GAMMA RADIATION	Pancreatic_Cancer__Lung_Cancer	Pancreatic Cancer	Lung Cancer	57	18	4	CHEK2,ATM,BRCA2,TP53	0.003984	6.69614
BP MITOTIC CELL CYCLE PROCESS	Pancreatic_Cancer__Lung_Cancer	Pancreatic Cancer	Lung Cancer	778	18	8	CDKN2A,CHEK2,ATM,BRCA1,BRCA2,TERT,TP53,ACVR1B	0.003985	6.69337
BP DOUBLE STRAND BREAK REPAIR	Pancreatic_Cancer__Lung_Cancer	Pancreatic Cancer	Lung Cancer	303	18	6	CHEK2,ATM,BRCA1,BRCA2,TP53,PALB2	0.004231	6.65117
BP REGULATION OF MITOTIC CELL CYCLE	Pancreatic_Cancer__Lung_Cancer	Pancreatic Cancer	Lung Cancer	520	18	7	CDKN2A,CHEK2,ATM,BRCA1,BRCA2,TERT,TP53	0.004454	6.61899
BP REGULATION OF CELL CYCLE	Pancreatic_Cancer__Lung_Cancer	Pancreatic Cancer	Lung Cancer	1142	18	9	CDKN2A,CHEK2,ATM,BRCA1,BRCA2,STK11,TERT,TP53,CDK5R1	0.004644	6.59581
BP NEGATIVE REGULATION OF NUCLEOBASE CONTAINING COMPOUND METABOLIC PROCESS	Pancreatic_Cancer__Lung_Cancer	Pancreatic Cancer	Lung Cancer	1553	18	10	CDKN2A,SMAD4,ATM,BRCA1,BRCA2,HNF1B,TERT,TP53,TP63,CDK5R1	0.004697	6.5837
BP SOMITOGENESIS	Pancreatic_Cancer__Lung_Cancer	Pancreatic Cancer	Lung Cancer	66	18	4	SMAD4,ATM,TP53,PALB2	0.005657	6.43725
MF P53 BINDING	Pancreatic_Cancer__Lung_Cancer	Pancreatic Cancer	Lung Cancer	67	18	4	BRCA1,STK11,TP53,TP63	0.005955	6.41076
BP PEPTIDYL AMINO ACID MODIFICATION	Pancreatic_Cancer__Lung_Cancer	Pancreatic Cancer	Lung Cancer	1206	18	9	CHEK2,SMAD4,ATM,BRCA1,BRCA2,STK11,TP53,CDK5R1,ACVR1B	0.006038	6.3942
BP CELLULAR RESPONSE TO ABIOTIC STIMULUS	Pancreatic_Cancer__Lung_Cancer	Pancreatic Cancer	Lung Cancer	341	18	6	CHEK2,ATM,BRCA1,BRCA2,STK11,TP53	0.006408	6.34975
BP EPITHELIUM DEVELOPMENT	Pancreatic_Cancer__Lung_Cancer	Pancreatic Cancer	Lung Cancer	1227	18	9	KRAS,SMAD4,ATM,BRCA2,HNF1B,TP53,PALB2,TP63,ACVR1B	0.006569	6.33054
BP CELLULAR RESPONSE TO DNA DAMAGE STIMULUS	Pancreatic_Cancer__Lung_Cancer	Pancreatic Cancer	Lung Cancer	868	18	8	CHEK2,ATM,BRCA1,BRCA2,STK11,TP53,PALB2,TP63	0.006569	6.33001
BP DNA DAMAGE RESPONSE SIGNAL TRANSDUCTION BY P53 CLASS MEDIATOR	Pancreatic_Cancer__Lung_Cancer	Pancreatic Cancer	Lung Cancer	72	18	4	CHEK2,ATM,BRCA2,TP53	0.006951	6.2842
BP DNA DAMAGE RESPONSE SIGNAL TRANSDUCTION BY P53 CLASS MEDIATOR RESULTING IN CELL CYCLE ARREST	Pancreatic_Cancer__Lung_Cancer	Pancreatic Cancer	Lung Cancer	18	18	3	CHEK2,ATM,TP53	0.007168	6.26129
BP SIGNAL TRANSDUCTION IN RESPONSE TO DNA DAMAGE	Pancreatic_Cancer__Lung_Cancer	Pancreatic Cancer	Lung Cancer	184	18	5	CHEK2,ATM,BRCA1,BRCA2,TP53	0.007229	6.24213
BP REGULATION OF MITOTIC CELL CYCLE PHASE TRANSITION	Pancreatic_Cancer__Lung_Cancer	Pancreatic Cancer	Lung Cancer	357	18	6	CDKN2A,CHEK2,ATM,BRCA1,TERT,TP53	0.007282	6.23315
BP CELL CYCLE CHECKPOINT SIGNALING	Pancreatic_Cancer__Lung_Cancer	Pancreatic Cancer	Lung Cancer	188	18	5	CHEK2,ATM,BRCA1,BRCA2,TP53	0.007708	6.19589
BP DNA DAMAGE RESPONSE SIGNAL TRANSDUCTION RESULTING IN TRANSCRIPTION	Pancreatic_Cancer__Lung_Cancer	Pancreatic Cancer	Lung Cancer	19	18	3	CHEK2,BRCA2,TP53	0.007756	6.18691
MF PROTEIN CONTAINING COMPLEX BINDING	Pancreatic_Cancer__Lung_Cancer	Pancreatic Cancer	Lung Cancer	1281	18	9	KRAS,KRT8,SMAD4,ATM,STK11,HNF1B,TP53,CDK5R1,ACVR1B	0.007878	6.17203
BP NEURON DEATH	Pancreatic_Cancer__Lung_Cancer	Pancreatic Cancer	Lung Cancer	372	18	6	KRAS,ATM,TERT,TP53,TP63,CDK5R1	0.00837	6.12866
BP G1 TO G0 TRANSITION	Pancreatic_Cancer__Lung_Cancer	Pancreatic Cancer	Lung Cancer	20	18	3	STK11,TP53,CDK5R1	0.00857	6.11658
BP POSITIVE REGULATION OF CELL DEATH	Pancreatic_Cancer__Lung_Cancer	Pancreatic Cancer	Lung Cancer	621	18	7	CDKN2A,CHEK2,SMAD4,ATM,TP53,TP63,CDK5R1	0.008818	6.09882
BP REGULATION OF GROWTH	Pancreatic_Cancer__Lung_Cancer	Pancreatic Cancer	Lung Cancer	624	18	7	CDKN2A,SMAD4,BRCA1,STK11,HNF1B,TP53,ACVR1B	0.008998	6.08476
BP MITOTIC CELL CYCLE	Pancreatic_Cancer__Lung_Cancer	Pancreatic Cancer	Lung Cancer	937	18	8	CDKN2A,CHEK2,ATM,BRCA1,BRCA2,TERT,TP53,ACVR1B	0.009128	6.07752
BP MITOTIC DNA INTEGRITY CHECKPOINT SIGNALING	Pancreatic_Cancer__Lung_Cancer	Pancreatic Cancer	Lung Cancer	85	18	4	CHEK2,ATM,BRCA1,TP53	0.010265	5.99342
BP SOMITE DEVELOPMENT	Pancreatic_Cancer__Lung_Cancer	Pancreatic Cancer	Lung Cancer	86	18	4	SMAD4,ATM,TP53,PALB2	0.010538	5.97299
BP DEVELOPMENTAL GROWTH	Pancreatic_Cancer__Lung_Cancer	Pancreatic Cancer	Lung Cancer	649	18	7	SMAD4,ATM,BRCA2,STK11,HNF1B,TP53,PALB2	0.010538	5.97031
BP ANTERIOR POSTERIOR PATTERN SPECIFICATION	Pancreatic_Cancer__Lung_Cancer	Pancreatic Cancer	Lung Cancer	209	18	5	SMAD4,ATM,HNF1B,TP53,PALB2	0.010557	5.96873
BP NEGATIVE REGULATION OF CELL CYCLE	Pancreatic_Cancer__Lung_Cancer	Pancreatic Cancer	Lung Cancer	404	18	6	CDKN2A,CHEK2,ATM,BRCA1,BRCA2,TP53	0.011464	5.91973
BP REGULATION OF CELL CYCLE G1 S PHASE TRANSITION	Pancreatic_Cancer__Lung_Cancer	Pancreatic Cancer	Lung Cancer	214	18	5	CDKN2A,CHEK2,ATM,TERT,TP53	0.011486	5.91813
BP CELL CYCLE	Pancreatic_Cancer__Lung_Cancer	Pancreatic Cancer	Lung Cancer	1847	18	10	CDKN2A,CHEK2,ATM,BRCA1,BRCA2,STK11,TERT,TP53,CDK5R1,ACVR1B	0.012293	5.88065
BP REGULATION OF NEURON APOPTOTIC PROCESS	Pancreatic_Cancer__Lung_Cancer	Pancreatic Cancer	Lung Cancer	219	18	5	KRAS,ATM,TERT,TP53,CDK5R1	0.012431	5.86873
BP REGULATION OF DNA DAMAGE CHECKPOINT	Pancreatic_Cancer__Lung_Cancer	Pancreatic Cancer	Lung Cancer	25	18	3	CHEK2,BRCA1,BRCA2	0.013556	5.81302
BP REGULATION OF CELL GROWTH	Pancreatic_Cancer__Lung_Cancer	Pancreatic Cancer	Lung Cancer	423	18	6	CDKN2A,SMAD4,BRCA1,STK11,TP53,ACVR1B	0.013783	5.80369
BP SEGMENTATION	Pancreatic_Cancer__Lung_Cancer	Pancreatic Cancer	Lung Cancer	100	18	4	SMAD4,ATM,TP53,PALB2	0.015568	5.71016
CC CHROMOSOME	Pancreatic_Cancer__Lung_Cancer	Pancreatic Cancer	Lung Cancer	1929	18	10	CDKN2A,CHEK2,SMAD4,ATM,BRCA1,BRCA2,HNF1B,TERT,TP53,TP63	0.015607	5.70615
BP GLAND DEVELOPMENT	Pancreatic_Cancer__Lung_Cancer	Pancreatic Cancer	Lung Cancer	442	18	6	SMAD4,ATM,BRCA2,STK11,HNF1B,TP63	0.015901	5.69299
BP CELLULAR RESPONSE TO STRESS	Pancreatic_Cancer__Lung_Cancer	Pancreatic Cancer	Lung Cancer	1973	18	10	CDKN2A,CHEK2,ATM,BRCA1,BRCA2,STK11,TERT,TP53,PALB2,TP63	0.017612	5.61584
BP MITOTIC G1 S TRANSITION CHECKPOINT SIGNALING	Pancreatic_Cancer__Lung_Cancer	Pancreatic Cancer	Lung Cancer	29	18	3	CHEK2,ATM,TP53	0.017656	5.613
BP REGULATION OF SIGNAL TRANSDUCTION BY P53 CLASS MEDIATOR	Pancreatic_Cancer__Lung_Cancer	Pancreatic Cancer	Lung Cancer	106	18	4	CHEK2,ATM,STK11,TP53	0.017774	5.60894
BP CELLULAR RESPONSE TO GAMMA RADIATION	Pancreatic_Cancer__Lung_Cancer	Pancreatic Cancer	Lung Cancer	30	18	3	CHEK2,ATM,TP53	0.018922	5.56749
BP REGULATION OF CELL CYCLE PROCESS	Pancreatic_Cancer__Lung_Cancer	Pancreatic Cancer	Lung Cancer	747	18	7	CDKN2A,CHEK2,ATM,BRCA1,BRCA2,TERT,TP53	0.019009	5.56269
BP PATTERN SPECIFICATION PROCESS	Pancreatic_Cancer__Lung_Cancer	Pancreatic Cancer	Lung Cancer	467	18	6	SMAD4,ATM,HNF1B,TP53,PALB2,TP63	0.019235	5.5547
BP RESPONSE TO X RAY	Pancreatic_Cancer__Lung_Cancer	Pancreatic Cancer	Lung Cancer	32	18	3	ATM,BRCA2,TP53	0.021324	5.48104
BP MOLTING CYCLE	Pancreatic_Cancer__Lung_Cancer	Pancreatic Cancer	Lung Cancer	115	18	4	SMAD4,TERT,TP63,ACVR1B	0.021514	5.46768
BP POSITIVE REGULATION OF MUSCLE CELL APOPTOTIC PROCESS	Pancreatic_Cancer__Lung_Cancer	Pancreatic Cancer	Lung Cancer	34	18	3	CDKN2A,SMAD4,TP53	0.023454	5.40004
BP CELL GROWTH	Pancreatic_Cancer__Lung_Cancer	Pancreatic Cancer	Lung Cancer	498	18	6	CDKN2A,SMAD4,BRCA1,STK11,TP53,ACVR1B	0.023597	5.39363
BP STEM CELL PROLIFERATION	Pancreatic_Cancer__Lung_Cancer	Pancreatic Cancer	Lung Cancer	121	18	4	BRCA2,TERT,TP53,TP63	0.024009	5.37969
BP FEMALE SEX DIFFERENTIATION	Pancreatic_Cancer__Lung_Cancer	Pancreatic Cancer	Lung Cancer	122	18	4	SMAD4,ATM,BRCA2,TP63	0.024466	5.36547
BP REPRODUCTIVE SYSTEM DEVELOPMENT	Pancreatic_Cancer__Lung_Cancer	Pancreatic Cancer	Lung Cancer	305	18	5	SMAD4,ATM,BRCA2,STK11,TP63	0.031483	5.16488
BP MITOTIC CELL CYCLE CHECKPOINT SIGNALING	Pancreatic_Cancer__Lung_Cancer	Pancreatic Cancer	Lung Cancer	140	18	4	CHEK2,ATM,BRCA1,TP53	0.033052	5.12814
BP REGULATION OF RESPONSE TO DNA DAMAGE STIMULUS	Pancreatic_Cancer__Lung_Cancer	Pancreatic Cancer	Lung Cancer	311	18	5	CHEK2,ATM,BRCA1,BRCA2,TP53	0.033195	5.12378
BP NEGATIVE REGULATION OF CELL CYCLE PROCESS	Pancreatic_Cancer__Lung_Cancer	Pancreatic Cancer	Lung Cancer	317	18	5	CHEK2,ATM,BRCA1,BRCA2,TP53	0.035131	5.08349
BP CELL CYCLE G2 M PHASE TRANSITION	Pancreatic_Cancer__Lung_Cancer	Pancreatic Cancer	Lung Cancer	151	18	4	CHEK2,ATM,BRCA1,TP53	0.039181	4.99814
BP DNA REPAIR	Pancreatic_Cancer__Lung_Cancer	Pancreatic Cancer	Lung Cancer	584	18	6	CHEK2,ATM,BRCA1,BRCA2,TP53,PALB2	0.039181	4.99683
BP REGULATION OF CELL POPULATION PROLIFERATION	Pancreatic_Cancer__Lung_Cancer	Pancreatic Cancer	Lung Cancer	1777	18	9	CDKN2A,KRAS,SMAD4,ATM,BRCA2,STK11,TERT,TP53,TP63	0.03957	4.98588
BP REGULATION OF CELL CYCLE CHECKPOINT	Pancreatic_Cancer__Lung_Cancer	Pancreatic Cancer	Lung Cancer	47	18	3	CHEK2,BRCA1,BRCA2	0.039917	4.9704
BP RESPONSE TO OXYGEN CONTAINING COMPOUND	Pancreatic_Cancer__Lung_Cancer	Pancreatic Cancer	Lung Cancer	1819	18	9	CHEK2,KRT8,SMAD4,ATM,BRCA1,STK11,HNF1B,TP53,CDK5R1	0.0437	4.90264
BP PHOSPHORYLATION	Pancreatic_Cancer__Lung_Cancer	Pancreatic Cancer	Lung Cancer	1824	18	9	CDKN2A,CHEK2,KRAS,SMAD4,ATM,STK11,TP53,CDK5R1,ACVR1B	0.044115	4.89287
BP POSITIVE REGULATION OF RNA METABOLIC PROCESS	Pancreatic_Cancer__Lung_Cancer	Pancreatic Cancer	Lung Cancer	1853	18	9	CHEK2,SMAD4,ATM,BRCA1,BRCA2,HNF1B,TERT,TP53,TP63	0.047365	4.8368
BP NEGATIVE REGULATION OF ORGANELLE ORGANIZATION	Pancreatic_Cancer__Lung_Cancer	Pancreatic Cancer	Lung Cancer	360	18	5	C11orf65,SMAD4,ATM,BRCA1,TP53	0.048407	4.81619
CC CHROMOSOME TELOMERIC REGION	Pancreatic_Cancer__Lung_Cancer	Pancreatic Cancer	Lung Cancer	169	18	4	CHEK2,ATM,BRCA2,TERT	0.049338	4.80518
BP POSITIVE REGULATION OF PROTEIN MODIFICATION PROCESS	Pancreatic_Cancer__Lung_Cancer	Pancreatic Cancer	Lung Cancer	977	18	7	CHEK2,KRAS,SMAD4,BRCA1,STK11,TP53,CDK5R1	0.04977	4.79518
BP CELLULAR SENESCENCE	Pancreatic_Cancer__Lymphoid_Leukemia	Pancreatic Cancer	Lymphoid Leukemia	108	4	4	CDKN2A,TERT,TP53,TP63	0.000118	9.03603
BP REPLICATIVE SENESCENCE	Pancreatic_Cancer__Lymphoid_Leukemia	Pancreatic Cancer	Lymphoid Leukemia	17	4	3	CDKN2A,TERT,TP53	0.000218	8.64655
BP REGULATION OF STEM CELL PROLIFERATION	Pancreatic_Cancer__Lymphoid_Leukemia	Pancreatic Cancer	Lymphoid Leukemia	91	4	3	TERT,TP53,TP63	0.006038	6.39578
BP STEM CELL PROLIFERATION	Pancreatic_Cancer__Lymphoid_Leukemia	Pancreatic Cancer	Lymphoid Leukemia	121	4	3	TERT,TP53,TP63	0.009922	6.02145
BP NEGATIVE REGULATION OF MIRNA MATURATION	Pancreatic_Cancer__Lymphoid_Leukemia	Pancreatic Cancer	Lymphoid Leukemia	9	4	2	TERT,TP53	0.011123	5.93744
MF MDM2 MDM4 FAMILY PROTEIN BINDING	Pancreatic_Cancer__Lymphoid_Leukemia	Pancreatic Cancer	Lymphoid Leukemia	11	4	2	TP53,TP63	0.014642	5.75344
BP REGULATION OF PRODUCTION OF SMALL RNA INVOLVED IN GENE SILENCING BY RNA	Pancreatic_Cancer__Lymphoid_Leukemia	Pancreatic Cancer	Lymphoid Leukemia	15	4	2	TERT,TP53	0.021422	5.47273
BP NEGATIVE REGULATION OF POST TRANSCRIPTIONAL GENE SILENCING	Pancreatic_Cancer__Lymphoid_Leukemia	Pancreatic Cancer	Lymphoid Leukemia	17	4	2	TERT,TP53	0.024466	5.36044
BP REGULATION OF CELL CYCLE G1 S PHASE TRANSITION	Pancreatic_Cancer__Lymphoid_Leukemia	Pancreatic Cancer	Lymphoid Leukemia	214	4	3	CDKN2A,TERT,TP53	0.027448	5.27541
BP REGULATION OF FIBROBLAST APOPTOTIC PROCESS	Pancreatic_Cancer__Lymphoid_Leukemia	Pancreatic Cancer	Lymphoid Leukemia	20	4	2	TP53,TP63	0.029917	5.21532
BP NEURON APOPTOTIC PROCESS	Pancreatic_Cancer__Lymphoid_Leukemia	Pancreatic Cancer	Lymphoid Leukemia	258	4	3	TERT,TP53,TP63	0.037305	5.0315
BP FIBROBLAST APOPTOTIC PROCESS	Pancreatic_Cancer__Lymphoid_Leukemia	Pancreatic Cancer	Lymphoid Leukemia	26	4	2	TP53,TP63	0.03957	4.98237
BP POSITIVE REGULATION OF LEUKOCYTE APOPTOTIC PROCESS	Pancreatic_Cancer__Lymphoid_Leukemia	Pancreatic Cancer	Lymphoid Leukemia	27	4	2	CDKN2A,TP53	0.040919	4.94897
BP CELL CYCLE G1 S PHASE TRANSITION	Pancreatic_Cancer__Lymphoid_Leukemia	Pancreatic Cancer	Lymphoid Leukemia	281	4	3	CDKN2A,TERT,TP53	0.042714	4.92021
BP REPLICATIVE SENESCENCE	Pancreatic_Cancer__Male_Genital_Cancer	Pancreatic Cancer	Male Genital Cancer	17	11	4	CHEK2,ATM,TERT,TP53	3.5e-05	9.87167
BP DNA DAMAGE RESPONSE SIGNAL TRANSDUCTION BY P53 CLASS MEDIATOR RESULTING IN CELL CYCLE ARREST	Pancreatic_Cancer__Male_Genital_Cancer	Pancreatic Cancer	Male Genital Cancer	18	11	3	CHEK2,ATM,TP53	0.002671	6.95373
BP MITOTIC G1 S TRANSITION CHECKPOINT SIGNALING	Pancreatic_Cancer__Male_Genital_Cancer	Pancreatic Cancer	Male Genital Cancer	29	11	3	CHEK2,ATM,TP53	0.006722	6.30413
BP CELLULAR RESPONSE TO GAMMA RADIATION	Pancreatic_Cancer__Male_Genital_Cancer	Pancreatic Cancer	Male Genital Cancer	30	11	3	CHEK2,ATM,TP53	0.007178	6.25851
BP RESPONSE TO GAMMA RADIATION	Pancreatic_Cancer__Male_Genital_Cancer	Pancreatic Cancer	Male Genital Cancer	57	11	3	CHEK2,ATM,TP53	0.023347	5.40441
BP REGULATION OF CELL CYCLE G1 S PHASE TRANSITION	Pancreatic_Cancer__Male_Genital_Cancer	Pancreatic Cancer	Male Genital Cancer	214	11	4	CHEK2,ATM,TERT,TP53	0.024923	5.34391
BP DNA DAMAGE RESPONSE SIGNAL TRANSDUCTION BY P53 CLASS MEDIATOR	Pancreatic_Cancer__Male_Genital_Cancer	Pancreatic Cancer	Male Genital Cancer	72	11	3	CHEK2,ATM,TP53	0.034725	5.09717
BP CELLULAR RESPONSE TO IONIZING RADIATION	Pancreatic_Cancer__Male_Genital_Cancer	Pancreatic Cancer	Male Genital Cancer	75	11	3	CHEK2,ATM,TP53	0.03685	5.04365
BP NEGATIVE REGULATION OF MIRNA MATURATION	Pancreatic_Cancer__Male_Genital_Cancer	Pancreatic Cancer	Male Genital Cancer	9	11	2	TERT,TP53	0.039656	4.97596
BP APOPTOTIC SIGNALING PATHWAY	Pancreatic_Cancer__Male_Genital_Cancer	Pancreatic Cancer	Male Genital Cancer	608	11	5	CHEK2,KRT8,ATM,TERT,TP53	0.042486	4.92312
BP MITOTIC DNA INTEGRITY CHECKPOINT SIGNALING	Pancreatic_Cancer__Male_Genital_Cancer	Pancreatic Cancer	Male Genital Cancer	85	11	3	CHEK2,ATM,TP53	0.044739	4.87984
BP CELL CYCLE G1 S PHASE TRANSITION	Pancreatic_Cancer__Male_Genital_Cancer	Pancreatic Cancer	Male Genital Cancer	281	11	4	CHEK2,ATM,TERT,TP53	0.044811	4.87631
BP REPLICATIVE SENESCENCE	Pancreatic_Cancer__Melanoma	Pancreatic Cancer	Melanoma	17	9	5	CDKN2A,CHEK2,ATM,TERT,TP53	0	13.4614
BP REGULATION OF CELL CYCLE G1 S PHASE TRANSITION	Pancreatic_Cancer__Melanoma	Pancreatic Cancer	Melanoma	214	9	5	CDKN2A,CHEK2,ATM,TERT,TP53	0.000938	7.71532
BP DNA DAMAGE RESPONSE SIGNAL TRANSDUCTION BY P53 CLASS MEDIATOR RESULTING IN CELL CYCLE ARREST	Pancreatic_Cancer__Melanoma	Pancreatic Cancer	Melanoma	18	9	3	CHEK2,ATM,TP53	0.001802	7.24643
BP CELL CYCLE G1 S PHASE TRANSITION	Pancreatic_Cancer__Melanoma	Pancreatic Cancer	Melanoma	281	9	5	CDKN2A,CHEK2,ATM,TERT,TP53	0.00216	7.12403
BP REGULATION OF SIGNAL TRANSDUCTION BY P53 CLASS MEDIATOR	Pancreatic_Cancer__Melanoma	Pancreatic Cancer	Melanoma	106	9	4	CHEK2,ATM,STK11,TP53	0.002597	6.97778
BP CELLULAR SENESCENCE	Pancreatic_Cancer__Melanoma	Pancreatic Cancer	Melanoma	108	9	4	CDKN2A,ATM,TERT,TP53	0.002701	6.94502
BP REGULATION OF MITOTIC CELL CYCLE PHASE TRANSITION	Pancreatic_Cancer__Melanoma	Pancreatic Cancer	Melanoma	357	9	5	CDKN2A,CHEK2,ATM,TERT,TP53	0.004561	6.60666
BP MITOTIC G1 S TRANSITION CHECKPOINT SIGNALING	Pancreatic_Cancer__Melanoma	Pancreatic Cancer	Melanoma	29	9	3	CHEK2,ATM,TP53	0.004644	6.59646
BP CELLULAR RESPONSE TO GAMMA RADIATION	Pancreatic_Cancer__Melanoma	Pancreatic Cancer	Melanoma	30	9	3	CHEK2,ATM,TP53	0.004953	6.55081
BP RESPONSE TO IONIZING RADIATION	Pancreatic_Cancer__Melanoma	Pancreatic Cancer	Melanoma	144	9	4	CHEK2,ATM,STK11,TP53	0.005627	6.44237
BP SIGNAL TRANSDUCTION BY P53 CLASS MEDIATOR	Pancreatic_Cancer__Melanoma	Pancreatic Cancer	Melanoma	174	9	4	CHEK2,ATM,STK11,TP53	0.008602	6.11316
BP REGULATION OF CELL CYCLE PHASE TRANSITION	Pancreatic_Cancer__Melanoma	Pancreatic Cancer	Melanoma	457	9	5	CDKN2A,CHEK2,ATM,TERT,TP53	0.00914	6.07535
BP MITOTIC CELL CYCLE PHASE TRANSITION	Pancreatic_Cancer__Melanoma	Pancreatic Cancer	Melanoma	467	9	5	CDKN2A,CHEK2,ATM,TERT,TP53	0.009844	6.0289
BP CELLULAR RESPONSE TO RADIATION	Pancreatic_Cancer__Melanoma	Pancreatic Cancer	Melanoma	192	9	4	CHEK2,ATM,STK11,TP53	0.011057	5.94236
BP REGULATION OF MITOTIC CELL CYCLE	Pancreatic_Cancer__Melanoma	Pancreatic Cancer	Melanoma	520	9	5	CDKN2A,CHEK2,ATM,TERT,TP53	0.013902	5.79856
BP RESPONSE TO GAMMA RADIATION	Pancreatic_Cancer__Melanoma	Pancreatic Cancer	Melanoma	57	9	3	CHEK2,ATM,TP53	0.015901	5.69579
BP CELL CYCLE PHASE TRANSITION	Pancreatic_Cancer__Melanoma	Pancreatic Cancer	Melanoma	571	9	5	CDKN2A,CHEK2,ATM,TERT,TP53	0.017988	5.59855
BP REGULATION OF CELL CYCLE	Pancreatic_Cancer__Melanoma	Pancreatic Cancer	Melanoma	1142	9	6	CDKN2A,CHEK2,ATM,STK11,TERT,TP53	0.020243	5.52057
BP APOPTOTIC PROCESS	Pancreatic_Cancer__Melanoma	Pancreatic Cancer	Melanoma	1944	9	7	CDKN2A,CHEK2,ATM,STK11,TERT,TP53,CLPTM1L	0.020477	5.51126
BP APOPTOTIC SIGNALING PATHWAY	Pancreatic_Cancer__Melanoma	Pancreatic Cancer	Melanoma	608	9	5	CHEK2,ATM,STK11,TERT,TP53	0.02158	5.46459
BP DNA DAMAGE RESPONSE SIGNAL TRANSDUCTION BY P53 CLASS MEDIATOR	Pancreatic_Cancer__Melanoma	Pancreatic Cancer	Melanoma	72	9	3	CHEK2,ATM,TP53	0.023748	5.38805
BP CELLULAR RESPONSE TO IONIZING RADIATION	Pancreatic_Cancer__Melanoma	Pancreatic Cancer	Melanoma	75	9	3	CHEK2,ATM,TP53	0.02513	5.33442
BP INTRINSIC APOPTOTIC SIGNALING PATHWAY BY P53 CLASS MEDIATOR	Pancreatic_Cancer__Melanoma	Pancreatic Cancer	Melanoma	83	9	3	CHEK2,STK11,TP53	0.030241	5.20147
BP CELL CYCLE PROCESS	Pancreatic_Cancer__Melanoma	Pancreatic Cancer	Melanoma	1303	9	6	CDKN2A,CHEK2,ATM,STK11,TERT,TP53	0.030776	5.186
BP MITOTIC DNA INTEGRITY CHECKPOINT SIGNALING	Pancreatic_Cancer__Melanoma	Pancreatic Cancer	Melanoma	85	9	3	CHEK2,ATM,TP53	0.031335	5.17028
BP INTRINSIC APOPTOTIC SIGNALING PATHWAY	Pancreatic_Cancer__Melanoma	Pancreatic Cancer	Melanoma	301	9	4	CHEK2,ATM,STK11,TP53	0.031427	5.16621
BP NEGATIVE REGULATION OF MIRNA MATURATION	Pancreatic_Cancer__Melanoma	Pancreatic Cancer	Melanoma	9	9	2	TERT,TP53	0.031664	5.15981
BP REGULATION OF CELL CYCLE PROCESS	Pancreatic_Cancer__Melanoma	Pancreatic Cancer	Melanoma	747	9	5	CDKN2A,CHEK2,ATM,TERT,TP53	0.037622	5.02686
BP NEGATIVE REGULATION OF CELL CYCLE G1 S PHASE TRANSITION	Pancreatic_Cancer__Melanoma	Pancreatic Cancer	Melanoma	97	9	3	CHEK2,ATM,TP53	0.039181	4.9975
BP CELLULAR RESPONSE TO ABIOTIC STIMULUS	Pancreatic_Cancer__Melanoma	Pancreatic Cancer	Melanoma	341	9	4	CHEK2,ATM,STK11,TP53	0.040919	4.95207
BP MITOTIC CELL CYCLE PROCESS	Pancreatic_Cancer__Melanoma	Pancreatic Cancer	Melanoma	778	9	5	CDKN2A,CHEK2,ATM,TERT,TP53	0.041481	4.94072
BP INTRINSIC APOPTOTIC SIGNALING PATHWAY IN RESPONSE TO DNA DAMAGE	Pancreatic_Cancer__Melanoma	Pancreatic Cancer	Melanoma	103	9	3	CHEK2,ATM,TP53	0.042724	4.91912
CC PML BODY	Pancreatic_Cancer__Melanoma	Pancreatic Cancer	Melanoma	106	9	3	CHEK2,TERT,TP53	0.044709	4.88165
BP REPLICATIVE SENESCENCE	Pancreatic_Cancer__Multiple_Myeloma	Pancreatic Cancer	Multiple Myeloma	17	6	3	CDKN2A,ATM,TP53	0.000684	7.94805
BP CELLULAR SENESCENCE	Pancreatic_Cancer__Multiple_Myeloma	Pancreatic Cancer	Multiple Myeloma	108	6	3	CDKN2A,ATM,TP53	0.021422	5.47521
BP DNA DAMAGE RESPONSE SIGNAL TRANSDUCTION BY P53 CLASS MEDIATOR RESULTING IN CELL CYCLE ARREST	Pancreatic_Cancer__Multiple_Myeloma	Pancreatic Cancer	Multiple Myeloma	18	6	2	ATM,TP53	0.042951	4.91186
BP DETERMINATION OF ADULT LIFESPAN	Pancreatic_Cancer__Multiple_Myeloma	Pancreatic Cancer	Multiple Myeloma	20	6	2	ATM,TP53	0.048353	4.81791
BP CELLULAR SENESCENCE	Pancreatic_Cancer__Non-Hodgkins_Lymphoma	Pancreatic Cancer	Non-Hodgkins Lymphoma	108	3	3	CDKN2A,TERT,TP63	0.003508	6.77092
BP REPLICATIVE SENESCENCE	Pancreatic_Cancer__Non-Hodgkins_Lymphoma	Pancreatic Cancer	Non-Hodgkins Lymphoma	17	3	2	CDKN2A,TERT	0.016572	5.66125
BP CELLULAR SENESCENCE	Pancreatic_Cancer__Non-Melanoma_Skin_Cancer	Pancreatic Cancer	Non-Melanoma Skin Cancer	108	4	3	BRCA2,TERT,TP53	0.007878	6.17063
BP STEM CELL PROLIFERATION	Pancreatic_Cancer__Non-Melanoma_Skin_Cancer	Pancreatic Cancer	Non-Melanoma Skin Cancer	121	4	3	BRCA2,TERT,TP53	0.009922	6.02145
BP NEGATIVE REGULATION OF MIRNA MATURATION	Pancreatic_Cancer__Non-Melanoma_Skin_Cancer	Pancreatic Cancer	Non-Melanoma Skin Cancer	9	4	2	TERT,TP53	0.011123	5.93744
BP RESPONSE TO UV C	Pancreatic_Cancer__Non-Melanoma_Skin_Cancer	Pancreatic Cancer	Non-Melanoma Skin Cancer	15	4	2	BRCA2,TP53	0.021422	5.47273
BP REGULATION OF PRODUCTION OF SMALL RNA INVOLVED IN GENE SILENCING BY RNA	Pancreatic_Cancer__Non-Melanoma_Skin_Cancer	Pancreatic Cancer	Non-Melanoma Skin Cancer	15	4	2	TERT,TP53	0.021422	5.47273
BP NEGATIVE REGULATION OF POST TRANSCRIPTIONAL GENE SILENCING	Pancreatic_Cancer__Non-Melanoma_Skin_Cancer	Pancreatic Cancer	Non-Melanoma Skin Cancer	17	4	2	TERT,TP53	0.024466	5.36044
BP ESTABLISHMENT OF PROTEIN LOCALIZATION TO TELOMERE	Pancreatic_Cancer__Non-Melanoma_Skin_Cancer	Pancreatic Cancer	Non-Melanoma Skin Cancer	17	4	2	BRCA2,TERT	0.024466	5.36044
BP REPLICATIVE SENESCENCE	Pancreatic_Cancer__Non-Melanoma_Skin_Cancer	Pancreatic Cancer	Non-Melanoma Skin Cancer	17	4	2	TERT,TP53	0.024466	5.36044
BP DNA DAMAGE RESPONSE SIGNAL TRANSDUCTION RESULTING IN TRANSCRIPTION	Pancreatic_Cancer__Non-Melanoma_Skin_Cancer	Pancreatic Cancer	Non-Melanoma Skin Cancer	19	4	2	BRCA2,TP53	0.027917	5.26104
BP ESTABLISHMENT OF PROTEIN LOCALIZATION TO CHROMOSOME	Pancreatic_Cancer__Non-Melanoma_Skin_Cancer	Pancreatic Cancer	Non-Melanoma Skin Cancer	28	4	2	BRCA2,TERT	0.04288	4.91682
BP PROTEIN LOCALIZATION TO CHROMOSOME TELOMERIC REGION	Pancreatic_Cancer__Non-Melanoma_Skin_Cancer	Pancreatic Cancer	Non-Melanoma Skin Cancer	30	4	2	BRCA2,TERT	0.046135	4.85588
BP NEGATIVE REGULATION OF DNA REPLICATION	Pancreatic_Cancer__Non-Melanoma_Skin_Cancer	Pancreatic Cancer	Non-Melanoma Skin Cancer	32	4	2	BRCA2,TP53	0.04956	4.79895
BP RESPONSE TO X RAY	Pancreatic_Cancer__Non-Melanoma_Skin_Cancer	Pancreatic Cancer	Non-Melanoma Skin Cancer	32	4	2	BRCA2,TP53	0.04956	4.79895
BP SEMINIFEROUS TUBULE DEVELOPMENT	Pancreatic_Cancer__Parkinsons_Disease	Pancreatic Cancer	Parkinsons Disease	15	2	2	SMAD4,BRIP1	0.007213	6.25049
BP REGULATION OF CD8 POSITIVE ALPHA BETA T CELL ACTIVATION	Stomach_Cancer__Allergic_Rhinitis	Stomach Cancer	Allergic Rhinitis	20	12	3	HLA-A,IRF1,RUNX1	0.004008	6.68413
BP CD8 POSITIVE ALPHA BETA T CELL ACTIVATION	Stomach_Cancer__Allergic_Rhinitis	Stomach Cancer	Allergic Rhinitis	28	12	3	HLA-A,IRF1,RUNX1	0.007349	6.22691
BP REGULATION OF T CELL ACTIVATION	Stomach_Cancer__Allergic_Rhinitis	Stomach Cancer	Allergic Rhinitis	377	12	5	ERBB2,HLA-A,IL1B,IRF1,RUNX1	0.015565	5.71183
BP POSITIVE REGULATION OF GENE EXPRESSION	Stomach_Cancer__Allergic_Rhinitis	Stomach Cancer	Allergic Rhinitis	1190	12	7	ERBB2,ERBB3,HLA-A,IL1B,IRF1,LMNA,RUNX1	0.015679	5.70353
BP LEUKOCYTE CELL CELL ADHESION	Stomach_Cancer__Allergic_Rhinitis	Stomach Cancer	Allergic Rhinitis	415	12	5	ERBB2,HLA-A,IL1B,IRF1,RUNX1	0.02054	5.50728
BP NEGATIVE REGULATION OF T CELL DIFFERENTIATION	Stomach_Cancer__Allergic_Rhinitis	Stomach Cancer	Allergic Rhinitis	50	12	3	ERBB2,IRF1,RUNX1	0.021954	5.45333
BP ERBB3 SIGNALING PATHWAY	Stomach_Cancer__Allergic_Rhinitis	Stomach Cancer	Allergic Rhinitis	5	12	2	ERBB2,ERBB3	0.021954	5.45259
MF ERBB 3 CLASS RECEPTOR BINDING	Stomach_Cancer__Allergic_Rhinitis	Stomach Cancer	Allergic Rhinitis	5	12	2	ERBB2,ERBB3	0.021954	5.45259
BP REGULATION OF CELL ADHESION	Stomach_Cancer__Allergic_Rhinitis	Stomach Cancer	Allergic Rhinitis	805	12	6	ERBB2,ERBB3,HLA-A,IL1B,IRF1,RUNX1	0.02296	5.41935
BP NEGATIVE REGULATION OF LYMPHOCYTE DIFFERENTIATION	Stomach_Cancer__Allergic_Rhinitis	Stomach Cancer	Allergic Rhinitis	60	12	3	ERBB2,IRF1,RUNX1	0.029928	5.21283
BP T CELL PROLIFERATION	Stomach_Cancer__Allergic_Rhinitis	Stomach Cancer	Allergic Rhinitis	214	12	4	ERBB2,HLA-A,IL1B,IRF1	0.031317	5.17161
BP REGULATION OF CELL CELL ADHESION	Stomach_Cancer__Allergic_Rhinitis	Stomach Cancer	Allergic Rhinitis	493	12	5	ERBB2,HLA-A,IL1B,IRF1,RUNX1	0.032524	5.14201
BP REGULATION OF LYMPHOCYTE ACTIVATION	Stomach_Cancer__Allergic_Rhinitis	Stomach Cancer	Allergic Rhinitis	503	12	5	ERBB2,HLA-A,IL1B,IRF1,RUNX1	0.034617	5.09956
BP PERIPHERAL NERVOUS SYSTEM DEVELOPMENT	Stomach_Cancer__Allergic_Rhinitis	Stomach Cancer	Allergic Rhinitis	76	12	3	ERBB2,ERBB3,RUNX1	0.0437	4.90258
BP CD8 POSITIVE ALPHA BETA T CELL PROLIFERATION	Stomach_Cancer__Allergic_Rhinitis	Stomach Cancer	Allergic Rhinitis	9	12	2	HLA-A,IRF1	0.043803	4.89688
BP POSITIVE REGULATION OF CD8 POSITIVE ALPHA BETA T CELL ACTIVATION	Stomach_Cancer__Allergic_Rhinitis	Stomach Cancer	Allergic Rhinitis	9	12	2	HLA-A,RUNX1	0.043803	4.89688
BP T CELL ACTIVATION	Stomach_Cancer__Allergic_Rhinitis	Stomach Cancer	Allergic Rhinitis	555	12	5	ERBB2,HLA-A,IL1B,IRF1,RUNX1	0.044115	4.89207
BP NETRIN ACTIVATED SIGNALING PATHWAY	Stomach_Cancer__Alzheimers_Disease	Stomach Cancer	Alzheimers Disease	9	7	2	UNC5CL,UNC5C	0.023597	5.39368
BP REGULATION OF CD8 POSITIVE ALPHA BETA T CELL ACTIVATION	Stomach_Cancer__Asthma	Stomach Cancer	Asthma	20	13	3	HLA-A,IRF1,RUNX1	0.00481	6.57048
BP CD8 POSITIVE ALPHA BETA T CELL ACTIVATION	Stomach_Cancer__Asthma	Stomach Cancer	Asthma	28	13	3	HLA-A,IRF1,RUNX1	0.008602	6.11338
BP T CELL ACTIVATION	Stomach_Cancer__Asthma	Stomach Cancer	Asthma	555	13	6	ERBB2,HLA-A,IL1B,IRF1,THEMIS,RUNX1	0.008746	6.10418
BP T CELL DIFFERENTIATION	Stomach_Cancer__Asthma	Stomach Cancer	Asthma	300	13	5	ERBB2,IL1B,IRF1,THEMIS,RUNX1	0.010265	5.99539
BP REGULATION OF T CELL ACTIVATION	Stomach_Cancer__Asthma	Stomach Cancer	Asthma	377	13	5	ERBB2,HLA-A,IL1B,IRF1,RUNX1	0.02054	5.50797
BP ERBB3 SIGNALING PATHWAY	Stomach_Cancer__Asthma	Stomach Cancer	Asthma	5	13	2	ERBB2,ERBB3	0.024009	5.38008
MF ERBB 3 CLASS RECEPTOR BINDING	Stomach_Cancer__Asthma	Stomach Cancer	Asthma	5	13	2	ERBB2,ERBB3	0.024009	5.38008
BP NEGATIVE REGULATION OF T CELL DIFFERENTIATION	Stomach_Cancer__Asthma	Stomach Cancer	Asthma	50	13	3	ERBB2,IRF1,RUNX1	0.025011	5.34018
BP LEUKOCYTE CELL CELL ADHESION	Stomach_Cancer__Asthma	Stomach Cancer	Asthma	415	13	5	ERBB2,HLA-A,IL1B,IRF1,RUNX1	0.026176	5.30415
BP LYMPHOCYTE ACTIVATION	Stomach_Cancer__Asthma	Stomach Cancer	Asthma	784	13	6	ERBB2,HLA-A,IL1B,IRF1,THEMIS,RUNX1	0.029167	5.23228
BP REGULATION OF CELL ADHESION	Stomach_Cancer__Asthma	Stomach Cancer	Asthma	805	13	6	ERBB2,ERBB3,HLA-A,IL1B,IRF1,RUNX1	0.031427	5.1661
BP NEGATIVE REGULATION OF LYMPHOCYTE DIFFERENTIATION	Stomach_Cancer__Asthma	Stomach Cancer	Asthma	60	13	3	ERBB2,IRF1,RUNX1	0.034617	5.09984
BP MONONUCLEAR CELL DIFFERENTIATION	Stomach_Cancer__Asthma	Stomach Cancer	Asthma	475	13	5	ERBB2,IL1B,IRF1,THEMIS,RUNX1	0.038054	5.01871
BP T CELL PROLIFERATION	Stomach_Cancer__Asthma	Stomach Cancer	Asthma	214	13	4	ERBB2,HLA-A,IL1B,IRF1	0.038122	5.01569
BP REGULATION OF CELL CELL ADHESION	Stomach_Cancer__Asthma	Stomach Cancer	Asthma	493	13	5	ERBB2,HLA-A,IL1B,IRF1,RUNX1	0.041488	4.94035
BP REGULATION OF LYMPHOCYTE ACTIVATION	Stomach_Cancer__Asthma	Stomach Cancer	Asthma	503	13	5	ERBB2,HLA-A,IL1B,IRF1,RUNX1	0.043803	4.89809
BP CD8 POSITIVE ALPHA BETA T CELL PROLIFERATION	Stomach_Cancer__Asthma	Stomach Cancer	Asthma	9	13	2	HLA-A,IRF1	0.047982	4.82444
BP POSITIVE REGULATION OF CD8 POSITIVE ALPHA BETA T CELL ACTIVATION	Stomach_Cancer__Asthma	Stomach Cancer	Asthma	9	13	2	HLA-A,RUNX1	0.047982	4.82444
BP HEMOPOIESIS	Stomach_Cancer__Asthma	Stomach Cancer	Asthma	933	13	6	ERBB2,IL1B,IRF1,THEMIS,BRCA2,RUNX1	0.049603	4.79832
BP REGULATION OF FIBROBLAST APOPTOTIC PROCESS	Stomach_Cancer__Brain_Cancer	Stomach Cancer	Brain Cancer	20	5	2	PIK3CA,TP53	0.039181	4.99374
BP REGULATION OF NEURON APOPTOTIC PROCESS	Stomach_Cancer__Brain_Cancer	Stomach Cancer	Brain Cancer	219	5	3	CTNNB1,PIK3CA,TP53	0.046318	4.85098
BP REGULATION OF CELL DEVELOPMENT	Stomach_Cancer__Lung_Cancer	Stomach Cancer	Lung Cancer	836	21	8	CTNNB1,ERBB2,TENM4,IRF1,KRAS,TP53,SEMA6D,ARID1A	0.013076	5.83727
BP CIRCULATORY SYSTEM DEVELOPMENT	Stomach_Cancer__Lung_Cancer	Stomach Cancer	Lung Cancer	1214	21	9	CTNNB1,ERBB2,FGFR2,TENM4,APC,PIK3CA,ACTA2,TP53,DNAH11	0.016572	5.66317
BP REGULATION OF CELL DIFFERENTIATION	Stomach_Cancer__Lung_Cancer	Stomach Cancer	Lung Cancer	1612	21	10	CTNNB1,ERBB2,FGFR2,TENM4,APC,IRF1,KRAS,TP53,SEMA6D,ARID1A	0.017496	5.62674
BP HEART DEVELOPMENT	Stomach_Cancer__Lung_Cancer	Stomach Cancer	Lung Cancer	612	21	7	CTNNB1,ERBB2,FGFR2,TENM4,APC,TP53,DNAH11	0.017635	5.61467
BP GROWTH	Stomach_Cancer__Lung_Cancer	Stomach Cancer	Lung Cancer	922	21	8	CTNNB1,ERBB2,FGFR2,TENM4,PIK3CA,BRCA2,TP53,SEMA6D	0.020274	5.51882
BP TRANSCRIPTION INITIATION COUPLED CHROMATIN REMODELING	Stomach_Cancer__Lung_Cancer	Stomach Cancer	Lung Cancer	27	21	3	PIK3CA,TP53,ARID1A	0.020796	5.49818
BP DEVELOPMENTAL GROWTH	Stomach_Cancer__Lung_Cancer	Stomach Cancer	Lung Cancer	649	21	7	CTNNB1,FGFR2,TENM4,PIK3CA,BRCA2,TP53,SEMA6D	0.022123	5.44578
BP EPITHELIAL TUBE BRANCHING INVOLVED IN LUNG MORPHOGENESIS	Stomach_Cancer__Lung_Cancer	Stomach Cancer	Lung Cancer	29	21	3	CTNNB1,FGFR2,KRAS	0.023392	5.40215
BP REGULATION OF GLIOGENESIS	Stomach_Cancer__Lung_Cancer	Stomach Cancer	Lung Cancer	108	21	4	CTNNB1,TENM4,KRAS,TP53	0.026751	5.29077
BP REGULATION OF CELL POPULATION PROLIFERATION	Stomach_Cancer__Lung_Cancer	Stomach Cancer	Lung Cancer	1777	21	10	CTNNB1,ERBB2,FGFR2,APC,IRF1,KRAS,NRAS,PIK3CA,BRCA2,TP53	0.028754	5.24233
BP HEART MORPHOGENESIS	Stomach_Cancer__Lung_Cancer	Stomach Cancer	Lung Cancer	263	21	5	CTNNB1,FGFR2,APC,TP53,DNAH11	0.033627	5.11745
BP CENTRAL NERVOUS SYSTEM DEVELOPMENT	Stomach_Cancer__Lung_Cancer	Stomach Cancer	Lung Cancer	1075	21	8	CTNNB1,ERBB2,FGFR2,TENM4,KRAS,BRCA2,TP53,SEMA6D	0.037742	5.02482
BP CELL FATE COMMITMENT	Stomach_Cancer__Lung_Cancer	Stomach Cancer	Lung Cancer	281	21	5	CTNNB1,FGFR2,TENM4,APC,TP53	0.039656	4.97805
BP REGULATION OF MULTICELLULAR ORGANISMAL DEVELOPMENT	Stomach_Cancer__Lung_Cancer	Stomach Cancer	Lung Cancer	1477	21	9	CTNNB1,ERBB2,FGFR2,TENM4,IRF1,KRAS,TP53,SEMA6D,ARID1A	0.040341	4.96193
BP NEGATIVE REGULATION OF CELL DEVELOPMENT	Stomach_Cancer__Lung_Cancer	Stomach Cancer	Lung Cancer	285	21	5	CTNNB1,ERBB2,IRF1,TP53,SEMA6D	0.040951	4.94835
BP NEGATIVE REGULATION OF CELL POPULATION PROLIFERATION	Stomach_Cancer__Lung_Cancer	Stomach Cancer	Lung Cancer	788	21	7	CTNNB1,ERBB2,FGFR2,APC,IRF1,BRCA2,TP53	0.044115	4.89257
BP APOPTOTIC PROCESS	Stomach_Cancer__Lung_Cancer	Stomach Cancer	Lung Cancer	1944	21	10	CTNNB1,ERBB2,FGFR2,APC,IRF1,ARAF,KRAS,PIK3CA,BRCA2,TP53	0.044115	4.89204
BP LUNG EPITHELIUM DEVELOPMENT	Stomach_Cancer__Lung_Cancer	Stomach Cancer	Lung Cancer	43	21	3	CTNNB1,FGFR2,KRAS	0.044811	4.87781
BP T CELL DIFFERENTIATION	Stomach_Cancer__Lung_Cancer	Stomach Cancer	Lung Cancer	300	21	5	CTNNB1,ERBB2,IRF1,TP53,ARID1A	0.047007	4.84072
BP REGULATION OF CD8 POSITIVE ALPHA BETA T CELL ACTIVATION	Stomach_Cancer__Lupus_Erythematosus	Stomach Cancer	Lupus Erythematosus	20	7	3	HLA-A,IRF1,RUNX1	0.001239	7.48105
BP CD8 POSITIVE ALPHA BETA T CELL ACTIVATION	Stomach_Cancer__Lupus_Erythematosus	Stomach Cancer	Lupus Erythematosus	28	7	3	HLA-A,IRF1,RUNX1	0.002439	7.02315
BP NEGATIVE REGULATION OF T CELL DIFFERENTIATION	Stomach_Cancer__Lupus_Erythematosus	Stomach Cancer	Lupus Erythematosus	50	7	3	ERBB2,IRF1,RUNX1	0.007213	6.24773
BP NEGATIVE REGULATION OF LYMPHOCYTE DIFFERENTIATION	Stomach_Cancer__Lupus_Erythematosus	Stomach Cancer	Lupus Erythematosus	60	7	3	ERBB2,IRF1,RUNX1	0.010122	6.00638
BP CD8 POSITIVE ALPHA BETA T CELL PROLIFERATION	Stomach_Cancer__Lupus_Erythematosus	Stomach Cancer	Lupus Erythematosus	9	7	2	HLA-A,IRF1	0.023597	5.39368
BP POSITIVE REGULATION OF CD8 POSITIVE ALPHA BETA T CELL ACTIVATION	Stomach_Cancer__Lupus_Erythematosus	Stomach Cancer	Lupus Erythematosus	9	7	2	HLA-A,RUNX1	0.023597	5.39368
BP REGULATION OF T CELL ACTIVATION	Stomach_Cancer__Lupus_Erythematosus	Stomach Cancer	Lupus Erythematosus	377	7	4	ERBB2,HLA-A,IRF1,RUNX1	0.0256	5.32309
BP REGULATION OF ALPHA BETA T CELL ACTIVATION	Stomach_Cancer__Lupus_Erythematosus	Stomach Cancer	Lupus Erythematosus	114	7	3	HLA-A,IRF1,RUNX1	0.031574	5.16326
BP LEUKOCYTE CELL CELL ADHESION	Stomach_Cancer__Lupus_Erythematosus	Stomach Cancer	Lupus Erythematosus	415	7	4	ERBB2,HLA-A,IRF1,RUNX1	0.031791	5.1577
BP NEGATIVE REGULATION OF HEMOPOIESIS	Stomach_Cancer__Lupus_Erythematosus	Stomach Cancer	Lupus Erythematosus	115	7	3	ERBB2,IRF1,RUNX1	0.031983	5.15184
BP CELL ACTIVATION	Stomach_Cancer__Lupus_Erythematosus	Stomach Cancer	Lupus Erythematosus	1098	7	5	DGKQ,ERBB2,HLA-A,IRF1,RUNX1	0.040919	4.95223
BP CD8 POSITIVE ALPHA BETA T CELL DIFFERENTIATION	Stomach_Cancer__Lupus_Erythematosus	Stomach Cancer	Lupus Erythematosus	15	7	2	IRF1,RUNX1	0.042336	4.92925
BP NEGATIVE REGULATION OF IMMUNE SYSTEM PROCESS	Stomach_Cancer__Lupus_Erythematosus	Stomach Cancer	Lupus Erythematosus	487	7	4	ERBB2,HLA-A,IRF1,RUNX1	0.044704	4.8828
BP REGULATION OF CELL CELL ADHESION	Stomach_Cancer__Lupus_Erythematosus	Stomach Cancer	Lupus Erythematosus	493	7	4	ERBB2,HLA-A,IRF1,RUNX1	0.045736	4.86179
BP REGULATION OF LYMPHOCYTE ACTIVATION	Stomach_Cancer__Lupus_Erythematosus	Stomach Cancer	Lupus Erythematosus	503	7	4	ERBB2,HLA-A,IRF1,RUNX1	0.047876	4.82735
BP NEGATIVE REGULATION OF LEUKOCYTE CELL CELL ADHESION	Stomach_Cancer__Lupus_Erythematosus	Stomach Cancer	Lupus Erythematosus	150	7	3	ERBB2,IRF1,RUNX1	0.049338	4.80536
BP CARDIAC SEPTUM MORPHOGENESIS	Stomach_Cancer__Male_Genital_Cancer	Stomach Cancer	Male Genital Cancer	72	10	3	FGFR2,TP53,DNAH11	0.02906	5.23431
CC CATENIN COMPLEX	Stomach_Cancer__Melanoma	Stomach Cancer	Melanoma	31	9	3	CDH15,CTNNB1,CDH1	0.005274	6.5067
BP CELLULAR RESPONSE TO INDOLE 3 METHANOL	Stomach_Cancer__Melanoma	Stomach Cancer	Melanoma	5	9	2	CTNNB1,CDH1	0.015491	5.71569
BP ADHERENS JUNCTION ORGANIZATION	Stomach_Cancer__Melanoma	Stomach Cancer	Melanoma	57	9	3	CDH15,CTNNB1,CDH1	0.015901	5.69579
BP RESPONSE TO INDOLE 3 METHANOL	Stomach_Cancer__Melanoma	Stomach Cancer	Melanoma	6	9	2	CTNNB1,CDH1	0.01963	5.53971
CC EXTRINSIC COMPONENT OF MEMBRANE	Stomach_Cancer__Melanoma	Stomach Cancer	Melanoma	288	9	4	CDH15,CTNNB1,PIK3CA,CDH1	0.028754	5.24212
CC CAVEOLA	Stomach_Cancer__Melanoma	Stomach Cancer	Melanoma	84	9	3	CDH15,CTNNB1,CDH1	0.030776	5.18578
CC FLOTILLIN COMPLEX	Stomach_Cancer__Melanoma	Stomach Cancer	Melanoma	9	9	2	CTNNB1,CDH1	0.031664	5.15981
BP CARDIAC MUSCLE TISSUE REGENERATION	Stomach_Cancer__Migraine	Stomach Cancer	Migraine	8	7	2	YAP1,RUNX1	0.020693	5.50275
BP GROWTH	Stomach_Cancer__Migraine	Stomach Cancer	Migraine	922	7	5	YAP1,PLCE1,KIF26B,BRCA2,RUNX1	0.02552	5.32547
BP STEM CELL PROLIFERATION	Stomach_Cancer__Migraine	Stomach Cancer	Migraine	121	7	3	YAP1,BRCA2,RUNX1	0.035121	5.08542
BP BEHAVIOR	Stomach_Cancer__Multiple_Myeloma	Stomach Cancer	Multiple Myeloma	644	10	5	PTCHD1,KRAS,TLR2,TP53,DNAH11	0.03644	5.0531
BP COGNITION	Stomach_Cancer__Multiple_Myeloma	Stomach Cancer	Multiple Myeloma	317	10	4	PTCHD1,KRAS,TLR2,DNAH11	0.045747	4.86105
BP PROTEIN LOCALIZATION TO MICROTUBULE ORGANIZING CENTER	Stomach_Cancer__Myasthenia_Gravis	Stomach Cancer	Myasthenia Gravis	34	2	2	DISC1,APC	0.020168	5.52272
BP PROTEIN LOCALIZATION TO CYTOSKELETON	Stomach_Cancer__Myasthenia_Gravis	Stomach Cancer	Myasthenia Gravis	58	2	2	DISC1,APC	0.03644	5.05341
MF MANGANESE ION BINDING	Stomach_Cancer__Myocardial_Infarction	Stomach Cancer	Myocardial Infarction	65	12	3	ABO,LAP3,SOD2	0.034066	5.10758
BP RESPONSE TO UV C	Stomach_Cancer__Non-Melanoma_Skin_Cancer	Stomach Cancer	Non-Melanoma Skin Cancer	15	8	2	BRCA2,TP53	0.049358	4.8045
BP POSITIVE REGULATION OF PHOSPHORYLATION	Stomach_Cancer__Uterine_Cancer	Stomach Cancer	Uterine Cancer	790	5	5	ERBB2,ERBB3,FGFR2,PIK3CA,TP53	0.002689	6.94898
BP POSITIVE REGULATION OF PHOSPHORUS METABOLIC PROCESS	Stomach_Cancer__Uterine_Cancer	Stomach Cancer	Uterine Cancer	866	5	5	ERBB2,ERBB3,FGFR2,PIK3CA,TP53	0.003634	6.74904
BP POSITIVE REGULATION OF INTRACELLULAR SIGNAL TRANSDUCTION	Stomach_Cancer__Uterine_Cancer	Stomach Cancer	Uterine Cancer	1012	5	5	ERBB2,ERBB3,FGFR2,PIK3CA,TP53	0.005955	6.41
BP ENZYME LINKED RECEPTOR PROTEIN SIGNALING PATHWAY	Stomach_Cancer__Uterine_Cancer	Stomach Cancer	Uterine Cancer	1020	5	5	ERBB2,ERBB3,FGFR2,PIK3CA,TP53	0.00604	6.39287
BP NEGATIVE REGULATION OF CELL DEATH	Stomach_Cancer__Uterine_Cancer	Stomach Cancer	Uterine Cancer	1032	5	5	ERBB2,ERBB3,FGFR2,PIK3CA,TP53	0.006252	6.36742
BP ERBB3 SIGNALING PATHWAY	Stomach_Cancer__Uterine_Cancer	Stomach Cancer	Uterine Cancer	5	5	2	ERBB2,ERBB3	0.007099	6.27182
MF ERBB 3 CLASS RECEPTOR BINDING	Stomach_Cancer__Uterine_Cancer	Stomach Cancer	Uterine Cancer	5	5	2	ERBB2,ERBB3	0.007099	6.27182
BP PEPTIDYL TYROSINE MODIFICATION	Stomach_Cancer__Uterine_Cancer	Stomach Cancer	Uterine Cancer	373	5	4	ERBB2,ERBB3,FGFR2,TP53	0.007878	6.17322
BP PEPTIDYL AMINO ACID MODIFICATION	Stomach_Cancer__Uterine_Cancer	Stomach Cancer	Uterine Cancer	1206	5	5	ERBB2,ERBB3,FGFR2,PIK3CA,TP53	0.009844	6.02848
BP CIRCULATORY SYSTEM DEVELOPMENT	Stomach_Cancer__Uterine_Cancer	Stomach Cancer	Uterine Cancer	1214	5	5	ERBB2,ERBB3,FGFR2,PIK3CA,TP53	0.010001	6.0141
BP REGULATION OF PHOSPHORYLATION	Stomach_Cancer__Uterine_Cancer	Stomach Cancer	Uterine Cancer	1227	5	5	ERBB2,ERBB3,FGFR2,PIK3CA,TP53	0.010293	5.99093
BP WOUND HEALING	Stomach_Cancer__Uterine_Cancer	Stomach Cancer	Uterine Cancer	441	5	4	ERBB2,ERBB3,FGFR2,PIK3CA	0.012274	5.88246
BP REGULATION OF PHOSPHORUS METABOLIC PROCESS	Stomach_Cancer__Uterine_Cancer	Stomach Cancer	Uterine Cancer	1374	5	5	ERBB2,ERBB3,FGFR2,PIK3CA,TP53	0.014833	5.74484
BP ERBB SIGNALING PATHWAY	Stomach_Cancer__Uterine_Cancer	Stomach Cancer	Uterine Cancer	132	5	3	ERBB2,ERBB3,PIK3CA	0.020477	5.5116
MF GROWTH FACTOR BINDING	Stomach_Cancer__Uterine_Cancer	Stomach Cancer	Uterine Cancer	133	5	3	ERBB2,ERBB3,FGFR2	0.020693	5.50173
MF PROTEIN TYROSINE KINASE ACTIVITY	Stomach_Cancer__Uterine_Cancer	Stomach Cancer	Uterine Cancer	141	5	3	ERBB2,ERBB3,FGFR2	0.022799	5.42533
MF PROTEIN KINASE ACTIVITY	Stomach_Cancer__Uterine_Cancer	Stomach Cancer	Uterine Cancer	576	5	4	ERBB2,ERBB3,FGFR2,PIK3CA	0.02296	5.41961
BP RESPONSE TO WOUNDING	Stomach_Cancer__Uterine_Cancer	Stomach Cancer	Uterine Cancer	578	5	4	ERBB2,ERBB3,FGFR2,PIK3CA	0.023085	5.41361
BP PHOSPHATIDYLINOSITOL 3 KINASE SIGNALING	Stomach_Cancer__Uterine_Cancer	Stomach Cancer	Uterine Cancer	144	5	3	ERBB2,ERBB3,PIK3CA	0.023473	5.39781
BP HEART DEVELOPMENT	Stomach_Cancer__Uterine_Cancer	Stomach Cancer	Uterine Cancer	612	5	4	ERBB2,ERBB3,FGFR2,TP53	0.02591	5.31469
BP REGULATION OF CELL DEATH	Stomach_Cancer__Uterine_Cancer	Stomach Cancer	Uterine Cancer	1697	5	5	ERBB2,ERBB3,FGFR2,PIK3CA,TP53	0.026993	5.28576
BP REGULATION OF GROWTH	Stomach_Cancer__Uterine_Cancer	Stomach Cancer	Uterine Cancer	624	5	4	ERBB2,FGFR2,PIK3CA,TP53	0.02717	5.2811
BP TRANSMEMBRANE RECEPTOR PROTEIN TYROSINE KINASE SIGNALING PATHWAY	Stomach_Cancer__Uterine_Cancer	Stomach Cancer	Uterine Cancer	642	5	4	ERBB2,ERBB3,FGFR2,PIK3CA	0.029167	5.23191
BP REGULATION OF INTRACELLULAR SIGNAL TRANSDUCTION	Stomach_Cancer__Uterine_Cancer	Stomach Cancer	Uterine Cancer	1770	5	5	ERBB2,ERBB3,FGFR2,PIK3CA,TP53	0.03049	5.1942
BP REGULATION OF CELL POPULATION PROLIFERATION	Stomach_Cancer__Uterine_Cancer	Stomach Cancer	Uterine Cancer	1777	5	5	ERBB2,ERBB3,FGFR2,PIK3CA,TP53	0.030776	5.18562
BP POSITIVE REGULATION OF CELL COMMUNICATION	Stomach_Cancer__Uterine_Cancer	Stomach Cancer	Uterine Cancer	1779	5	5	ERBB2,ERBB3,FGFR2,PIK3CA,TP53	0.030856	5.18317
BP INOSITOL LIPID MEDIATED SIGNALING	Stomach_Cancer__Uterine_Cancer	Stomach Cancer	Uterine Cancer	176	5	3	ERBB2,ERBB3,PIK3CA	0.03269	5.13578
BP PHOSPHORYLATION	Stomach_Cancer__Uterine_Cancer	Stomach Cancer	Uterine Cancer	1824	5	5	ERBB2,ERBB3,FGFR2,PIK3CA,TP53	0.033051	5.12887
BP ERBB2 SIGNALING PATHWAY	Stomach_Cancer__Uterine_Cancer	Stomach Cancer	Uterine Cancer	18	5	2	ERBB2,ERBB3	0.035067	5.08771
BP REGULATION OF FIBROBLAST APOPTOTIC PROCESS	Stomach_Cancer__Uterine_Cancer	Stomach Cancer	Uterine Cancer	20	5	2	PIK3CA,TP53	0.039181	4.99374
MF KINASE ACTIVITY	Stomach_Cancer__Uterine_Cancer	Stomach Cancer	Uterine Cancer	738	5	4	ERBB2,ERBB3,FGFR2,PIK3CA	0.03931	4.99107
BP APOPTOTIC PROCESS	Stomach_Cancer__Uterine_Cancer	Stomach Cancer	Uterine Cancer	1944	5	5	ERBB2,ERBB3,FGFR2,PIK3CA,TP53	0.039344	4.99036
BP RESPONSE TO GROWTH FACTOR	Stomach_Cancer__Uterine_Cancer	Stomach Cancer	Uterine Cancer	754	5	4	ERBB2,FGFR2,PIK3CA,TP53	0.040837	4.95403
BP REGULATION OF NEURON APOPTOTIC PROCESS	Stomach_Cancer__Uterine_Cancer	Stomach Cancer	Uterine Cancer	219	5	3	ERBB3,PIK3CA,TP53	0.046318	4.85098
MF TAP BINDING	Stomach_Cancer__Vasculitis	Stomach Cancer	Vasculitis	7	4	2	HLA-A,HLA-C	0.007878	6.17146
CC MHC CLASS I PROTEIN COMPLEX	Stomach_Cancer__Vasculitis	Stomach Cancer	Vasculitis	10	4	2	HLA-A,HLA-C	0.012999	5.84056
BP ANTIGEN PROCESSING AND PRESENTATION OF PEPTIDE ANTIGEN VIA MHC CLASS IB	Stomach_Cancer__Vasculitis	Stomach Cancer	Vasculitis	18	4	2	HLA-A,HLA-C	0.026035	5.30932
BP ANTIGEN PROCESSING AND PRESENTATION VIA MHC CLASS IB	Stomach_Cancer__Vasculitis	Stomach Cancer	Vasculitis	25	4	2	HLA-A,HLA-C	0.038054	5.0171
BP ANTIGEN PROCESSING AND PRESENTATION OF ENDOGENOUS PEPTIDE ANTIGEN	Stomach_Cancer__Vasculitis	Stomach Cancer	Vasculitis	25	4	2	HLA-A,HLA-C	0.038054	5.0171
CC MHC PROTEIN COMPLEX	Stomach_Cancer__Vasculitis	Stomach Cancer	Vasculitis	26	4	2	HLA-A,HLA-C	0.03957	4.98237
CC LUMENAL SIDE OF ENDOPLASMIC RETICULUM MEMBRANE	Stomach_Cancer__Vasculitis	Stomach Cancer	Vasculitis	29	4	2	HLA-A,HLA-C	0.04452	4.88581
BP ANTIGEN PROCESSING AND PRESENTATION OF ENDOGENOUS ANTIGEN	Stomach_Cancer__Vasculitis	Stomach Cancer	Vasculitis	32	4	2	HLA-A,HLA-C	0.04956	4.79895
Note:
refSize: the number of genes in each GO gene set.
querySize: the number of pleiotropic susceptibility genes associated with a disease pair.
intersectGeneNum: the number of intersect genes between ref. and query
intersectGene: intersect genes between ref. and query.
qvalue: p-value calculated from hypergeometric distribution to determine the statistical significance of the enrichment was adjusted by Benjamini-Hochberg procedure.
EnrichmentScore: statistical significance of the enrichment, calculated from hypergeometric distribution.
