# Supplementary material for: Integrated Pleiotropic Gene Set Unveils Comorbidity Insights across Digestive Cancers and Other Diseases
Source: Genes (Basel). 2024 Apr 10;15(4):478. doi: 10.3390/genes15040478 (PMC11049963; doi:10.3390/genes15040478)
Supplement: Supplementary file 1 [file genes-15-00478-s001.zip › Supplementary Table S6.xlsx]

## Sheet: Sheet1
Supplementary Table S6. The 150 diseases and corresponding 18 categories recruited in this study
Disease category	Disease count	Disease list
Digestive	11	Colorectal Cancer, Esophageal Cancer, Hepatobiliary Cancer, Pancreatic Cancer, Stomach Cancer, Appendiceal Disease, Benign Digestive Neoplasm, Benign Oropharyngeal Neoplasm, Diverticulosis Diverticulitis, IBS, Salivary Gland Disease
CNS (central nervous system)	5	Brain Cancer, Hemiplegia, Motor Neuron Disease, Parkinson’s Disease, Spinal Muscular Atrophy
Cardiovascular	9	Aneurysm, Arterial Embolism Thrombosis, Cardiomyopathy, Cerebrovascular Disease, General Hypertension, Myocardial Infarction, Peripheral Vascular Disease, Pulmonary Heart Disease, Varicose Veins
Endocrine	10	Acquired Hypothyroidism, Benign Endocrine Neoplasm, Benign Thyroid Neoplasm, Goiter, MENI, Parathyroid Disorder, Thyroid Cancer, Thyrotoxicosis, Type II Diabetes Mellitus, Unspecified Diabetes Mellitus
Hematologic	8	Aplastic Anemia, Hemangioma Lymphangioma, Hodgkins Disease, Lymphoid Leukemia, Multiple Myeloma, Myeloid Leukemia, Non-Hodgkins Lymphoma, Purpura Other Hemorrhagic Conditions
Immune	22	Acute Sinusitis, Allergic Rhinitis, Asthma, Chronic Glomerulonephritis, Chronic Sinusitis, Chronic Tonsillitis Adenoiditis, Esophagitis, Inflammatory Spondylopathies, Lupus Erythematosus, Multiple Sclerosis Other Demyelinating Disease, Myasthenia Gravis, Osteoarthritis, Osteomyelitis, Phlebitis Thrombophlebitis, Pleuritis, Rheumatoid Arthritis Related Conditions, Sarcoidosis, Septic Arthritis, Th…
Infectious Disease	17	Acute Bronchitis, Acute Upper Respiratory Infection, CNS Infection, Cellulitis, Connective Tissue Infection, Encephalitis, Eye Infection, HIV, Helicobacter Pylori Infection, Herpes Simplex, Influenza, Meningitis, Peritonitis Retroperitoneal Infection, Pneumonia, Poliomyelitis, Septicemia, UTI
Integumentary	9	Benign Skin Neoplasm, Carbuncle Furuncle, Chronic Pruritus, Melanoma, Nail Disease, Non-Melanoma Skin Cancer, Non-Specific Skin Disorder, Rosacea, Tongue Disease
Metabolic	2	Obesity, Vitamin Deficiency
Musculoskeletal	8	Acquired Limb Deformities, Benign Bone Connective Tissue Neoplasm, Bone Cancer, Hernia, Jaw Disease, Lipoma, Osteopoikilosis, Spinal Stenosis
Neoplastic Process	2	Secondary Malignant Neoplasm, Unspecified Benign Neoplasm
Neuropsychiatric	13	Alzheimer’s Disease, Anxiety Phobic Disorder, Autism, Conduct Disorder, Depression, Eating Disorder, Learning Disorder, Migraine, OCD, PTSD, Personality Disorder, Schizophrenia Related Psychosis, Substance Abuse
Ophthalmological	8	Conjunctival Disorders, Corneal Disorders, Eyelid Disorders, Glaucoma, Lacrimal System Disorder, Macular Degeneration, Refraction Accommodation Disorders, Vitreous Body Disorder
Otic	5	Eustachian Tube Disorder, External Ear Disorders, Inner Ear Disorder, Otosclerosis, Tympanic Membrane Disorders
PNS(peripheral nervous system)	3	Cranial Nerve Disorder, Myoneural Disorders, Peripheral Nerve Disorder
Reproductive	8	Benign Breast Neoplasm, Benign Female Genital Neoplasm, Benign Ovarian Neoplasm, Benign Prostatic Hyperplasia, Benign Uterine Neoplasm, Male Genital Cancer, Sexual Dysfunction, Uterine Cancer
Respiratory	3	Larynx Vocal Chord Disorders, Lung Cancer, Sleep Apnea
Urinary	7	Acute Renal Failure, Benign Urinary Neoplasm, Bladder Cancer, Nephrotic Syndrome, Polycystic Kidney Disease, Urethral Disorder, Urinary Calculus
